# Supplementary material for: Comparative transcriptomic analysis of SARS-CoV-2 infected cell model systems reveals differential innate immune responses
Source: Sci Rep. 2021 Aug 25;11:17146. doi: 10.1038/s41598-021-96462-w (PMC8387424; doi:10.1038/s41598-021-96462-w)
Supplement: Supplementary file 1 — Supplementary Information 1. [file 41598_2021_96462_MOESM1_ESM.xlsx]

## Sheet: HEK293T-hACE2
	baseMean	log2FoldChange	lfcSE	pvalue	padj
DDX11L1	0.186075	-0.00596445	0.265472	0.903376	NA
WASH7P	3.14566	0.00454319	0.26163	0.92175	NA
MIR6859-3	0	NA	NA	NA	NA
MIR6859-2	0	NA	NA	NA	NA
MIR6859-1	0	NA	NA	NA	NA
MIR6859-4	0	NA	NA	NA	NA
MIR1302-2	0	NA	NA	NA	NA
MIR1302-11	0	NA	NA	NA	NA
MIR1302-9	0	NA	NA	NA	NA
MIR1302-10	0	NA	NA	NA	NA
FAM138A	0	NA	NA	NA	NA
FAM138C	0	NA	NA	NA	NA
FAM138F	0	NA	NA	NA	NA
OR4F5	0	NA	NA	NA	NA
LOC729737	0.907822	-0.00584751	0.264561	0.803886	NA
FAM138D	0	NA	NA	NA	NA
OR4F29	0	NA	NA	NA	NA
OR4F3	0	NA	NA	NA	NA
OR4F16	0	NA	NA	NA	NA
LOC100132287	0	NA	NA	NA	NA
LOC100132062	0	NA	NA	NA	NA
LOC101928626	0	NA	NA	NA	NA
MIR6723	41.8357	-0.0893669	0.247247	0.445849	0.629309
LOC100133331	12.4273	-0.024542	0.252996	0.759432	0.865452
LOC100288069	5.35852	0.0337831	0.26213	0.557186	NA
FAM87B	14.368	0.00490354	0.2494	0.956598	0.978439
LINC00115	17.0637	0.0395437	0.251017	0.66466	0.799855
LINC01128	168.215	0.310139	0.211734	0.0471302	0.123204
FAM41C	1.65174	0.0205903	0.265333	0.461288	NA
LOC100130417	79.5496	0.151578	0.231784	0.287567	0.471036
SAMD11	168.871	0.140189	0.182642	0.308584	0.493503
NOC2L	872.385	0.538768	0.108092	1.17385e-07	1.51901e-06
KLHL17	183.058	0.0259235	0.166409	0.84294	0.915338
PLEKHN1	7.1472	0.0598297	0.266828	0.356501	NA
PERM1	3.46952	0.0522201	0.269619	0.232858	NA
HES4	477.314	-0.758857	0.143454	1.36642e-08	2.12076e-07
ISG15	26.3575	-0.00140261	0.240251	0.986969	0.994148
AGRN	394.332	0.232724	0.142449	0.0559146	0.140971
RNF223	1.22589	0.00308448	0.263952	0.916155	NA
C1orf159	68.6932	0.103412	0.224976	0.442343	0.626426
LINC01342	0.31929	0.00759319	0.265571	0.650936	NA
MIR200B	1.83827	0.041015	0.26876	0.17904	NA
MIR200A	0	NA	NA	NA	NA
MIR429	0.187291	-0.00597344	0.265473	0.902617	NA
TTLL10	0.31929	0.00759319	0.265571	0.650936	NA
TNFRSF18	0.638579	0.0144385	0.265901	0.398014	NA
TNFRSF4	0.186075	-0.00596445	0.265472	0.903376	NA
SDF4	645.191	0.26884	0.120069	0.0124784	0.0419265
B3GALT6	396.033	0.298921	0.150438	0.0192318	0.0603789
FAM132A	9.28646	-0.0280184	0.257403	0.687717	NA
UBE2J2	444.92	0.410643	0.144097	0.00116942	0.00561991
SCNN1D	64.3655	-0.529308	0.434274	0.018949	0.0596127
ACAP3	182.431	-0.287721	0.205592	0.0593019	0.147437
MIR6726	0	NA	NA	NA	NA
PUSL1	254.283	0.0226739	0.151257	0.857413	0.925771
CPSF3L	448.007	-0.0186919	0.124168	0.863805	0.928897
MIR6727	0.187291	-0.00597344	0.265473	0.902617	NA
CPTP	139.341	0.145123	0.198549	0.303902	0.48799
TAS1R3	10.4514	-0.0478929	0.261397	0.49507	NA
DVL1	740.802	-0.0986147	0.107832	0.315607	0.501096
MIR6808	0.347165	0.00784098	0.265582	0.638828	NA
MXRA8	53.4324	-0.23333	0.304319	0.123844	0.257895
AURKAIP1	614.932	0.109162	0.114708	0.291232	0.475163
CCNL2	1504.31	0.0704711	0.0896065	0.406758	0.59337
LOC148413	255.399	0.16245	0.163054	0.216431	0.385208
MRPL20	524.423	0.495731	0.132558	3.78325e-05	0.00027992
ANKRD65	2.87756	-0.0391749	0.266951	0.322464	NA
TMEM88B	0.187291	-0.00597344	0.265473	0.902617	NA
LOC102724312	7.83932	-0.0282587	0.258488	0.671025	NA
VWA1	94.4453	0.25304	0.25447	0.112633	0.24003
ATAD3C	10.8838	0.0463804	0.258792	0.546933	NA
ATAD3B	265.192	1.19901	0.181946	3.13027e-12	8.66136e-11
ATAD3A	325.776	0.544577	0.165201	0.000163111	0.00102107
TMEM240	2.64151	0.000738462	0.262257	0.987515	NA
SSU72	1316.9	0.442168	0.0929164	5.14336e-07	5.92005e-06
C1orf233	102.885	0.300513	0.265749	0.0728055	0.172521
MIB2	176.178	-0.3219	0.210179	0.0395582	0.107454
MMP23B	0.187291	-0.00597344	0.265473	0.902617	NA
MMP23A	0	NA	NA	NA	NA
CDK11B	307.242	0.160712	0.150063	0.198808	0.363036
SLC35E2B	611.474	-0.441907	0.13493	0.000256496	0.00151286
CDK11A	128.241	0.326572	0.239374	0.0486311	0.126307
SLC35E2	212.079	-0.445292	0.206671	0.00633344	0.0238192
NADK	686.661	-0.233714	0.117177	0.0263168	0.0776407
GNB1	4545.92	0.0081272	0.0655089	0.898947	0.95018
CALML6	4.55953	-0.0818381	0.2802	0.0973516	NA
TMEM52	19.3289	0.0409919	0.248685	0.670144	0.804005
CFAP74	8.26881	-0.00762096	0.256191	0.908349	NA
GABRD	11.5194	-0.0834321	0.270788	0.292713	0.47673
PRKCZ	225.272	-0.00200881	0.154845	0.986009	0.993616
FAAP20	174.274	0.108364	0.17726	0.421086	0.606577
SKI	995.876	0.665412	0.109267	1.56679e-10	3.35846e-09
MORN1	125.321	-0.123288	0.197199	0.375122	0.561518
LOC100129534	20.6601	-0.0136326	0.244039	0.886192	0.941995
RER1	1147.07	-0.0551298	0.0926209	0.524401	0.695165
PEX10	106.45	0.0853528	0.198306	0.531769	0.7006
PLCH2	5.44169	0.0152675	0.259608	0.792006	NA
PANK4	373.975	0.210908	0.145395	0.0865145	0.196719
HES5	5.59859	-0.0579982	0.268353	0.310456	NA
LOC115110	1.57595	0.027962	0.266659	0.27442	NA
TNFRSF14	2.50305	0.037792	0.266921	0.317792	NA
LOC100996583	7.78814	0.00764574	0.256688	0.910398	NA
FAM213B	130.318	0.238235	0.219061	0.118722	0.249524
MMEL1	3.86452	-0.0152898	0.261605	0.750321	NA
TTC34	3.24895	-0.0298539	0.264572	0.480765	NA
ACTRT2	0	NA	NA	NA	NA
LINC00982	19.9466	0.0194603	0.245437	0.840379	0.913704
PRDM16	276.832	0.0174074	0.152303	0.890294	0.944662
MIR4251	0.186075	-0.00596445	0.265472	0.903376	NA
ARHGEF16	47.9065	0.00348725	0.224871	0.97863	0.990179
MEGF6	54.6235	-0.0563056	0.224004	0.652737	0.79247
MIR551A	0.347165	0.00784098	0.265582	0.638828	NA
TPRG1L	191.779	0.391734	0.206045	0.0140062	0.0462434
WRAP73	298.046	0.119148	0.153265	0.345006	0.530873
TP73	168.626	0.271083	0.207348	0.0748891	0.176093
TP73-AS1	601.415	0.0339504	0.115996	0.746516	0.856791
CCDC27	5.27573	0.00151684	0.259334	0.980611	NA
SMIM1	14.0973	-0.18784	0.34527	0.0564758	0.142102
LRRC47	676.252	0.434768	0.119224	6.877e-05	0.000474603
CEP104	744.343	0.165612	0.109725	0.0967693	0.213914
DFFB	185.51	0.38029	0.216677	0.0196007	0.0612999
C1orf174	318.351	0.316302	0.161331	0.0185154	0.0584753
LINC01134	6.05688	0.00154846	0.258727	0.981131	NA
LINC01346	0	NA	NA	NA	NA
LOC284661	0	NA	NA	NA	NA
AJAP1	0	NA	NA	NA	NA
MIR4417	0	NA	NA	NA	NA
MIR4689	0.187291	-0.00597344	0.265473	0.902617	NA
NPHP4	267.801	-0.0693313	0.153041	0.579256	0.739441
KCNAB2	111.869	0.00406865	0.188168	0.977957	0.989838
CHD5	25.4	0.15802	0.293046	0.179999	0.338104
RPL22	3232.47	-0.748981	0.0879916	2.03447e-18	1.09634e-16
LOC102724450	7.44408	-0.0866175	0.277753	0.184883	NA
RNF207	94.3066	0.00749589	0.20337	0.955935	0.978193
ICMT	3429.11	0.233824	0.0719558	0.000716451	0.00369095
LINC00337	38.1045	-0.188874	0.293497	0.165858	0.319167
HES3	0.186075	-0.00596445	0.265472	0.903376	NA
GPR153	116.222	-0.131186	0.204977	0.349619	0.535401
ACOT7	470.499	0.506874	0.147438	0.000112582	0.000737835
HES2	15.9643	-0.0802559	0.263778	0.376757	0.563143
ESPN	2.56359	-0.0285665	0.265246	0.439261	NA
MIR4252	0	NA	NA	NA	NA
TNFRSF25	20.4167	0.0319186	0.245969	0.746075	0.856791
PLEKHG5	119.231	-0.0259082	0.188206	0.844259	0.916447
NOL9	1546.39	0.826852	0.0886127	1.12479e-21	8.21577e-20
TAS1R1	6.34259	0.0383994	0.262199	0.528168	NA
ZBTB48	230.943	0.409814	0.195125	0.00844884	0.0302757
KLHL21	315.978	0.811169	0.175826	3.86317e-07	4.54845e-06
PHF13	654.07	0.788554	0.122186	1.19378e-11	3.05117e-10
THAP3	242.041	-0.41884	0.195151	0.00727366	0.02671
DNAJC11	575.48	0.67869	0.129353	2.02167e-08	3.04278e-07
LOC100505887	0.31929	0.00759319	0.265571	0.650936	NA
CAMTA1	1020.07	0.0143386	0.095149	0.872655	0.934394
VAMP3	1973.16	0.0564275	0.0807281	0.467491	0.648746
PER3	134.811	-0.0714377	0.192768	0.59522	0.750882
UTS2	4.40254	-0.0807027	0.279477	0.105756	NA
TNFRSF9	44.8814	-2.41698	0.517569	1.9611e-07	2.43549e-06
PARK7	3034.58	0.0640285	0.0746925	0.372079	0.5581
ERRFI1	624.678	0.115149	0.11439	0.264228	0.444281
LOC102724539	0.347165	0.00784098	0.265582	0.638828	NA
SLC45A1	3.17186	-0.014457	0.262267	0.743948	NA
RERE	1047.23	0.18685	0.0969871	0.0379393	0.103913
LOC102724552	7.8918	0.00164696	0.256144	0.982833	NA
ENO1	24046.7	-0.359445	0.066516	2.12692e-08	3.17023e-07
MIR6728	2.29435	-0.00842613	0.262914	0.824427	NA
ENO1-AS1	9.27833	-0.000856689	0.254802	0.988251	NA
CA6	0.186075	-0.00596445	0.265472	0.903376	NA
SLC2A7	0.373366	-0.00906409	0.265561	0.709905	NA
SLC2A5	3.44043	0.0549029	0.270176	0.22388	NA
GPR157	18.6645	3.57613e-05	0.244981	0.998189	0.999386
MIR34A	3.94411	0.0368424	0.264533	0.458266	NA
H6PD	667.628	-0.647144	0.12626	4.13737e-08	5.87156e-07
SPSB1	86.9726	0.0659653	0.205433	0.623839	0.772554
LOC100506022	17.8911	0.0169599	0.246364	0.858051	0.926135
SLC25A33	199.043	0.198843	0.181147	0.154828	0.30359
TMEM201	388.489	0.587767	0.155049	2.28198e-05	0.000178135
PIK3CD	170.104	0.0108147	0.170565	0.934171	0.967821
PIK3CD-AS1	0.373366	-0.00906409	0.265561	0.709905	NA
PIK3CD-AS2	119.433	-0.260355	0.234135	0.0986736	0.217227
CLSTN1	1578.79	0.325487	0.0919233	0.00016579	0.00103414
CTNNBIP1	340.725	-0.133866	0.144823	0.271444	0.452525
LZIC	967.234	-0.301265	0.105683	0.00194013	0.00866201
NMNAT1	272.358	-0.067814	0.148378	0.58129	0.740933
MIR5697	1.17182	0.0223864	0.265838	0.37626	NA
RBP7	42.0196	-0.0829341	0.238076	0.49812	0.673601
UBE4B	1105.83	0.639855	0.104003	1.13024e-10	2.47624e-09
KIF1B	3305.92	0.213073	0.0710521	0.00180388	0.00812429
MIR1273D	0.186075	-0.00596445	0.265472	0.903376	NA
RNU6-1	0	NA	NA	NA	NA
RNU6-2	0	NA	NA	NA	NA
RNU6-7	0	NA	NA	NA	NA
RNU6-9	0	NA	NA	NA	NA
RNU6-8	0	NA	NA	NA	NA
PGD	2264.91	0.107835	0.0835861	0.173968	0.330718
APITD1-CORT	0	NA	NA	NA	NA
APITD1	109.701	-0.00357341	0.195259	0.976796	0.989053
CORT	13.9262	0.0804539	0.267088	0.34294	0.52891
DFFA	1729.63	0.17275	0.0853336	0.0320336	0.0907542
PEX14	245.256	0.063353	0.156727	0.618548	0.768547
CASZ1	112.325	0.436816	0.274792	0.0191472	0.0601503
C1orf127	2.93095	0.0288236	0.264451	0.49593	NA
TARDBP	4832.06	0.585011	0.0718454	6.75313e-17	3.23228e-15
MASP2	132.714	-0.116675	0.191897	0.397449	0.583714
SRM	665.696	0.631994	0.124449	5.51912e-08	7.61511e-07
EXOSC10	2789.96	-0.086785	0.0731755	0.216352	0.385171
MTOR	2455.73	0.480488	0.0821151	1.14946e-09	2.14734e-08
MTOR-AS1	7.75896	0.0149848	0.258368	0.81213	NA
ANGPTL7	23.626	0.117886	0.270894	0.28164	0.464008
UBIAD1	408.837	0.154055	0.138115	0.193013	0.355275
PTCHD2	5.96846	0.0708583	0.272437	0.235449	NA
LOC101929181	4.58559	0.0778019	0.277386	0.137339	NA
FBXO2	47.1989	-0.0630844	0.231122	0.605053	0.757566
FBXO44	258.634	-0.262657	0.172125	0.0568887	0.14268
FBXO6	20.4992	0.0989697	0.265163	0.337197	0.523773
MAD2L2	716.639	-0.00500808	0.108077	0.958564	0.979278
DRAXIN	0.745515	-0.0175082	0.265994	0.426569	NA
AGTRAP	198.035	0.106747	0.169406	0.420344	0.605785
C1orf167	12.1036	0.047891	0.258011	0.549231	0.714808
LOC102724659	3.68012	0.00873579	0.26115	0.858866	NA
MTHFR	231.275	0.119327	0.161099	0.357222	0.543287
CLCN6	198.217	0.397094	0.211856	0.014321	0.0471111
NPPA-AS1	4.34733	0.0063634	0.260567	0.902581	NA
NPPA	2.05055	0.0154959	0.263733	0.66904	NA
NPPB	0.907822	-0.00584751	0.264561	0.803886	NA
RNU5E-1	104.667	-0.111714	0.225511	0.409846	0.596182
KIAA2013	301.973	0.224166	0.160037	0.0876205	0.19856
PLOD1	555.935	0.184348	0.122502	0.0898308	0.202172
MFN2	1830.8	0.39786	0.084405	7.67228e-07	8.50073e-06
MIIP	149.823	-0.0804975	0.183575	0.549338	0.714876
MIR6729	0	NA	NA	NA	NA
TNFRSF8	0.719314	-0.000749393	0.264756	0.969587	NA
MIR7846	0	NA	NA	NA	NA
TNFRSF1B	4.85118	0.0488407	0.266621	0.35928	NA
MIR4632	0	NA	NA	NA	NA
VPS13D	2282.72	-0.10775	0.0773068	0.14367	0.28719
SNORA59A	0	NA	NA	NA	NA
SNORA59B	0	NA	NA	NA	NA
DHRS3	259.442	0.113202	0.155859	0.373882	0.56026
MIR6730	0.852529	0.0135075	0.265144	0.546855	NA
AADACL4	0.374582	-0.00779064	0.265554	0.732903	NA
AADACL3	0.187291	-0.00597344	0.265473	0.902617	NA
C1orf158	0	NA	NA	NA	NA
PRAMEF12	0.506581	0.00336283	0.265007	0.837507	NA
PRAMEF1	0.187291	-0.00597344	0.265473	0.902617	NA
PRAMEF11	0	NA	NA	NA	NA
HNRNPCL1	15.4078	0.0117812	0.248594	0.895878	0.948387
PRAMEF2	0	NA	NA	NA	NA
PRAMEF4	0	NA	NA	NA	NA
PRAMEF10	0	NA	NA	NA	NA
PRAMEF7	0	NA	NA	NA	NA
PRAMEF6	0	NA	NA	NA	NA
LOC101929983	0	NA	NA	NA	NA
HNRNPCL3	0	NA	NA	NA	NA
HNRNPCL4	0	NA	NA	NA	NA
PRAMEF25	0	NA	NA	NA	NA
PRAMEF26	0	NA	NA	NA	NA
LOC649324	0	NA	NA	NA	NA
LOC645354	0	NA	NA	NA	NA
HNRNPCL2	117.533	-0.312951	0.248925	0.0603804	0.149635
PRAMEF9	0	NA	NA	NA	NA
LOC400736	0	NA	NA	NA	NA
LOC391003	0.534456	0.00388325	0.265001	0.824292	NA
PRAMEF22	0	NA	NA	NA	NA
PRAMEF5	0	NA	NA	NA	NA
PRAMEF8	0	NA	NA	NA	NA
LOC645382	0	NA	NA	NA	NA
PRAMEF15	0	NA	NA	NA	NA
PRAMEF14	0	NA	NA	NA	NA
PRAMEF19	0	NA	NA	NA	NA
PRAMEF16	0	NA	NA	NA	NA
PRAMEF17	0	NA	NA	NA	NA
PRAMEF20	1.3882	0.0167597	0.264853	0.553441	NA
LRRC38	0.506581	0.00336283	0.265007	0.837507	NA
PDPN	357.637	-0.00201866	0.134737	0.986988	0.994148
PRDM2	1182.12	0.33106	0.0966885	0.000248848	0.00147396
KAZN	179.093	0.459673	0.217601	0.00650328	0.0243562
TMEM51-AS1	7.88983	0.0201863	0.257378	0.765706	NA
TMEM51	118.365	0.45058	0.2726	0.0162604	0.0525269
C1orf195	8.3734	0.023186	0.257089	0.740146	NA
FHAD1	70.0908	-0.229998	0.280964	0.136442	0.276872
EFHD2	406.03	0.626092	0.149506	3.93163e-06	3.70834e-05
CTRC	1.19969	0.0229262	0.265895	0.367088	NA
CELA2A	0.347165	0.00784098	0.265582	0.638828	NA
CELA2B	4.26819	-0.0247779	0.262152	0.62455	NA
CASP9	180.712	-0.124762	0.175683	0.35409	0.540026
DNAJC16	754.444	0.168737	0.109331	0.0897166	0.202003
AGMAT	38.7842	0.172519	0.286611	0.188968	0.349919
DDI2	281.302	0.491233	0.177982	0.00109044	0.0052932
RSC1A1	216.422	0.585297	0.201677	0.000513697	0.00276821
PLEKHM2	669.027	0.145567	0.112278	0.151886	0.29942
SLC25A34	3.35672	-0.0190117	0.262558	0.673346	NA
TMEM82	0.347165	0.00784098	0.265582	0.638828	NA
FBLIM1	174.99	-0.0926774	0.173027	0.484823	0.663243
UQCRHL	499.592	-0.254393	0.136303	0.031081	0.0886911
FLJ37453	282.039	0.0141879	0.147144	0.909101	0.954757
SPEN	11047.2	0.773301	0.0672406	1.09256e-31	1.5737e-29
MIR5096	0.721747	-0.000795834	0.264755	0.967776	NA
ZBTB17	216.569	0.276832	0.186699	0.0562203	0.141557
C1orf64	0.506581	0.00336283	0.265007	0.837507	NA
HSPB7	0.187291	-0.00597344	0.265473	0.902617	NA
CLCNKA	1.78534	-0.0123883	0.263763	0.71498	NA
CLCNKB	13.8666	-0.109722	0.280758	0.212541	0.380937
FAM131C	14.7209	0.0486475	0.254681	0.5802	0.740023
EPHA2	244.459	0.409115	0.188134	0.00715105	0.0263551
ARHGEF19	32.3774	0.00526802	0.233776	0.964175	0.982531
RSG1	44.5118	-0.1159	0.247816	0.362672	0.548852
FBXO42	686.947	0.184425	0.114386	0.0739624	0.174618
SZRD1	1582.12	0.471781	0.0921418	7.47821e-08	1.00659e-06
SPATA21	7.22551	0.0370419	0.261706	0.547353	NA
NECAP2	618.03	0.165695	0.117086	0.114487	0.242706
CROCCP3	189.964	-0.109087	0.170652	0.410217	0.596609
RNU1-1	0	NA	NA	NA	NA
RNU1-2	0	NA	NA	NA	NA
RNU1-3	0	NA	NA	NA	NA
RNU1-28P	0	NA	NA	NA	NA
RNVU1-18	0	NA	NA	NA	NA
RNU1-27P	0	NA	NA	NA	NA
RNU1-4	0	NA	NA	NA	NA
FAM231B	0.31929	0.00759319	0.265571	0.650936	NA
MIR3675	0	NA	NA	NA	NA
NBPF1	118.291	-0.168323	0.210618	0.244121	0.419677
CROCCP2	273.868	0.0447769	0.147687	0.716456	0.836862
MST1P2	6.40015	-0.11975	0.299544	0.0543178	NA
FAM231A	0	NA	NA	NA	NA
FAM231C	0	NA	NA	NA	NA
ESPNP	0.187291	-0.00597344	0.265473	0.902617	NA
MST1L	3.01291	0.0100664	0.262302	0.814732	NA
CROCC	92.4967	-0.0851948	0.209278	0.527192	0.697133
MFAP2	25.7059	0.0226664	0.239861	0.830599	0.908652
ATP13A2	352.814	0.333319	0.155903	0.0114101	0.0389226
SDHB	1806.7	-0.0548673	0.0870475	0.503691	0.677745
PADI2	60.1602	0.110756	0.234388	0.404818	0.59138
PADI1	0.187291	-0.00597344	0.265473	0.902617	NA
PADI3	7.94466	-0.0160365	0.256764	0.810788	NA
MIR3972	0	NA	NA	NA	NA
PADI4	0.31929	0.00759319	0.265571	0.650936	NA
PADI6	0.909038	-0.0050828	0.264684	0.816803	NA
RCC2	2706.19	0.400142	0.0760243	4.44612e-08	6.26358e-07
ARHGEF10L	90.8649	-0.364258	0.300445	0.0444936	0.117881
ACTL8	0.506581	0.00336283	0.265007	0.837507	NA
LOC101927876	0	NA	NA	NA	NA
IGSF21	6.64327	-0.0495385	0.264491	0.423398	NA
KLHDC7A	4.95682	0.0206994	0.26135	0.694193	NA
PAX7	13.199	-0.0603852	0.259684	0.471534	0.652152
TAS1R2	0.347165	0.00784098	0.265582	0.638828	NA
ALDH4A1	91.2615	0.175119	0.234187	0.232289	0.404954
MIR4695	0	NA	NA	NA	NA
MIR1290	0.720531	-0.000892187	0.264646	0.965864	NA
IFFO2	288.879	0.519581	0.175159	0.000526573	0.00282673
UBR4	6093.21	0.146449	0.0673497	0.0243186	0.0728896
EMC1	1437.52	0.22656	0.0899109	0.00725054	0.0266596
MRTO4	950.33	0.636314	0.108409	6.41872e-10	1.25381e-08
AKR7L	32.5778	0.173501	0.291147	0.179967	0.338104
AKR7A3	9.14625	-0.0815216	0.272495	0.265056	NA
LOC100506730	171.067	-0.0524624	0.17029	0.687371	0.816537
AKR7A2	710.503	-0.360346	0.11967	0.000888391	0.00444253
PQLC2	124.624	0.149539	0.20313	0.29297	0.476896
CAPZB	1386.99	0.147292	0.0932526	0.0915016	0.204725
MINOS1-NBL1	0	NA	NA	NA	NA
MINOS1	1009.26	0.0391644	0.0991642	0.671169	0.804672
RPS14P3	249.285	-0.619384	0.193985	0.000184553	0.00113157
NBL1	2.13615	-0.00289161	0.263005	0.935153	NA
HTR6	45.272	-0.0259248	0.224136	0.829131	0.907569
TMCO4	60.8474	0.00636513	0.212859	0.962099	0.981508
RNF186	0	NA	NA	NA	NA
OTUD3	1141.14	0.197868	0.0963352	0.0271081	0.0795032
PLA2G2E	0	NA	NA	NA	NA
PLA2G2A	0	NA	NA	NA	NA
PLA2G5	0	NA	NA	NA	NA
PLA2G2D	0.69433	0.0155346	0.265974	0.368177	NA
PLA2G2F	0.347165	0.00784098	0.265582	0.638828	NA
PLA2G2C	0.53324	0.00390762	0.265002	0.823635	NA
UBXN10-AS1	0	NA	NA	NA	NA
UBXN10	0.69433	0.0155346	0.265974	0.368177	NA
VWA5B1	1.91901	0.0197331	0.264666	0.543756	NA
LINC01141	0.187291	-0.00597344	0.265473	0.902617	NA
CAMK2N1	217.901	-0.0311574	0.160831	0.806713	0.895367
MUL1	397.778	0.162265	0.137577	0.167555	0.321669
FAM43B	32.881	0.14257	0.273048	0.247586	0.423929
CDA	12.9593	0.0480672	0.257959	0.549563	0.714983
PINK1	145.517	-0.161659	0.195832	0.25348	0.430768
MIR6084	0	NA	NA	NA	NA
PINK1-AS	78.3811	0.219265	0.259475	0.15384	0.302228
DDOST	1929.53	-0.0968183	0.0805852	0.206203	0.372917
KIF17	185.602	-0.707696	0.222253	0.000153272	0.000966936
SH2D5	102.978	0.256813	0.24844	0.107278	0.231563
HP1BP3	3125.8	-0.172239	0.0751843	0.0165071	0.0531678
EIF4G3	4258.41	0.51995	0.0743446	5.61889e-13	1.70469e-11
MIR1256	2.64151	0.000738462	0.262257	0.987515	NA
ECE1	482.978	0.335731	0.139974	0.00594108	0.0225527
LOC100506801	18.6097	-0.232354	0.384134	0.0524527	0.13413
NBPF3	280.606	-0.0195583	0.145189	0.871753	0.933752
ALPL	41.1399	0.0159892	0.226402	0.894725	0.947667
RAP1GAP	87.9298	0.0404843	0.200926	0.76158	0.866429
USP48	2356.7	0.0895455	0.076987	0.222744	0.392784
LDLRAD2	1.41197	-0.00219106	0.26374	0.94243	NA
HSPG2	232.478	-0.343135	0.188149	0.0210755	0.0651456
CELA3B	0	NA	NA	NA	NA
CELA3A	0.372149	-0.00774589	0.265553	0.734942	NA
LOC101928043	7.27988	-0.0142832	0.257486	0.82346	NA
LINC00339	225.875	-0.543461	0.201954	0.00109916	0.0053288
CDC42	4680.38	-0.0292962	0.0708583	0.666845	0.801594
WNT4	28.2965	-0.033405	0.239015	0.75496	0.862587
MIR4418	0	NA	NA	NA	NA
ZBTB40	1062.02	0.372035	0.114575	0.000386312	0.00216032
EPHA8	45.3539	-0.0388593	0.225542	0.74843	0.85818
MIR6127	0	NA	NA	NA	NA
C1QA	0	NA	NA	NA	NA
C1QC	0.505364	0.0033869	0.265009	0.836854	NA
C1QB	0	NA	NA	NA	NA
EPHB2	271.078	0.0977765	0.155964	0.442105	0.626288
MIR4684	0.372149	-0.00774589	0.265553	0.734942	NA
MIR4253	0	NA	NA	NA	NA
LACTBL1	0	NA	NA	NA	NA
C1orf234	7.62134	0.0232996	0.25809	0.726444	NA
KDM1A	2844.96	0.312427	0.0741164	1.12476e-05	9.57199e-05
MIR3115	2.16159	-0.00219871	0.26313	0.948853	NA
MIR4419A	1.4144	-0.00224198	0.26374	0.941124	NA
LUZP1	1405.43	0.579408	0.0977822	5.34876e-10	1.05551e-08
HTR1D	32.521	0.0620978	0.241906	0.582917	0.741673
LINC01355	234.311	-0.851659	0.198203	1.58321e-06	1.64424e-05
HNRNPR	8439.73	0.175411	0.0660578	0.00599806	0.022741
ZNF436	615.056	-0.0876559	0.118369	0.406915	0.593543
ZNF436-AS1	109.11	-1.10442	0.293481	1.12702e-05	9.58591e-05
TCEA3	17.8326	0.0582597	0.254605	0.532755	0.701647
ASAP3	239.671	-0.136339	0.165401	0.298087	0.481982
E2F2	729.634	0.168957	0.109717	0.090168	0.202782
LOC101928163	18.564	-0.0111169	0.245871	0.903207	0.95199
ID3	201.881	0.893185	0.212496	2.22088e-06	2.23422e-05
MDS2	0.691439	-0.0012101	0.264779	0.959393	NA
RPL11	20872.2	-0.684572	0.0698511	1.54864e-23	1.29015e-21
TCEB3	1588.54	0.734082	0.0918573	1.67362e-16	7.69966e-15
TCEB3-AS1	30.2911	-0.145912	0.277612	0.230208	0.402537
PITHD1	878.462	-0.183882	0.109018	0.0636177	0.155557
LYPLA2	234.875	0.301316	0.184984	0.0381615	0.104355
GALE	268.648	0.26725	0.167943	0.0497822	0.128621
HMGCL	437.202	-0.658681	0.161827	5.97759e-06	5.40332e-05
FUCA1	372.272	0.0349256	0.13482	0.761592	0.866429
CNR2	3.59581	0.097081	0.291094	0.0043735	NA
MIR378F	0	NA	NA	NA	NA
PNRC2	1438.02	-0.124364	0.0895533	0.138832	0.2801
SRSF10	4998.24	-0.0272512	0.0774705	0.710919	0.832896
MYOM3	3.96956	0.0347146	0.264472	0.468621	NA
IL22RA1	0.373366	-0.00906409	0.265561	0.709905	NA
IFNLR1	203.207	0.10027	0.166637	0.445158	0.628852
LOC284632	0.82587	0.0113084	0.265126	0.585343	NA
GRHL3	28.5238	0.0863265	0.251419	0.442682	0.626675
STPG1	335.218	-0.392676	0.166114	0.0049015	0.0191877
NIPAL3	743.519	0.0936981	0.107354	0.340065	0.526325
RCAN3AS	2.77587	-0.0525555	0.270872	0.164056	NA
RCAN3	369.225	0.354215	0.15398	0.00695962	0.0257688
LOC100506985	82.6617	0.416383	0.320644	0.0305446	0.0874033
NCMAP	3.06241	-0.0428343	0.267724	0.286518	NA
SRRM1	2994.64	0.294365	0.0730853	2.73397e-05	0.000208801
CLIC4	4611.23	-0.332358	0.0880841	6.50135e-05	0.000451957
RUNX3	110.251	0.300763	0.250752	0.0688049	0.165226
MIR6731	0.534456	0.00388325	0.265001	0.824292	NA
MIR4425	0	NA	NA	NA	NA
SYF2	621.851	-0.429935	0.124624	0.000145586	0.000921844
RSRP1	617.569	-0.0033664	0.114887	0.973078	0.987169
RHD	0.534456	0.00388325	0.265001	0.824292	NA
TMEM50A	1566.07	0.163206	0.0856894	0.0436152	0.116096
RHCE	10.9082	-0.117699	0.291123	0.131918	NA
TMEM57	773.249	-0.0218797	0.104269	0.81861	0.902785
LDLRAP1	248.775	0.418202	0.195118	0.00734927	0.0269299
MAN1C1	62.7622	0.0138527	0.213204	0.915192	0.958542
SEPN1	1012.93	0.367309	0.102878	0.000122942	0.000794127
MTFR1L	636.577	-0.110916	0.11941	0.298019	0.481959
LOC646471	99.5884	0.0919876	0.202949	0.501687	0.675981
AUNIP	800.403	-0.0479732	0.106889	0.61774	0.767791
PAQR7	81.0686	0.0622237	0.208017	0.641275	0.784065
STMN1	8356.13	-0.324964	0.0680744	8.04141e-07	8.87781e-06
MIR3917	0	NA	NA	NA	NA
PAFAH2	153.255	-0.0143268	0.173666	0.91182	0.95657
EXTL1	27.04	-0.00499329	0.23806	0.960262	0.980297
SLC30A2	6.16389	0.0322348	0.261358	0.587506	NA
TRIM63	0.852529	0.0135075	0.265144	0.546855	NA
PDIK1L	1007.27	-0.21139	0.112944	0.0383059	0.104657
FAM110D	2.07721	0.0144613	0.263888	0.675098	NA
ZNF593	251.585	0.0384404	0.151753	0.760237	0.865928
CNKSR1	15.36	0.17147	0.322824	0.0923367	0.206032
CATSPER4	1.76081	0.0224626	0.265527	0.42688	NA
LOC101928303	1.22589	0.00308448	0.263952	0.916155	NA
CEP85	1121.83	0.226576	0.103031	0.0168249	0.0540446
SH3BGRL3	162.552	0.636596	0.238489	0.00087177	0.00437076
UBXN11	145.395	-0.0359059	0.179795	0.785539	0.881837
CD52	2.10584	-0.00351491	0.262885	0.923609	NA
AIM1L	12.0592	0.0019208	0.252496	0.982434	0.992155
ZNF683	0	NA	NA	NA	NA
LIN28A	4.72237	0.0157976	0.260628	0.768193	NA
DHDDS	422.552	0.0364806	0.128184	0.746485	0.856791
LOC101928324	25.0449	-0.052114	0.247211	0.608358	0.759991
HMGN2	1985.12	0.267932	0.0949923	0.00250224	0.0108175
RPS6KA1	413.975	0.538961	0.15169	6.63609e-05	0.000459665
MIR1976	0.186075	-0.00596445	0.265472	0.903376	NA
ARID1A	1599.14	0.530925	0.0942511	3.51361e-09	6.05047e-08
PIGV	184.895	-0.684072	0.235237	0.000386796	0.0021619
ZDHHC18	409.426	0.571748	0.14897	1.98682e-05	0.000157758
SFN	10.1063	-0.0178748	0.254659	0.808517	NA
GPN2	237.515	0.242437	0.17646	0.0817877	0.188389
GPATCH3	147.681	0.890273	0.278839	0.000106673	0.000703785
NR0B2	0.560657	-0.0133772	0.26573	0.548367	NA
NUDC	676.915	0.7114	0.123065	9.23826e-10	1.747e-08
KDF1	4.88149	0.0502054	0.266862	0.351024	NA
TRNP1	161.49	0.188436	0.196983	0.190344	0.351876
FAM46B	16.8962	0.160095	0.311308	0.115815	0.245117
SLC9A1	198.114	0.499244	0.2152	0.0034128	0.0141051
WDTC1	600.687	0.0802956	0.114035	0.435867	0.62039
TMEM222	186.884	0.0507997	0.167675	0.69798	0.823622
ACTG1P20	412.23	0.243528	0.144662	0.0480572	0.125217
RNU6-48P	0	NA	NA	NA	NA
SYTL1	37.6147	-0.272972	0.366165	0.0772937	0.180575
MAP3K6	174.758	0.441164	0.225614	0.00986549	0.0345091
FCN3	2.61045	0.0176109	0.263708	0.641283	NA
CD164L2	2.26693	0.0112418	0.263012	0.772916	NA
GPR3	28.896	0.144697	0.278996	0.228298	0.399833
WASF2	1722.73	-0.187669	0.0843364	0.0184662	0.0583558
AHDC1	173.036	0.998599	0.231478	1.21245e-06	1.29406e-05
FGR	0.985744	0.0258183	0.266961	0.198896	NA
IFI6	120.38	0.199811	0.222274	0.181735	0.3407
FAM76A	675.132	0.0105617	0.113876	0.920926	0.961085
STX12	1954.23	-0.253542	0.0843427	0.00147866	0.00688287
PPP1R8	3105.94	-0.0637134	0.0723951	0.359516	0.545437
SCARNA1	19.4546	0.169042	0.313067	0.122223	0.255139
THEMIS2	96.9503	0.209643	0.23761	0.167582	0.32168
RPA2	3008.72	-0.206995	0.081086	0.00712519	0.0262712
SMPDL3B	140.23	0.0796624	0.188723	0.557066	0.721713
XKR8	154.37	0.0459677	0.175333	0.729278	0.846422
EYA3	2174.4	0.516302	0.0828718	9.77877e-11	2.1779e-09
PTAFR	22.399	2.35507	0.691797	3.10607e-05	0.000233973
DNAJC8	3909.76	0.0926819	0.0680844	0.184967	0.344762
ATPIF1	2138.66	0.06343	0.0822557	0.417534	0.603435
SESN2	1295.74	-0.723784	0.103031	2.62015e-13	8.34334e-12
MED18	440.284	-0.371992	0.143952	0.00302046	0.0127085
PHACTR4	2025.47	0.401023	0.0837076	5.19148e-07	5.96652e-06
SNHG3	1598.14	-0.151713	0.0884267	0.0677875	0.163282
RCC1	3331.16	0.35116	0.0794509	3.78739e-06	3.58767e-05
SNORA73A	1366.66	-0.0463358	0.246326	0.643091	0.785304
SNORA73B	1230.74	-0.146366	0.257654	0.271747	0.452873
TRNAU1AP	720.771	-0.0211046	0.112	0.834438	0.910404
SNHG12	655.181	-0.325269	0.120786	0.00277167	0.0118101
SNORD99	35.9899	-0.0715754	0.240181	0.540838	0.708636
SNORA61	156.897	-0.0498392	0.193937	0.70836	0.830778
SNORA44	70.5823	-0.0117667	0.207608	0.927497	0.964476
SNORA16A	26.2363	0.0692273	0.247827	0.52496	0.695494
RAB42	2.42391	0.0053125	0.26261	0.894815	NA
TAF12	772.987	-0.452632	0.121077	4.4545e-05	0.000322768
RNU11	63.3424	0.249858	0.288865	0.117805	0.24817
GMEB1	458.105	0.393246	0.141204	0.00153973	0.00711554
YTHDF2	2451.79	0.546351	0.0797965	1.45266e-12	4.22422e-11
OPRD1	6.88229	-0.005358	0.257494	0.930193	NA
EPB41	3962.59	0.24755	0.0697468	0.00022908	0.00137004
TMEM200B	9.5516	-0.0674134	0.267004	0.34859	NA
SRSF4	3178.42	0.102799	0.071017	0.132644	0.271504
MECR	485.996	-0.127477	0.13037	0.260458	0.439407
PTPRU	1072.59	-0.139762	0.0964009	0.117223	0.247248
LOC101928460	5.33118	0.132833	0.313152	0.0136915	NA
LOC101929406	0	NA	NA	NA	NA
MATN1	13.2616	-0.0126099	0.25205	0.873349	0.934707
MATN1-AS1	36.9036	-0.353983	0.461601	0.0436292	0.116114
LAPTM5	4.98796	-0.00637232	0.259756	0.904751	NA
MIR4420	0	NA	NA	NA	NA
SDC3	778.979	-0.136862	0.10828	0.164666	0.31789
PUM1	5437.17	0.320019	0.0649662	3.71878e-07	4.39523e-06
SNORD103A	0	NA	NA	NA	NA
SNORD103B	0	NA	NA	NA	NA
SNORD85	10.5641	0.0203381	0.254656	0.789054	NA
NKAIN1	35.511	0.0630369	0.237596	0.591943	0.748095
SNRNP40	2108.38	0.0406237	0.0801349	0.595778	0.751095
ZCCHC17	1063.5	0.0410416	0.0980029	0.652816	0.79247
FABP3	61.3053	0.0327045	0.214555	0.799645	0.889701
SERINC2	120.95	-0.086596	0.193693	0.523906	0.694635
LINC01225	0.347165	0.00784098	0.265582	0.638828	NA
LINC01226	2.37441	0.0618649	0.275328	0.0226565	NA
TINAGL1	3.7847	0.0427316	0.266149	0.375756	NA
HCRTR1	20.0722	0.154129	0.298857	0.158152	0.308069
PEF1	1946.49	-0.24579	0.0827937	0.00172353	0.00781728
COL16A1	5.03961	-0.0227063	0.261411	0.66569	NA
ADGRB2	436.61	-0.195453	0.145092	0.110688	0.236884
MIR4254	0	NA	NA	NA	NA
SPOCD1	25.8872	-0.12256	0.271669	0.272774	0.453848
PTP4A2	6641.77	0.149107	0.0629135	0.0145553	0.0477798
KHDRBS1	5105.86	0.266041	0.0677119	4.63336e-05	0.000334784
TMEM39B	302.834	-0.100232	0.152611	0.423584	0.609094
MIR5585	2.24073	0.0317481	0.265807	0.391713	NA
KPNA6	4151.92	0.37512	0.0687535	1.68595e-08	2.56504e-07
TXLNA	3217.8	0.196247	0.0714354	0.0042329	0.0169492
CCDC28B	265.9	0.136403	0.163126	0.296706	0.480692
IQCC	323.146	0.048996	0.14073	0.68253	0.812886
DCDC2B	103.372	-0.107376	0.209383	0.435231	0.61977
TMEM234	129.173	-0.146455	0.199167	0.299206	0.482669
EIF3I	2817.38	0.220223	0.0764825	0.00256844	0.0110539
MTMR9LP	16.6669	0.0319695	0.249352	0.727928	0.8453
FAM167B	2.98868	0.00990601	0.262157	0.821169	NA
LCK	3.7847	0.0427316	0.266149	0.375756	NA
HDAC1	3954.8	0.477672	0.0699228	2.05115e-12	5.83252e-11
MARCKSL1	2058.39	0.932967	0.0840623	1.22182e-29	1.5435e-27
FAM229A	33.5811	-0.496662	0.634719	0.0229453	0.0695853
TSSK3	204.372	-0.505088	0.217138	0.00329581	0.013684
BSDC1	1850.8	-0.347792	0.0854237	1.7799e-05	0.000143397
ZBTB8B	322.274	-0.317264	0.164243	0.0195026	0.06108
ZBTB8A	967.335	-0.234747	0.103851	0.0138656	0.0458691
ZBTB8OS	627.797	-0.327401	0.124246	0.0032353	0.0134836
RBBP4	6022.65	0.036724	0.0625813	0.546401	0.713295
SYNC	27.5899	-0.106986	0.261929	0.338417	0.524899
KIAA1522	671.637	0.23449	0.120428	0.029269	0.0845061
YARS	6066.62	-0.327644	0.0691586	9.27505e-07	1.01166e-05
S100PBP	1792.5	-0.345424	0.0875911	3.04256e-05	0.00022975
FNDC5	71.5747	0.0572365	0.212461	0.664197	0.799547
HPCA	11.8949	0.0167505	0.252929	0.834326	0.910404
TMEM54	69.8596	-0.0343909	0.210071	0.789366	0.883944
RNF19B	593.121	-0.0063681	0.113101	0.949451	0.975724
AK2	5100.71	-0.149521	0.0669023	0.0213265	0.065829
AZIN2	89.0133	-0.343518	0.291714	0.0522431	0.133705
TRIM62	150.001	0.635928	0.245531	0.00108239	0.00526241
ZNF362	473.916	-0.105062	0.126234	0.343269	0.529206
A3GALT2	1.59645	0.0094384	0.265744	0.347098	NA
PHC2	739.446	0.147595	0.11049	0.14081	0.283237
MIR3605	5.0093	-0.0233853	0.261449	0.65802	NA
LOC101929464	18.0514	0.0468593	0.250627	0.621684	0.771062
ZSCAN20	425.692	-0.069617	0.131105	0.540872	0.708636
CSMD2	8.42664	-0.0404423	0.260412	0.550603	NA
HMGB4	0	NA	NA	NA	NA
CSMD2-AS1	0	NA	NA	NA	NA
C1orf94	0	NA	NA	NA	NA
MIR552	0	NA	NA	NA	NA
GJB5	2.1325	-0.00295136	0.262896	0.935209	NA
GJB4	2.02556	0.037369	0.267307	0.280438	NA
GJB3	5.36863	-0.0136476	0.260653	0.791456	NA
GJA4	4.05348	-0.00136091	0.260512	0.976398	NA
SMIM12	462.332	0.420012	0.140514	0.000729688	0.0037499
DLGAP3	13.2467	0.102073	0.276496	0.245156	0.420913
LOC653160	23.3857	-0.263753	0.405057	0.0559335	0.140994
ZMYM6NB	148.339	-0.543537	0.249641	0.00403803	0.0162661
ZMYM6	675.895	-0.285578	0.123297	0.00939449	0.0331419
ZMYM1	2275.97	-0.265626	0.0983183	0.00359308	0.01472
SFPQ	7154.88	0.924549	0.0653705	1.98635e-46	7.46672e-44
ZMYM4	3968.67	0.311809	0.0687856	2.64869e-06	2.62013e-05
KIAA0319L	1179.19	-0.127515	0.0948601	0.148752	0.294674
NCDN	302.938	0.239974	0.158276	0.0658697	0.159717
TFAP2E	19.2581	0.0358125	0.249006	0.702398	0.826994
PSMB2	2926.05	0.275985	0.0766498	0.000165217	0.00103174
C1orf216	258.974	0.443472	0.182304	0.00325475	0.01355
CLSPN	2865.64	0.325623	0.0744964	5.27844e-06	4.8539e-05
AGO4	929.675	-0.0629552	0.0983469	0.489583	0.667312
AGO1	1310.34	0.588578	0.0976093	2.75032e-10	5.72037e-09
AGO3	705.25	0.178736	0.111563	0.0771144	0.180265
TEKT2	16.6747	-0.197394	0.34949	0.0635017	0.155347
ADPRHL2	285.928	-0.270521	0.17015	0.0488511	0.126686
COL8A2	12.6139	0.0528587	0.25814	0.523475	0.694243
TRAPPC3	1044.93	0.0555191	0.0956546	0.533541	0.702455
MAP7D1	899.538	0.0775928	0.0999066	0.400482	0.586603
THRAP3	5924.21	0.194553	0.067129	0.00267752	0.011451
SH3D21	89.7819	-0.482296	0.327422	0.0181197	0.0575177
EVA1B	51.3428	-0.207055	0.287595	0.156229	0.305714
STK40	746.156	-0.184158	0.110811	0.0666161	0.161076
LSM10	325.921	0.196535	0.150803	0.118666	0.249506
OSCP1	133.798	-0.50391	0.258573	0.00761161	0.0276798
MRPS15	1108.72	-0.0122255	0.0933078	0.886794	0.942375
CSF3R	2.39893	0.025881	0.26449	0.510372	NA
GRIK3	0.347165	0.00784098	0.265582	0.638828	NA
MIR4255	0	NA	NA	NA	NA
LINC01137	10.6641	0.0148986	0.253686	0.84811	NA
ZC3H12A	38.0996	0.519881	0.545888	0.0218035	0.0669661
MIR6732	0	NA	NA	NA	NA
MEAF6	1334.93	-0.195737	0.0989646	0.0324247	0.0916768
MIR5581	3.41612	-0.0180404	0.262443	0.68861	NA
SNIP1	724.682	0.352912	0.115992	0.000836748	0.00421712
DNALI1	62.9098	-0.179335	0.256782	0.214298	0.383043
GNL2	3229.02	0.545344	0.0772067	3.16673e-13	9.85974e-12
RSPO1	2.77465	-0.0529172	0.270955	0.163145	NA
C1orf109	723.05	0.150469	0.111622	0.136735	0.277229
CDCA8	939.27	-0.105506	0.101142	0.257912	0.436492
EPHA10	24.1795	-0.0506461	0.245578	0.624686	0.772872
MANEAL	360.956	0.377958	0.154583	0.00427355	0.0170809
YRDC	493.821	0.562294	0.144846	1.71217e-05	0.000138665
C1orf122	233.018	-0.100633	0.158877	0.431739	0.616279
MTF1	532.082	0.659155	0.132713	9.19028e-08	1.2158e-06
INPP5B	758.3	-0.158673	0.108874	0.108851	0.234108
SF3A3	2207.73	0.34112	0.0790844	6.41319e-06	5.74986e-05
FHL3	104.861	-0.114895	0.204338	0.407102	0.593656
UTP11L	1546.61	-0.0829816	0.0887177	0.320194	0.505567
POU3F1	40.1444	0.0651551	0.237468	0.582903	0.741673
MIR3659	0.347165	0.00784098	0.265582	0.638828	NA
LINC01343	0.560657	-0.0133772	0.26573	0.548367	NA
RRAGC	570.086	0.318858	0.125579	0.00444368	0.0176647
MYCBP	0	NA	NA	NA	NA
GJA9-MYCBP	9.86929	-0.0139343	0.254862	0.846652	NA
GJA9	0	NA	NA	NA	NA
RHBDL2	19.5483	0.111832	0.273311	0.272467	0.453521
AKIRIN1	1761.52	0.28078	0.0905299	0.00096339	0.0047589
NDUFS5	1462.29	0.157499	0.0896576	0.0613586	0.151488
MACF1	4269.95	0.397261	0.0725836	1.50586e-08	2.31389e-07
KIAA0754	633.007	0.542623	0.12466	2.44068e-06	2.42995e-05
BMP8A	88.2642	-0.332182	0.291885	0.057893	0.144657
PPIEL	172.636	-0.993455	0.233446	1.58915e-06	1.64929e-05
PABPC4	1721.56	0.584894	0.0864382	2.27524e-12	6.392e-11
LOC101929516	28.5353	-0.112791	0.263069	0.3226	0.50796
SNORA55	9.60043	-0.0399905	0.258465	0.584877	NA
HEYL	136.853	0.0403352	0.182125	0.76307	0.867161
NT5C1A	31.3884	0.15738	0.283331	0.206961	0.373849
HPCAL4	254.857	0.0934045	0.155499	0.463887	0.645144
PPIE	1286.8	-0.45639	0.0959837	4.90915e-07	5.68444e-06
BMP8B	100.481	0.00041426	0.19384	0.999015	0.999442
OXCT2	5.92031	-0.0499252	0.265345	0.399399	NA
TRIT1	876.847	-0.429208	0.109973	2.5339e-05	0.000196047
MYCL	156.474	0.0121057	0.174174	0.927922	0.964686
MFSD2A	85.0549	0.515864	0.326604	0.0134999	0.0448656
CAP1	2686.81	0.20294	0.0775049	0.0060803	0.0229962
PPT1	3084.37	0.200102	0.0726663	0.00409098	0.016445
RLF	3037.12	0.178216	0.0803528	0.0196551	0.061445
TMCO2	1.03982	0.00868403	0.264397	0.746042	NA
ZMPSTE24	1978.05	0.571665	0.0825179	7.65053e-13	2.30293e-11
COL9A2	26.7701	-0.0486612	0.243529	0.645336	0.786985
SMAP2	722.06	0.0745892	0.10802	0.449867	0.632606
ZFP69B	195.53	-0.584739	0.217405	0.000960342	0.00474993
ZFP69	257.663	-0.195821	0.165003	0.139721	0.281414
EXO5	83.1721	-0.0805305	0.209175	0.548742	0.714413
ZNF684	189.862	-0.342289	0.21087	0.0302164	0.0866893
RIMS3	415.933	-0.488606	0.149632	0.000221526	0.00133209
NFYC-AS1	222.646	-0.0297568	0.156788	0.813079	0.899972
NFYC	604.623	-0.0886978	0.118229	0.40098	0.587053
MIR30E	8.95273	0.0874881	0.277281	0.199606	NA
MIR30C1	2.34888	-0.00672175	0.26307	0.852839	NA
KCNQ4	40.7527	-0.0409633	0.231068	0.726446	0.844025
CITED4	11.6021	-0.0543475	0.259823	0.492668	0.669636
CTPS1	3328.14	0.418636	0.0749227	6.81497e-09	1.11145e-07
SLFNL1-AS1	119.99	-0.0923291	0.197305	0.498551	0.673888
SLFNL1	31.4291	0.00641391	0.238763	0.953569	0.977322
SCMH1	842.465	-0.190216	0.10621	0.0499667	0.128993
FOXO6	31.9108	0.00352118	0.23432	0.976546	0.988939
EDN2	0.31929	0.00759319	0.265571	0.650936	NA
HIVEP3	108.93	0.175057	0.219149	0.231795	0.40444
GUCA2B	0.31929	0.00759319	0.265571	0.650936	NA
GUCA2A	0.506581	0.00336283	0.265007	0.837507	NA
FOXJ3	1614.32	0.211545	0.0849893	0.00841278	0.030167
RIMKLA	304.453	-0.109887	0.14701	0.37067	0.5568
ZMYND12	4.05348	-0.00136091	0.260512	0.976398	NA
PPCS	688.297	-0.465828	0.127266	5.73593e-05	0.000403294
CCDC30	36.3891	0.136473	0.263871	0.280427	0.462602
PPIH	920.661	-0.0546658	0.103459	0.565135	0.728127
YBX1	3577.91	0.187234	0.0737602	0.00805465	0.0290586
CLDN19	5.88819	0.113425	0.296204	0.0510716	NA
P3H1	644.311	-0.327017	0.12431	0.00327974	0.0136283
C1orf50	175.654	-0.220279	0.20071	0.132955	0.271982
LOC100129924	13.1994	-0.040805	0.255259	0.617655	0.767791
SVBP	285.499	-0.590983	0.183465	0.000182516	0.00112159
ERMAP	160.404	-0.0643208	0.176881	0.627211	0.774203
ZNF691	250.657	-0.010323	0.154308	0.933313	0.967477
LOC339539	2.15916	-0.00201432	0.26326	0.951707	NA
SLC2A1	197.702	0.15845	0.178013	0.24513	0.420913
SLC2A1-AS1	23.2691	-0.107759	0.266915	0.312551	0.497961
FAM183A	13.4659	-0.0173201	0.251159	0.833389	0.909646
EBNA1BP2	1056.19	0.838639	0.115044	3.1647e-14	1.14226e-12
MIR6733	1.06724	-0.0109958	0.264684	0.669536	NA
CFAP57	11.4912	0.0256848	0.254129	0.74572	0.85674
TMEM125	0	NA	NA	NA	NA
C1orf210	0.745515	-0.0175082	0.265994	0.426569	NA
TIE1	1.5464	0.0122735	0.264012	0.703002	NA
MPL	15.307	0.0346914	0.25153	0.694714	0.821103
CDC20	954.454	0.638678	0.111621	1.5264e-09	2.81063e-08
ELOVL1	460.106	0.15286	0.128259	0.173665	0.330354
MIR6734	0.852529	0.0135075	0.265144	0.546855	NA
MED8	1037.43	-0.749629	0.106702	2.51959e-13	8.03975e-12
SZT2	572.68	-0.165645	0.121936	0.12569	0.260907
MIR6735	0.373366	-0.00906409	0.265561	0.709905	NA
HYI	0	NA	NA	NA	NA
PTPRF	2423.61	0.24513	0.0770094	0.000850714	0.00427911
KDM4A	1275.36	-0.0954441	0.0986591	0.295999	0.480114
KDM4A-AS1	31.0015	0.108418	0.257336	0.356281	0.542375
ST3GAL3	185.693	-0.254062	0.195996	0.0843282	0.1928
LOC101929592	6.02657	0.00116126	0.258441	0.986692	NA
MIR6079	0.936455	-0.0183779	0.266121	0.371123	NA
ARTN	8.32427	0.0280307	0.258691	0.673905	NA
IPO13	357.114	0.198038	0.145874	0.108009	0.232723
DPH2	279.404	0.788559	0.177336	8.77994e-07	9.60687e-06
ATP6V0B	619.049	0.434814	0.128203	0.000176215	0.0010872
B4GALT2	611.434	0.103774	0.114009	0.314232	0.49989
CCDC24	30.2881	0.0490694	0.239177	0.661499	0.79767
SLC6A9	170.392	-0.481281	0.235764	0.00690315	0.0255894
KLF17	1.03982	0.00868403	0.264397	0.746042	NA
DMAP1	227.149	0.00765528	0.155268	0.952792	0.976878
ERI3	744.022	-0.196496	0.110663	0.0501509	0.129403
ERI3-IT1	41.8147	-0.0132418	0.227894	0.908356	0.954496
RNF220	925.62	0.0335866	0.0978336	0.712646	0.83409
MIR5584	0.907822	-0.00584751	0.264561	0.803886	NA
TMEM53	47.0253	-0.0478569	0.226137	0.695628	0.821853
C1orf228	12.298	-0.0720344	0.265143	0.374421	0.560686
RNU5F-1	12.643	0.127227	0.293164	0.145814	0.29046
RNU5D-1	14.0384	0.345459	0.705011	0.00866939	0.030936
KIF2C	2564.26	-0.717282	0.0789702	1.3439e-20	8.77637e-19
RPS8	21086.9	-0.790965	0.0648172	3.40518e-35	6.03225e-33
SNORD55	40.8242	0.0170187	0.228282	0.886584	0.942307
SNORD46	60.0111	0.284355	0.313766	0.0868438	0.197293
SNORD38A	23.3619	0.0291583	0.242699	0.776176	0.87579
SNORD38B	12.8531	-0.0050171	0.250904	0.949232	0.975707
BEST4	7.86606	0.0392548	0.260255	0.564228	NA
PLK3	40.9333	0.244961	0.330178	0.103355	0.225082
TCTEX1D4	1.68007	0.0442789	0.270294	0.0625641	NA
BTBD19	5.04569	-0.0224026	0.261473	0.667195	NA
PTCH2	28.1788	0.202333	0.32119	0.121587	0.254091
EIF2B3	1076.67	-0.00122938	0.0963829	0.987792	0.994438
HECTD3	232.674	0.210108	0.180517	0.132783	0.271737
UROD	805.443	0.00587381	0.102355	0.951376	0.976295
ZSWIM5	193.87	0.155771	0.175579	0.250587	0.427517
LINC01144	15.7354	-0.109996	0.277584	0.240522	0.415435
HPDL	5.81505	0.00547459	0.258626	0.928346	NA
MUTYH	198.321	-0.742948	0.216767	6.11157e-05	0.000426785
TOE1	258.896	0.137446	0.158143	0.285283	0.468291
TESK2	214.391	-0.0686311	0.161208	0.59271	0.748881
CCDC163P	78.1247	-0.749786	0.377343	0.00338538	0.0140106
MMACHC	365.325	0.299777	0.151942	0.0197242	0.0615861
PRDX1	5659.59	0.727904	0.0677241	8.1577e-28	9.24459e-26
AKR1A1	980.195	-0.860483	0.109027	2.94302e-16	1.31854e-14
NASP	4195.39	0.350988	0.0694794	1.78468e-07	2.22897e-06
CCDC17	23.9711	0.0782912	0.253216	0.46103	0.643068
GPBP1L1	2495.68	0.0975954	0.0750297	0.174654	0.331561
RPS15AP10	49.1981	-0.214091	0.292789	0.146058	0.290833
TMEM69	746.092	-0.657959	0.120595	6.69841e-09	1.0936e-07
IPP	466.783	-0.39399	0.154513	0.00298875	0.0125854
MAST2	701.581	-0.160984	0.110834	0.108836	0.234107
PIK3R3	611.856	0.590514	0.125451	4.01236e-07	4.70255e-06
LOC101929626	1.7046	0.00568905	0.263656	0.861371	NA
TSPAN1	5.9175	-0.000750562	0.258712	0.987429	NA
POMGNT1	666.956	-0.0705381	0.114733	0.494154	0.670709
LURAP1	33.0716	-0.0893565	0.248821	0.440213	0.624154
RAD54L	1040.3	0.0477464	0.0952667	0.591152	0.747648
LRRC41	662.255	-0.0707128	0.114877	0.493628	0.670501
UQCRH	2453.77	-0.480139	0.0927822	5.24774e-08	7.27321e-07
NSUN4	566.155	-0.0289354	0.117798	0.783102	0.880576
FAAH	24.2399	0.0403255	0.243413	0.6988	0.82408
FAAHP1	21.468	-0.178169	0.316945	0.11985	0.251344
LINC01398	13.4671	-0.0173644	0.251143	0.833066	0.909582
DMBX1	70.004	-0.0490679	0.212111	0.705052	0.828717
MKNK1-AS1	18.2652	-0.00861907	0.245914	0.924212	0.96282
KNCN	0.186075	-0.00596445	0.265472	0.903376	NA
MKNK1	234.26	0.18589	0.168422	0.165732	0.319123
MOB3C	79.3819	0.130371	0.223395	0.351507	0.537242
ATPAF1	1259.11	-0.0030202	0.0947417	0.971942	0.986828
TEX38	3.54858	0.0139792	0.261967	0.762346	NA
EFCAB14-AS1	12.5606	0.124348	0.291458	0.151923	0.299445
EFCAB14	977.143	0.591901	0.109024	9.27935e-09	1.48354e-07
CYP4B1	0.505364	0.0033869	0.265009	0.836854	NA
CYP4Z2P	0	NA	NA	NA	NA
CYP4A11	0.373366	-0.00906409	0.265561	0.709905	NA
CYP4X1	2.50419	-0.0300553	0.265471	0.42118	NA
CYP4Z1	1.94764	0.00212312	0.263074	0.954215	NA
CYP4A22	5.33056	-0.0353483	0.262661	0.529242	NA
LINC00853	4.32151	-0.0230443	0.262054	0.64399	NA
PDZK1IP1	0	NA	NA	NA	NA
TAL1	24.633	0.12677	0.273689	0.261107	0.44009
STIL	1795.72	0.0103062	0.0812959	0.897946	0.949513
CMPK1	2055.74	-0.0686317	0.0848623	0.391884	0.578406
LINC01389	30.1879	-0.0474702	0.23977	0.66562	0.80076
FOXE3	5.38875	-0.0342512	0.262456	0.540997	NA
FOXD2-AS1	141.875	-0.23674	0.213376	0.117557	0.247784
FOXD2	108.65	-0.0097786	0.189015	0.939944	0.970549
TRABD2B	43.1374	0.0566934	0.233767	0.634772	0.779321
SKINTL	1.41075	-0.00189369	0.263961	0.946782	NA
SLC5A9	7.67877	0.0442654	0.261621	0.510925	NA
SPATA6	231.922	-0.185396	0.174663	0.174102	0.330819
AGBL4	1.36033	0.016253	0.264817	0.564263	NA
BEND5	22.6453	-0.0686428	0.252887	0.496525	0.672447
LOC101929721	0	NA	NA	NA	NA
AGBL4-IT1	0	NA	NA	NA	NA
ELAVL4	1.0677	0.0082983	0.264508	0.744839	NA
DMRTA2	19.3959	-0.0583245	0.253426	0.537783	0.705647
FAF1	2647.81	-0.0377806	0.0744307	0.596075	0.751162
CDKN2C	576.653	-0.0206396	0.11926	0.845426	0.917262
MIR4421	0.53324	0.00390762	0.265002	0.823635	NA
MIR6500	0	NA	NA	NA	NA
C1orf185	0.186075	-0.00596445	0.265472	0.903376	NA
RNF11	1018.82	0.209295	0.113636	0.041495	0.111765
TTC39A	202.396	-0.196151	0.185246	0.162323	0.314564
TTC39A-AS1	2.02556	0.037369	0.267307	0.280438	NA
EPS15	3100.35	-0.196152	0.0736953	0.00542667	0.0208724
OSBPL9	2738.99	-0.327942	0.0768418	8.25292e-06	7.24752e-05
NRD1	4282.19	0.0896902	0.0690626	0.17835	0.336319
MIR761	0	NA	NA	NA	NA
RAB3B	691.204	-0.000678098	0.111161	0.993698	0.997192
TXNDC12	1837.78	-0.472736	0.0897664	3.27385e-08	4.71997e-07
KTI12	0	NA	NA	NA	NA
TXNDC12-AS1	11.6219	-0.025259	0.253896	0.747017	0.857071
BTF3L4	1641.4	-0.490914	0.10815	1.22186e-06	1.30141e-05
ZFYVE9	1261.99	-0.0595513	0.0895854	0.478113	0.657624
CC2D1B	481.834	0.107514	0.123772	0.326322	0.511708
ORC1	1189.69	0.236729	0.0958932	0.00798469	0.0288602
PRPF38A	1727.83	0.133061	0.0835715	0.0929307	0.207062
ZCCHC11	2620.4	-0.0420518	0.0760579	0.563104	0.726482
GPX7	3.01412	0.0102452	0.262234	0.813308	NA
FAM159A	0.31929	0.00759319	0.265571	0.650936	NA
COA7	618.454	0.366695	0.124819	0.00109281	0.00530303
ZYG11B	2347.91	0.176578	0.0805165	0.020958	0.0648603
ZYG11A	918.108	0.1314	0.106448	0.177184	0.33494
ECHDC2	102.742	0.0558376	0.196962	0.678053	0.80951
SCP2	1912.03	-0.0200547	0.083653	0.79977	0.889711
MIR1273F	0.186075	-0.00596445	0.265472	0.903376	NA
MIR5095	0	NA	NA	NA	NA
MIR1273G	0.31929	0.00759319	0.265571	0.650936	NA
PODN	0.186075	-0.00596445	0.265472	0.903376	NA
SLC1A7	0.560657	-0.0133772	0.26573	0.548367	NA
CPT2	423.719	-0.127106	0.131407	0.26527	0.445402
C1orf123	529.935	-0.641381	0.141652	8.19744e-07	9.03712e-06
MAGOH	874.913	-0.00201148	0.107658	0.982901	0.9922
LOC100507564	12.8519	-0.0050117	0.250855	0.94936	0.975707
LRP8	597.037	0.366142	0.124493	0.00108299	0.00526364
LOC105378732	1.70628	0.0281476	0.265841	0.385624	NA
SLC25A3P1	0	NA	NA	NA	NA
DMRTB1	0	NA	NA	NA	NA
GLIS1	20.5322	0.058885	0.251827	0.549895	0.715249
NDC1	4503.53	0.0814253	0.0775756	0.272209	0.453258
YIPF1	357.238	-0.0636337	0.135772	0.585521	0.743577
DIO1	18.4818	0.0377165	0.248957	0.6897	0.8177
HSPB11	585.824	0.0734191	0.12575	0.508122	0.681209
LRRC42	650.729	0.261403	0.122031	0.0160906	0.0520328
LDLRAD1	0.852529	0.0135075	0.265144	0.546855	NA
TMEM59	2298.98	-0.447431	0.0895346	1.52057e-07	1.92406e-06
TCEANC2	1388.32	-0.519489	0.0957934	1.14518e-08	1.80835e-07
MIR4781	0.187291	-0.00597344	0.265473	0.902617	NA
CDCP2	4.82406	0.0293473	0.262051	0.589645	NA
CYB5RL	318.011	0.0200185	0.143058	0.86919	0.932022
MRPL37	3073.58	-0.1237	0.0752755	0.085652	0.195219
SSBP3	504.009	0.405946	0.135844	0.000777968	0.0039545
SSBP3-AS1	56.7096	0.0120041	0.216258	0.925607	0.963297
ACOT11	20.9298	0.0522641	0.248979	0.601385	0.755074
FAM151A	2.98746	0.010149	0.262089	0.818717	NA
MROH7	0.187291	-0.00597344	0.265473	0.902617	NA
MROH7-TTC4	0.957869	0.0213274	0.266497	0.242215	NA
TTC4	13.9237	0.0196911	0.251062	0.816975	0.902044
PARS2	247.234	-0.0854108	0.158876	0.502979	0.67726
TTC22	0.347165	0.00784098	0.265582	0.638828	NA
C1orf177	5.89214	-0.0112332	0.259262	0.842718	NA
DHCR24	2107.22	0.95131	0.0826354	1.06296e-31	1.5455e-29
TMEM61	0	NA	NA	NA	NA
BSND	1.06891	0.00732981	0.264611	0.759894	NA
PCSK9	0.55944	-0.0133527	0.265729	0.549188	NA
USP24	5470.04	0.240256	0.0645115	0.000118541	0.000769245
LOC100507634	27.9131	0.0728045	0.247247	0.511967	0.68428
MIR4422	0	NA	NA	NA	NA
PPAP2B	214.142	0.00124557	0.162774	0.993539	0.997192
PRKAA2	2733.68	0.173196	0.0779976	0.0201638	0.0627933
C1orf168	13.9487	0.00289938	0.249941	0.974783	0.988156
C8A	0	NA	NA	NA	NA
C8B	0.666455	0.0175463	0.26609	0.346381	NA
DAB1	14.7505	-0.162959	0.318183	0.0926585	0.206665
DAB1-AS1	1.86737	0.0415158	0.268865	0.17521	NA
OMA1	1345.98	-0.00431259	0.0895339	0.957849	0.979102
TACSTD2	1.38577	0.0168195	0.26486	0.551972	NA
MYSM1	4454.2	0.225678	0.0675615	0.000483576	0.00262703
JUN	5517.2	0.481751	0.0707103	2.27693e-12	6.392e-11
LINC01135	5.09019	0.0916115	0.284933	0.0678047	NA
LINC01358	1.57184	0.0113944	0.264174	0.707494	NA
HSD52	2.9896	0.0420241	0.268107	0.250369	NA
FGGY	134.038	-0.535328	0.269126	0.00618284	0.0233439
MIR4711	0	NA	NA	NA	NA
LOC101926944	1.46605	-0.0199727	0.265148	0.483503	NA
HOOK1	2913.1	-0.162556	0.0727198	0.0197212	0.0615861
CYP2J2	65.6337	0.217001	0.27183	0.15408	0.302506
C1orf87	1.17182	0.0223864	0.265838	0.37626	NA
LOC101926964	1.4144	-0.00224198	0.26374	0.941124	NA
NFIA-AS2	1.09268	-0.0104927	0.264632	0.677697	NA
NFIA	1433.59	0.44455	0.0987646	1.75364e-06	1.80421e-05
NFIA-AS1	18.7158	0.0918802	0.264509	0.352868	0.538829
MGC34796	2.42802	0.0256757	0.26453	0.508687	NA
TM2D1	694.055	-0.618819	0.135079	6.71928e-07	7.56447e-06
INADL	2307.08	-0.364325	0.0820592	3.23562e-06	3.11477e-05
MIR3116-1	0	NA	NA	NA	NA
MIR3116-2	0	NA	NA	NA	NA
L1TD1	1.0939	-0.0107251	0.26462	0.67418	NA
KANK4	1.65699	-0.0234442	0.265535	0.41997	NA
USP1	9582.92	-0.321312	0.072899	4.42767e-06	4.14325e-05
DOCK7	3491.03	0.0899282	0.0708878	0.188286	0.349118
ANGPTL3	49.6006	-0.0320626	0.224045	0.789739	0.884168
ATG4C	1482.24	-0.282375	0.0962107	0.00163068	0.00747531
LINC00466	2.717	0.0338969	0.265657	0.403765	NA
FOXD3-AS1	104.98	-0.325916	0.265377	0.0564975	0.142102
FOXD3	85.7054	0.118114	0.224179	0.390611	0.576859
MIR6068	0.666455	0.0175463	0.26609	0.346381	NA
ALG6	1312.8	0.118991	0.0982938	0.191815	0.353788
ITGB3BP	2032.93	-0.259373	0.0875455	0.00165574	0.00755893
EFCAB7	589.527	-0.232711	0.124913	0.0352279	0.0980704
DLEU2L	82.0529	-0.147687	0.230364	0.297063	0.480969
PGM1	1817.7	0.0328154	0.0921611	0.704926	0.828689
ROR1	457.004	-0.562896	0.149264	2.66712e-05	0.000204251
ROR1-AS1	23.1441	-0.0730846	0.253431	0.476588	0.656113
UBE2U	0	NA	NA	NA	NA
CACHD1	1306.3	0.179911	0.0908583	0.0345458	0.0965053
MIR4794	0.186075	-0.00596445	0.265472	0.903376	NA
RAVER2	2151.18	0.104433	0.0775258	0.158755	0.30901
JAK1	3059.46	-0.00802817	0.0704327	0.905205	0.952874
LINC01359	19.371	-0.0624138	0.255495	0.504222	0.677832
MIR3671	2.13204	-0.0211154	0.264468	0.547834	NA
MIR101-1	2.13661	0.0149275	0.263963	0.662203	NA
AK4	1250.27	0.153299	0.090868	0.071817	0.170879
DNAJC6	605.872	0.161725	0.117573	0.12496	0.259848
LEPROT	997.409	-0.279509	0.102948	0.00322866	0.0134632
LEPR	865.156	-0.417094	0.110948	4.75258e-05	0.000342274
PDE4B	64.1333	0.0299437	0.21542	0.815618	0.901033
LOC101927139	0.31929	0.00759319	0.265571	0.650936	NA
SGIP1	6.95588	0.125535	0.302464	0.0553787	NA
MIR3117	0	NA	NA	NA	NA
TCTEX1D1	2.15756	0.0496718	0.270812	0.128723	NA
INSL5	2.5617	0.0595938	0.273708	0.088722	NA
WDR78	241.913	0.0141605	0.153866	0.911277	0.956131
MIER1	3580.95	-0.0125547	0.0736318	0.859831	0.927275
SLC35D1	1042.03	-0.189837	0.105722	0.0495292	0.128099
C1orf141	2.98511	0.0816667	0.283174	0.00895252	NA
IL23R	11.1743	3.13808	1.12574	0.00029885	0.00172829
IL12RB2	123.928	1.29304	0.274812	1.57618e-07	1.98627e-06
SERBP1	18644.4	-0.0624975	0.06419	0.31345	0.498802
GADD45A	551.436	-1.11793	0.146751	1.99088e-15	8.0746e-14
GNG12	3401.19	0.0309552	0.0815799	0.691034	0.81834
GNG12-AS1	73.8993	0.16308	0.241307	0.255767	0.433699
DIRAS3	7.16816	0.093685	0.28145	0.152675	NA
WLS	2155.71	0.0463392	0.0801474	0.544861	0.712179
MIR1262	8.56555	0.0161387	0.257322	0.808705	NA
RPE65	1.92023	0.022151	0.264682	0.520986	NA
DEPDC1	4308.05	-0.194484	0.0793218	0.00970578	0.0340606
DEPDC1-AS1	7.64511	0.00514595	0.257108	0.939002	NA
LRRC7	3.57486	0.0630982	0.273588	0.135404	NA
PIN1P1	0.373366	-0.00906409	0.265561	0.709905	NA
LRRC40	2068.09	-0.168258	0.0905679	0.0470332	0.123048
SRSF11	6416.21	0.0172566	0.0696466	0.793842	0.886232
ANKRD13C	2056.49	0.144164	0.0787803	0.0551608	0.139619
HHLA3	150.492	-0.158717	0.194056	0.260387	0.439357
CTH	1332.66	-1.6193	0.0977783	8.7266e-63	6.11338e-60
LOC101927244	0.187291	-0.00597344	0.265473	0.902617	NA
PTGER3	25.9574	2.35861	0.6458	1.25473e-05	0.000105672
ZRANB2-AS1	28.0482	0.00955793	0.236948	0.931264	0.966397
ZRANB2	6698.67	-0.349384	0.0845469	1.36121e-05	0.000113216
MIR186	27.3466	0.226005	0.352058	0.0859381	0.195668
ZRANB2-AS2	11.4665	-0.0668817	0.264028	0.397621	0.583854
NEGR1	4.34657	0.0268763	0.262176	0.608113	NA
NEGR1-IT1	0	NA	NA	NA	NA
LINC01360	1.06845	-0.00953573	0.264778	0.68979	NA
LRRIQ3	76.398	-0.607108	0.373914	0.00914641	0.0324056
FPGT-TNNI3K	0	NA	NA	NA	NA
FPGT	717.42	-0.500094	0.322144	0.0147515	0.0483209
TNNI3K	1.75746	-0.0117763	0.263941	0.715905	NA
ERICH3	1.17304	0.0223552	0.265832	0.376627	NA
ERICH3-AS1	0.186075	-0.00596445	0.265472	0.903376	NA
CRYZ	421.571	-0.151195	0.140714	0.206477	0.37315
TYW3	1068.98	0.241788	0.0980754	0.0078728	0.0285093
LHX8	69.1128	-0.120197	0.227836	0.379147	0.565674
SLC44A5	766.168	-0.182276	0.108635	0.0651031	0.158367
ACADM	2348.75	-0.237071	0.0803902	0.00190912	0.00854336
DLSTP1	278.657	-0.136007	0.153289	0.280907	0.463229
RABGGTB	4492.16	-0.185688	0.0867644	0.022808	0.0692916
SNORD45C	99.2021	-0.100312	0.214396	0.460158	0.642163
SNORD45A	173.148	-0.0367877	0.173577	0.778833	0.877632
SNORD45B	121.118	-0.00708962	0.184911	0.95602	0.978193
MSH4	49.3497	-0.0258218	0.221355	0.832583	0.909345
ASB17	1.30503	0.0337971	0.268173	0.117358	NA
LOC101927342	0.505364	0.0033869	0.265009	0.836854	NA
ST6GALNAC3	220.818	-0.161512	0.171986	0.229957	0.402195
ST6GALNAC5	19.3374	-0.0272015	0.24672	0.772075	0.872761
MIR7156	0.347165	0.00784098	0.265582	0.638828	NA
PIGK	2796.6	-0.173978	0.0838086	0.0281758	0.0820997
AK5	81.4759	-0.268474	0.274844	0.0997065	0.219094
ZZZ3	4625.69	-0.000313734	0.0677441	0.994253	0.99736
USP33	3311.81	-0.109958	0.0753459	0.127037	0.262911
FAM73A	1052.48	-0.0440452	0.0997052	0.631411	0.776926
NEXN-AS1	21.882	0.0302832	0.244561	0.76222	0.866706
NEXN	331.08	0.00487014	0.139895	0.968489	0.984588
FUBP1	5312	0.30521	0.0680779	3.46654e-06	3.31223e-05
DNAJB4	566.204	-0.218919	0.124347	0.0465399	0.122151
GIPC2	7.93873	0.124576	0.300575	0.0686148	NA
MGC27382	4.39997	0.1089	0.295818	0.028345	NA
PTGFR	409.206	-0.451593	0.153072	0.00071654	0.00369095
IFI44L	14.9819	0.00206526	0.250095	0.982728	0.9922
IFI44	1.30503	0.0337971	0.268173	0.117358	NA
ADGRL4	0.347165	0.00784098	0.265582	0.638828	NA
LOC101927412	0	NA	NA	NA	NA
LOC101927434	0	NA	NA	NA	NA
ADGRL2	3118.44	0.200361	0.0750755	0.00526742	0.0203564
LINC01361	6.24006	-0.0219025	0.259449	0.715454	NA
LOC101927587	3.49283	0.0139361	0.261699	0.770231	NA
LOC101927560	2.66696	0.00127406	0.262267	0.977095	NA
TTLL7	413.169	-0.103891	0.131746	0.363197	0.549377
PRKACB	914.488	0.220806	0.105065	0.0219439	0.06725
SAMD13	40.9916	-1.31827	0.549661	0.000755102	0.00385991
UOX	3.14734	0.0247079	0.26342	0.579446	NA
DNASE2B	2.07918	-0.00359897	0.263218	0.916852	NA
RPF1	1856.18	-0.07439	0.0883999	0.371033	0.557237
GNG5	666.488	-0.219851	0.133528	0.0580897	0.145008
SPATA1	35.2568	-0.164989	0.283051	0.201112	0.366029
CTBS	560.766	-1.02671	0.155408	3.15748e-12	8.68984e-11
LINC01461	18.1637	-0.211831	0.36089	0.0625201	0.153604
LINC01555	1.91855	0.00164995	0.263081	0.964669	NA
SSX2IP	2354.43	-0.163919	0.0812638	0.0334704	0.0940468
LPAR3	247.164	0.0154821	0.157764	0.904119	0.952316
MCOLN2	284.36	0.132148	0.156146	0.300581	0.484234
MCOLN3	414.053	-0.0727693	0.13038	0.521036	0.692378
WDR63	145.928	-0.242434	0.21494	0.110833	0.23699
MIR4423	0.186075	-0.00596445	0.265472	0.903376	NA
SYDE2	765.215	-0.090898	0.105571	0.346751	0.532496
C1orf52	1075.77	-0.0491303	0.102988	0.603654	0.756752
BCL10	499.688	0.177241	0.126156	0.110699	0.236884
LOC646626	4.85437	0.0294938	0.262149	0.587279	NA
DDAH1	1158.43	0.201663	0.0981397	0.0266938	0.0784673
CYR61	325.164	0.135479	0.157541	0.291244	0.475163
ZNHIT6	1648.84	0.249906	0.0853873	0.00195022	0.00870455
COL24A1	142.406	-0.0806504	0.184906	0.549451	0.714913
ODF2L	1059.85	-0.313739	0.110414	0.00187771	0.00842483
MIR7856	1.94764	0.00212312	0.263074	0.954215	NA
CLCA2	2.13372	-0.00301436	0.262864	0.934247	NA
CLCA1	0	NA	NA	NA	NA
CLCA4	1.94886	0.00203073	0.263157	0.955502	NA
CLCA3P	1.78777	-0.012436	0.263765	0.713981	NA
SH3GLB1	2624.77	0.0843669	0.0828217	0.283464	0.466199
2021-09-15	3647.78	-0.396267	0.0947039	8.84563e-06	7.73277e-05
HS2ST1	2722.22	0.0163819	0.0756107	0.82921	0.907591
LINC01140	24.0003	0.266742	0.405395	0.0557595	0.140718
LOC101927844	0.666455	0.0175463	0.26609	0.346381	NA
LMO4	1233.52	-0.287378	0.10598	0.00316292	0.0132285
LINC01364	7.5438	-0.0539024	0.264753	0.408272	NA
PKN2-AS1	52.3508	-0.159035	0.259659	0.246891	0.423211
PKN2	4605.95	-0.0260607	0.072589	0.666514	0.801342
GTF2B	974.704	0.0187894	0.0964043	0.835622	0.911372
CCBL2	1638.79	-0.630894	0.0961256	5.24536e-12	1.40594e-10
RBMXL1	961.397	0.15444	0.104023	0.105785	0.228882
GBP3	5.73226	-0.0247244	0.260636	0.664215	NA
GBP1	2.82637	-0.00431405	0.262019	0.918034	NA
GBP2	9.3653	0.0348366	0.258648	0.619962	NA
GBP7	1.01362	0.0264029	0.267036	0.191154	NA
GBP4	0.534456	0.00388325	0.265001	0.824292	NA
GBP5	1.33291	0.0351857	0.268406	0.109537	NA
LOC729930	6.4221	0.0216797	0.259146	0.727183	NA
GBP6	3.14977	0.0231781	0.263459	0.592133	NA
GBP1P1	13.6002	-0.0679323	0.26198	0.421643	0.607267
LRRC8B	869.458	0.42091	0.114947	6.87078e-05	0.000474429
FLJ27354	9.78567	-0.0870796	0.275451	0.227943	NA
LRRC8C	896.705	0.368584	0.109893	0.000269822	0.00158058
LRRC8D	865.165	-0.754726	0.111962	1.81841e-12	5.21888e-11
GEMIN8P4	48.266	-0.0051009	0.221255	0.96491	0.982843
ZNF326	1427.97	0.0835632	0.0945465	0.346511	0.532431
BARHL2	36.7983	0.0494863	0.234006	0.674025	0.806888
ZNF644	4608.11	-0.0936786	0.0666308	0.147739	0.293383
HFM1	267.985	-0.876293	0.194571	5.91706e-07	6.72024e-06
CDC7	4046.04	-0.332829	0.0795673	8.4103e-06	7.36894e-05
TGFBR3	768.822	0.0989825	0.105815	0.307499	0.492219
BRDT	1.44228	-0.00154773	0.263892	0.957011	NA
EPHX4	68.1822	0.182765	0.251676	0.211973	0.380317
SETSIP	178.423	0.143777	0.178206	0.291744	0.475603
BTBD8	122.231	-0.7098	0.285193	0.00117906	0.00565919
KIAA1107	413.519	-0.774124	0.152938	4.48237e-08	6.30889e-07
C1orf146	6.80482	-0.0162893	0.258763	0.787051	NA
GLMN	796.599	-0.017612	0.108481	0.856977	0.925494
RPAP2	1182.59	0.126662	0.0932249	0.144994	0.289163
GFI1	218.973	-0.179991	0.172117	0.183507	0.34298
EVI5	1509.6	0.190186	0.0884999	0.0223786	0.0682562
RPL5	30769.1	-0.615398	0.0596747	9.58624e-26	9.84954e-24
FAM69A	752.425	0.153097	0.109166	0.123258	0.256882
SNORD21	60.8587	0.0261087	0.214433	0.839263	0.913185
SNORA66	36.1434	0.0818834	0.244109	0.487314	0.665705
MTF2	3518.66	-0.0419438	0.0743144	0.549598	0.714983
TMED5	3989.54	-0.12962	0.0897752	0.123789	0.257815
CCDC18	1881.99	-0.357306	0.0842011	8.09334e-06	7.12362e-05
LOC100131564	580.642	-1.54476	0.141783	7.77527e-29	9.21788e-27
DR1	2743.62	-0.107948	0.0950737	0.224074	0.394451
FNBP1L	1327.89	-0.0368799	0.0880098	0.658382	0.795598
BCAR3	139.844	0.00989215	0.179695	0.941847	0.971343
LOC100129046	10.9024	0.0801667	0.269242	0.315397	NA
MIR760	1.36079	0.0349191	0.26837	0.108899	NA
DNTTIP2	3612.33	0.630674	0.0740359	2.53958e-18	1.34502e-16
GCLM	461.327	0.357828	0.141797	0.00383014	0.015522
ABCA4	2.45301	0.00598959	0.262503	0.883493	NA
ARHGAP29	843.474	-0.185434	0.10822	0.0598645	0.148572
ABCD3	2740.34	0.293276	0.0798687	0.000117428	0.00076363
F3	68.5854	-0.0507083	0.212663	0.695632	0.821853
LINC01057	17.3344	-0.0746304	0.260129	0.422031	0.607767
MIR378G	0	NA	NA	NA	NA
SLC44A3	84.3698	0.131452	0.22057	0.358724	0.544856
CNN3	4013.53	-0.472508	0.078618	2.4691e-10	5.17036e-09
LOC729970	69.2534	-0.115555	0.230198	0.392209	0.578686
ALG14	214.984	0.119621	0.16687	0.364477	0.550717
TMEM56	568.039	-0.181746	0.132298	0.113702	0.241507
TMEM56-RWDD3	17.1616	0.000694278	0.247232	0.996049	0.998216
LOC101928118	9.544	0.0439215	0.259253	0.554034	NA
RWDD3	272.945	-0.496863	0.203862	0.00256982	0.0110539
FLJ31662	1.0677	0.0082983	0.264508	0.744839	NA
LOC100996635	0.31929	0.00759319	0.265571	0.650936	NA
LOC102723661	0.347165	0.00784098	0.265582	0.638828	NA
LOC101928241	0.347165	0.00784098	0.265582	0.638828	NA
PTBP2	1477.33	0.409145	0.0947611	4.69082e-06	4.37356e-05
DPYD	12.1326	-0.00433344	0.251657	0.955294	0.978076
DPYD-AS1	0	NA	NA	NA	NA
DPYD-AS2	0.187291	-0.00597344	0.265473	0.902617	NA
MIR137HG	1.83941	-0.0293271	0.266171	0.349659	NA
MIR2682	0	NA	NA	NA	NA
MIR137	0	NA	NA	NA	NA
LOC729987	0.372149	-0.00774589	0.265553	0.734942	NA
SNX7	781.014	-0.0380223	0.104891	0.692216	0.819506
LPPR5	3.86376	0.00362845	0.260879	0.942959	NA
LOC100129620	0	NA	NA	NA	NA
LPPR4	24.2402	0.0653876	0.24968	0.532791	0.701647
LOC101928270	0.187291	-0.00597344	0.265473	0.902617	NA
MIR548N	0.909038	-0.0050828	0.264684	0.816803	NA
PALMD	9.48992	0.0625232	0.264529	0.400893	NA
FRRS1	354.862	0.417206	0.157696	0.00206171	0.00913078
AGL	2697.17	0.565462	0.0763962	2.46802e-14	9.01353e-13
SLC35A3	1007.09	-0.114741	0.107186	0.240558	0.415439
HIAT1	1958.25	-0.0228704	0.0837549	0.772737	0.873317
SASS6	2026.38	-0.0574289	0.0822943	0.461874	0.643791
TRMT13	694.536	0.0695265	0.110988	0.490797	0.668153
LRRC39	89.7648	0.556395	0.326342	0.00951754	0.0335125
DBT	1392.45	-0.0855136	0.0889889	0.306442	0.490894
RTCA-AS1	30.4737	-0.0863732	0.252088	0.436552	0.621078
RTCA	1000.82	-0.344637	0.115742	0.00106179	0.00517366
MIR553	4.42517	-0.0292089	0.26278	0.565644	NA
CDC14A	306.177	0.0489362	0.144087	0.687192	0.816388
GPR88	2.69437	-0.017939	0.263179	0.660897	NA
LINC01349	0	NA	NA	NA	NA
VCAM1	1.36033	0.016253	0.264817	0.564263	NA
EXTL2	634.845	-0.217029	0.119522	0.0418899	0.112572
SLC30A7	1692.15	0.226651	0.0932451	0.00925713	0.0327152
DPH5	1370.36	-0.833158	0.0976673	1.49069e-18	8.14697e-17
LOC102606465	147.314	-0.302122	0.233902	0.0621651	0.152976
LOC101928370	2.74731	0.0347672	0.265767	0.395485	NA
S1PR1	52.0948	0.225539	0.299931	0.132817	0.271771
LINC01307	0	NA	NA	NA	NA
OLFM3	3.57478	-0.00434853	0.261367	0.923279	NA
DNAJA1P5	0.720531	-0.000892187	0.264646	0.965864	NA
COL11A1	1.38577	0.0168195	0.26486	0.551972	NA
LOC101928436	0.879946	-0.00631621	0.264598	0.795676	NA
RNPC3	637.557	-0.301139	0.120286	0.00531438	0.0205225
AMY2B	53.8272	-0.125313	0.241728	0.347917	0.533648
ACTG1P4	10.0609	0.049148	0.261544	0.490943	NA
AMY2A	0	NA	NA	NA	NA
AMY1A	1.04104	0.00776452	0.264496	0.759837	NA
AMY1C	0	NA	NA	NA	NA
AMY1B	0	NA	NA	NA	NA
LOC100129138	6.11004	-0.053708	0.266384	0.366457	NA
LOC101928476	0	NA	NA	NA	NA
PRMT6	725.889	0.447175	0.12155	5.78867e-05	0.000406817
NTNG1	34.7381	-0.102063	0.250928	0.393349	0.57979
VAV3	232.955	0.0683544	0.156866	0.591301	0.747714
MIR7852	0	NA	NA	NA	NA
VAV3-AS1	0.31929	0.00759319	0.265571	0.650936	NA
SLC25A24	2223.74	-0.0240995	0.0890262	0.767113	0.869808
NBPF4	0	NA	NA	NA	NA
NBPF6	0.187291	-0.00597344	0.265473	0.902617	NA
FAM102B	1273.57	-0.0397106	0.0985954	0.66358	0.799366
HENMT1	0.534456	0.00388325	0.265001	0.824292	NA
PRPF38B	2510.11	0.400931	0.0872716	1.34918e-06	1.42226e-05
FNDC7	30.561	1.92333	0.579819	4.11959e-05	0.000301908
STXBP3	1723.29	-0.462615	0.100818	1.06963e-06	1.152e-05
AKNAD1	3.72773	0.0381511	0.265565	0.406926	NA
SPATA42	0.31929	0.00759319	0.265571	0.650936	NA
GPSM2	1111.26	-0.383298	0.0991906	3.57107e-05	0.000265496
CLCC1	1442.01	-0.00578433	0.0899256	0.94006	0.970576
WDR47	1048.49	-0.0893091	0.0983632	0.326409	0.511761
TAF13	272.213	0.0451536	0.149155	0.716288	0.836862
TMEM167B	1014.49	-0.551177	0.105049	2.81436e-08	4.11527e-07
SCARNA2	9908.94	-0.449405	0.0798956	4.36535e-09	7.37706e-08
C1orf194	13.9435	0.123221	0.287643	0.179762	0.337939
KIAA1324	21.6799	0.069608	0.25281	0.496345	0.67238
SARS	6995.19	-1.05805	0.064971	1.01701e-60	6.26965e-58
CELSR2	665.248	0.399584	0.122788	0.000333198	0.00190189
PSRC1	527.289	-0.00833601	0.117709	0.940904	0.970825
MYBPHL	4.29128	0.0466941	0.266426	0.365629	NA
SORT1	2229.72	0.375202	0.0854672	3.89079e-06	3.67207e-05
PSMA5	2834.44	-0.0753793	0.0793682	0.318663	0.503717
SYPL2	178.294	0.211833	0.219722	0.159088	0.309578
ATXN7L2	101.218	0.179668	0.225308	0.222174	0.392066
CYB561D1	198.997	-0.210197	0.184008	0.135488	0.275541
AMIGO1	91.519	0.0474871	0.2022	0.722229	0.841091
GPR61	22.9834	0.156673	0.296037	0.17	0.325119
GNAI3	3895.35	-0.360478	0.0831191	5.24558e-06	4.83233e-05
MIR197	3.38581	-0.0192169	0.262415	0.675497	NA
GNAT2	50.977	0.127733	0.251927	0.325184	0.51062
AMPD2	486.503	0.0545506	0.122662	0.616787	0.767101
GSTM4	131.214	-0.150352	0.201379	0.288204	0.47178
GSTM2	196.674	-0.138246	0.172496	0.302286	0.486359
GSTM1	2.82637	-0.00431405	0.262019	0.918034	NA
GSTM5	1.11888	-0.0263422	0.26687	0.254271	NA
GSTM3	1012.44	-0.122904	0.10303	0.193746	0.356242
EPS8L3	1.03982	0.00868403	0.264397	0.746042	NA
CSF1	87.2507	0.670669	0.327854	0.00357573	0.0146767
AHCYL1	3370.09	-0.121528	0.0700241	0.0711528	0.16978
STRIP1	957.459	-0.102064	0.0995759	0.267345	0.447716
ALX3	96.8112	-0.19	0.230128	0.201397	0.366332
LINC01397	7.41218	-0.0365609	0.260862	0.566281	NA
UBL4B	4.44818	-0.0284798	0.262681	0.574183	NA
SLC6A17	24.5961	0.039247	0.244268	0.70277	0.82726
KCNC4-AS1	5.35601	-0.034451	0.262548	0.537499	NA
KCNC4	178.97	0.012351	0.166548	0.925429	0.963176
LOC440600	22.2176	0.113627	0.27264	0.276103	0.458079
RBM15	2371.65	0.0433457	0.0756254	0.550299	0.715538
SLC16A4	295.313	-0.191977	0.162533	0.144174	0.287974
LAMTOR5	1065.66	-0.125791	0.102116	0.180315	0.338573
LAMTOR5-AS1	17.5733	-0.0951726	0.268682	0.313388	0.498755
PROK1	2.74853	0.0306821	0.265425	0.42412	NA
CYMP	1.01362	0.0264029	0.267036	0.191154	NA
LOC440602	1.0415	0.0228969	0.266667	0.21649	NA
KCNA10	0.666455	0.0175463	0.26609	0.346381	NA
KCNA2	14.3264	-0.0224334	0.251419	0.787442	0.882943
KCNA3	77.0389	-0.00238106	0.205082	0.983853	0.992548
CD53	5.25918	-0.0445281	0.265393	0.403455	NA
LRIF1	641.931	-0.563341	0.125922	1.31263e-06	1.38944e-05
DRAM2	1907.4	-1.10263	0.0991092	7.43763e-30	9.47346e-28
CEPT1	1781.48	-0.258111	0.0843316	0.00121234	0.00578829
DENND2D	43.3192	0.000445046	0.225461	0.998842	0.999442
CHI3L2	2.82523	0.0689207	0.276912	0.0662921	NA
CHIAP2	3.33227	0.0922926	0.288416	0.00566172	NA
CHIA	2.27028	0.0422067	0.269272	0.145317	NA
PIFO	16.7472	-0.00132299	0.246957	0.986239	0.993734
PGCP1	4.58726	0.101028	0.290238	0.0472001	NA
OVGP1	182.929	0.0280047	0.166991	0.830644	0.908652
WDR77	1239.45	1.0006	0.0961927	2.11563e-26	2.2487e-24
ATP5F1	2994.07	0.0381095	0.0820149	0.625859	0.773471
C1orf162	20.666	-0.131962	0.283713	0.212062	0.380353
TMIGD3	0.534456	0.00388325	0.265001	0.824292	NA
ADORA3	1.92144	0.022119	0.264678	0.521588	NA
LINC01160	5.76044	-0.0637824	0.270076	0.273939	NA
RAP1A	1343.53	-0.0434925	0.0974303	0.63042	0.776351
FAM212B	151.654	0.0458826	0.17704	0.729897	0.846566
FAM212B-AS1	9.52183	0.0136225	0.254994	0.853294	NA
LOC101928718	4.15882	0.0115322	0.26087	0.821882	NA
DDX20	1929.85	0.297665	0.0836868	0.000177796	0.0010952
KCND3	10.5598	0.11426	0.287709	0.155854	NA
KCND3-IT1	0.187291	-0.00597344	0.265473	0.902617	NA
KCND3-AS1	0.187291	-0.00597344	0.265473	0.902617	NA
LOC643355	5.09574	0.00619185	0.259575	0.912947	NA
CTTNBP2NL	1128.12	0.183687	0.0967399	0.0408838	0.110331
MIR4256	4.47971	-0.02938	0.262566	0.571419	NA
WNT2B	70.2116	-0.132417	0.234704	0.33613	0.522537
ST7L	615.91	-0.0701883	0.11468	0.496267	0.672333
CAPZA1	6407.26	-0.0760474	0.0782982	0.311035	0.496333
MOV10	786.925	0.104273	0.104523	0.277427	0.459654
RHOC	678.553	-0.368819	0.128172	0.00128846	0.00611007
PPM1J	75.5312	-0.147481	0.232712	0.295788	0.479944
FAM19A3	3.49618	0.0509505	0.269388	0.236153	NA
LINC01356	8.76688	-0.00409813	0.255487	0.950788	NA
SLC16A1	9076.73	0.103332	0.060058	0.0771107	0.180265
AKR7A2P1	51.3143	-0.022773	0.221601	0.851314	0.921046
SLC16A1-AS1	275.798	-0.996911	0.184871	5.62209e-09	9.33703e-08
LOC100996251	112.35	-0.14198	0.20849	0.315973	0.501471
LRIG2	1205.23	-0.095754	0.0926852	0.268911	0.449458
LOC643441	0	NA	NA	NA	NA
MAGI3	1420.57	0.137851	0.0905708	0.104632	0.226998
PHTF1	729.103	0.0164013	0.107434	0.868608	0.931787
RSBN1	1596.79	0.0808149	0.0847708	0.314285	0.499923
AP4B1-AS1	32.4229	-0.0643853	0.241136	0.57511	0.735813
PTPN22	11.3303	0.157018	0.318674	0.0743028	0.17518
BCL2L15	21.2063	0.209376	0.350107	0.0776574	0.181232
AP4B1	274.897	0.148768	0.16439	0.257953	0.436492
DCLRE1B	945.223	0.0538537	0.0978811	0.554366	0.719365
HIPK1-AS1	20.2246	-0.0895313	0.263873	0.358805	0.544925
HIPK1	2327.22	0.233298	0.0780288	0.0017124	0.00777738
OLFML3	5.9971	0.0506627	0.2654	0.399709	NA
SYT6	39.3869	-0.0466288	0.233332	0.688167	0.817056
TRIM33	3037.82	0.0547024	0.0725011	0.426864	0.611757
BCAS2	1461.07	-0.221892	0.189408	0.120813	0.252913
DENND2C	585.347	-0.136635	0.120168	0.201371	0.366328
AMPD1	7.88869	0.0925768	0.279616	0.179599	NA
NRAS	3773.46	0.00830437	0.0832159	0.917217	0.959567
CSDE1	30260.1	-0.215764	0.0590347	0.000166224	0.00103634
SIKE1	3273.03	-0.101972	0.0821382	0.190561	0.352066
SYCP1	0.69433	0.0155346	0.265974	0.368177	NA
TSHB	2.21164	0.0312845	0.265736	0.398021	NA
TSPAN2	255.293	-0.562376	0.188679	0.000435041	0.00238947
NGF	3.59565	-0.0411983	0.266323	0.364713	NA
VANGL1	763.357	0.634744	0.118487	1.23757e-08	1.93835e-07
CASQ2	4.34414	0.0264934	0.262213	0.610422	NA
NHLH2	79.4243	-0.112742	0.218995	0.411302	0.597576
LOC101928995	1.12253	-0.0255759	0.266792	0.260571	NA
LOC101928977	4.53089	-0.066624	0.273013	0.192668	NA
SLC22A15	220.773	-0.166428	0.17147	0.216044	0.385091
MAB21L3	3.57402	0.0123665	0.262488	0.772262	NA
ATP1A1	8237.22	0.18872	0.0606378	0.00135105	0.00637158
ATP1A1-AS1	79.2333	0.0363296	0.204535	0.784059	0.880958
LOC101929023	2.02678	0.0340211	0.266863	0.300772	NA
CD58	198.938	-0.0419352	0.167088	0.746234	0.856791
MIR548AC	0	NA	NA	NA	NA
IGSF3	669.647	0.163603	0.122866	0.13314	0.272198
MIR320B1	0	NA	NA	NA	NA
C1orf137	0	NA	NA	NA	NA
CD2	0	NA	NA	NA	NA
PTGFRN	1491.01	0.477276	0.0910532	3.7409e-08	5.35825e-07
CD101	37.7484	0.727143	0.572693	0.00979126	0.0343039
LOC101929099	11.4945	0.063952	0.262604	0.426786	0.611701
TTF2	2206.94	0.201382	0.081414	0.00914115	0.0323944
MIR942	2.95426	-0.00856778	0.262656	0.828815	NA
TRIM45	333.629	-0.476324	0.169945	0.00101535	0.00498997
VTCN1	6.15575	0.0660453	0.27018	0.279446	NA
LINC01525	0.187291	-0.00597344	0.265473	0.902617	NA
MAN1A2	4302.38	-0.0464751	0.0696953	0.488798	0.666677
LOC100996263	0.187291	-0.00597344	0.265473	0.902617	NA
FAM46C	384.152	0.00548113	0.139849	0.958001	0.979102
GDAP2	2177.52	-0.155692	0.0820112	0.0451733	0.119299
WDR3	3420.65	0.216135	0.074712	0.00252357	0.0108853
SPAG17	45.2887	-0.121105	0.249233	0.34591	0.532053
TBX15	17.3523	2.46238	0.80872	0.000105962	0.000699993
WARS2	961.235	-0.441084	0.114478	2.93478e-05	0.000222703
WARS2-IT1	4.9351	0.0117129	0.259956	0.832637	NA
LOC101929147	405.371	-0.114858	0.13258	0.316862	0.502106
HAO2	8.34895	0.127208	0.302946	0.0599593	NA
HAO2-IT1	0.374582	-0.00779064	0.265554	0.732903	NA
HSD3B2	2.69324	0.0520901	0.270818	0.158842	NA
HSD3B1	0	NA	NA	NA	NA
HSD3BP4	19.9899	-0.253571	0.41919	0.0380704	0.104124
LINC00622	6.47686	-0.0809308	0.276555	0.182252	NA
ZNF697	567.37	-0.101772	0.122826	0.349076	0.534893
PHGDH	4863.1	-0.433656	0.0718665	4.51793e-10	9.0429e-09
HMGCS2	1.73415	0.0280092	0.265861	0.383055	NA
REG4	1.04104	0.00776452	0.264496	0.759837	NA
NBPF7	1.17182	0.0223864	0.265838	0.37626	NA
ADAM30	0.666455	0.0175463	0.26609	0.346381	NA
NOTCH2	3380.1	0.427962	0.0716773	6.78471e-10	1.3153e-08
SEC22B	538.593	-0.54626	0.135479	9.71496e-06	8.36464e-05
PFN1P2	33.3191	-0.110424	0.26153	0.334147	0.520558
NBPF8	166.964	-0.312661	0.212964	0.0460976	0.121156
RNVU1-19	8.02372	-0.0520221	0.263312	0.444473	NA
PPIAL4A	13.3871	-0.0186642	0.251368	0.820526	0.903669
LINC00623	42.4354	-0.0278729	0.228773	0.811472	0.898838
RNVU1-20	0	NA	NA	NA	NA
RNVU1-4	0	NA	NA	NA	NA
FCGR1B	0.505364	0.0033869	0.265009	0.836854	NA
HIST2H2BA	13.9219	0.208752	0.369245	0.0428291	0.114498
FAM72B	116.101	-0.105808	0.198614	0.441899	0.626085
SRGAP2C	99.4666	0.00682339	0.1939	0.961149	0.980813
SRGAP2-AS1	6.85685	-0.00558187	0.257921	0.925608	NA
EMBP1	43.5371	-0.0308266	0.225961	0.796386	0.887612
LOC645166	2.37098	-0.0435589	0.26873	0.218611	NA
RNVU1-17	1.92144	0.022119	0.264678	0.521588	NA
LOC388692	0	NA	NA	NA	NA
FAM231D	0	NA	NA	NA	NA
FCGR1C	0	NA	NA	NA	NA
FAM72C	11.4286	0.0407944	0.257464	0.59726	0.751928
SRGAP2D	12.5601	0.0331225	0.254035	0.686768	0.816107
LOC101060524	0	NA	NA	NA	NA
DRD5P2	0	NA	NA	NA	NA
PPIAL4F	0	NA	NA	NA	NA
PPIAL4D	0	NA	NA	NA	NA
PPIAL4E	0	NA	NA	NA	NA
RNVU1-15	30.2494	1.45177	0.595893	0.000612284	0.00323279
NBPF15	373.386	-0.360354	0.15316	0.00590262	0.0224233
SRGAP2B	47.1111	0.0366313	0.224316	0.767006	0.869808
FAM72D	54.0587	0.0390571	0.220576	0.756847	0.863763
LOC103091866	8.29426	-0.00734654	0.255881	0.912861	NA
RNVU1-14	63.6131	0.750181	0.395054	0.00393804	0.0158965
NBPF20	72.0675	0.0417665	0.208901	0.751198	0.860074
NBPF25P	14.8675	-0.0828118	0.267578	0.334161	0.520558
GPR89A	70.7419	-0.138181	0.232369	0.321485	0.506826
PDZK1	23.7794	0.203073	0.332497	0.103544	0.225336
CD160	36.1807	0.0512924	0.235097	0.657931	0.795598
RNF115	506.158	0.120752	0.127341	0.280165	0.462302
POLR3C	1356.86	-0.146717	0.094282	0.0947209	0.210139
NUDT17	62.3146	0.168943	0.251072	0.237819	0.412015
PIAS3	491.353	0.459117	0.136956	0.00018348	0.00112616
MIR6736	0	NA	NA	NA	NA
ANKRD35	3.03797	0.0618196	0.273734	0.113552	NA
ITGA10	11.7254	0.0510442	0.260821	0.495548	0.672037
PEX11B	518.821	-0.331137	0.136625	0.00567898	0.0216806
GNRHR2	20.7119	0.0291016	0.245472	0.767181	0.869808
RBM8A	2221.69	0.0249249	0.0800807	0.744866	0.856388
LIX1L	933.093	0.203026	0.115584	0.0508305	0.13085
ANKRD34A	89.8923	0.110613	0.212843	0.423943	0.60935
POLR3GL	559.528	-0.693864	0.146371	2.61454e-07	3.1854e-06
TXNIP	4068.08	-2.24748	0.0841206	1.97557e-158	1.52238e-154
HFE2	1.19924	0.00227537	0.264114	0.93492	NA
RNVU1-6	6.42424	0.0593049	0.267895	0.328424	NA
LOC101928979	28.0678	-0.0204737	0.238339	0.845725	0.917338
NBPF10	56.3634	0.0883834	0.227032	0.49943	0.674456
NOTCH2NL	24.3062	0.00209268	0.240938	0.985586	0.993518
NUDT4P2	0	NA	NA	NA	NA
NUDT4P1	0	NA	NA	NA	NA
CH17-408M7.1	1.06602	-0.0111867	0.264671	0.667342	NA
HYDIN2	0.853746	0.0134791	0.26514	0.547346	NA
NBPF12	257.947	-0.0208236	0.14942	0.865022	0.929561
LOC728989	1.70628	0.0281476	0.265841	0.385624	NA
RNVU1-8	8.44813	0.0747248	0.270604	0.288763	NA
NBPF13P	7.70551	0.126651	0.30134	0.0715832	NA
PRKAB2	2267.87	-0.900516	0.0816955	2.86526e-29	3.47712e-27
PDIA3P1	796.487	0.0051204	0.102508	0.957795	0.979102
FMO5	47.4006	-0.256271	0.33569	0.0960429	0.212583
CHD1L	2213.71	-0.127349	0.0792984	0.0914156	0.204663
LINC00624	4.39822	0.00773054	0.260349	0.883898	NA
BCL9	680.589	0.655011	0.123337	1.51353e-08	2.32336e-07
ACP6	451.936	-0.433736	0.143438	0.000612567	0.00323318
GJA5	9.96901	0.0162841	0.254551	0.829325	NA
GJA8	2.24195	0.0282767	0.265533	0.417907	NA
GPR89B	53.1522	-0.126167	0.245173	0.340199	0.526325
PDZK1P1	16.9521	-0.02172	0.248275	0.808502	0.896771
RNVU1-7	2.18666	0.0508249	0.271095	0.124402	NA
NBPF11	90.5634	-0.039316	0.199169	0.765866	0.869441
LOC101927468	0.374582	-0.00779064	0.265554	0.732903	NA
MIR5087	23.0342	2.00897	0.67058	0.000118503	0.000769245
RNVU1-1	3.76039	-0.029	0.263353	0.545579	NA
MIR6077	5.73477	0.0430759	0.263759	0.46426	NA
RNU1-13P	9.00833	0.0397135	0.259064	0.581735	NA
LOC100132057	70.3029	-0.0612434	0.217059	0.63581	0.779873
RNVU1-3	6.2118	0.025119	0.260087	0.67666	NA
LINC01138	98.8811	-0.167572	0.222139	0.248591	0.425273
PPIAL4G	1.76035	0.00743677	0.263443	0.829368	NA
NBPF14	86.861	0.132173	0.222148	0.34621	0.532312
PDE4DIP	379.066	-0.0840259	0.135118	0.471144	0.651952
LOC653513	4.90312	-0.00777111	0.259838	0.884233	NA
NBPF9	138.754	-0.0748513	0.185553	0.577609	0.737969
PPIAL4C	23.0726	0.0534085	0.248553	0.597317	0.751928
LINC00869	39.0057	0.00395138	0.227624	0.974948	0.988156
HIST2H2BF	968.726	1.32421	0.111333	8.90064e-34	1.45933e-31
FCGR1A	2.50473	0.0599822	0.273795	0.089936	NA
HIST2H3D	363.484	1.10928	0.165127	1.39349e-12	4.06752e-11
HIST2H4B	0	NA	NA	NA	NA
HIST2H4A	0	NA	NA	NA	NA
HIST2H3A	0	NA	NA	NA	NA
HIST2H3C	0	NA	NA	NA	NA
HIST2H2AA3	0	NA	NA	NA	NA
HIST2H2AA4	0	NA	NA	NA	NA
HIST2H2BC	27.0098	0.116596	0.265291	0.308801	0.493684
HIST2H2BE	1710.34	0.561857	0.11115	7.57887e-08	1.01836e-06
HIST2H2AC	3107.62	0.340872	0.0759725	2.87923e-06	2.82282e-05
HIST2H2AB	1096.28	-0.00376953	0.0948285	0.965243	0.98292
BOLA1	295.405	-1.02698	0.178176	6.56154e-10	1.27524e-08
SV2A	600.397	0.24952	0.126907	0.0260345	0.0769926
SF3B4	649.098	0.9397	0.12395	3.12856e-15	1.25894e-13
MTMR11	147.111	-0.17495	0.197166	0.220429	0.389995
OTUD7B	1569.61	-0.0827212	0.0843055	0.299754	0.483294
VPS45	1374.13	0.104143	0.0898734	0.217584	0.386514
PLEKHO1	306.532	0.180261	0.153829	0.156611	0.30622
ANP32E	6553.59	-0.0264795	0.078756	0.722588	0.841205
CA14	67.7921	0.0569709	0.214979	0.662952	0.798801
APH1A	2152.68	-0.0993852	0.0782533	0.182748	0.341994
C1orf54	178.849	-0.674555	0.227271	0.000331135	0.00189157
CIART	28.4853	-0.0772309	0.249644	0.480857	0.659868
MRPS21	2331.34	-0.281057	0.0784288	0.000171403	0.00106317
PRPF3	1484.91	0.562536	0.0945098	4.76063e-10	9.47943e-09
RPRD2	2105.1	0.181457	0.0792864	0.0161705	0.0522583
TARS2	786.257	0.154679	0.106514	0.112139	0.239209
MIR6878	0.720531	-0.000892187	0.264646	0.965864	NA
ECM1	17.7047	0.0560119	0.253417	0.551997	0.717136
FALEC	11.7313	-0.0604396	0.261285	0.45187	0.634553
ADAMTSL4	34.8507	0.0394542	0.23459	0.731442	0.847529
MIR4257	0.720531	-0.000892187	0.264646	0.965864	NA
ADAMTSL4-AS1	16.7192	-0.0640625	0.256676	0.487358	0.665706
MCL1	4133.01	0.284642	0.0716725	3.73008e-05	0.000276119
ENSA	3432.38	-0.0404813	0.0690651	0.537747	0.705647
GOLPH3L	1287.91	-0.315785	0.0966426	0.000460327	0.00251937
HORMAD1	35.0866	-0.0376199	0.23336	0.742078	0.854231
CTSS	11.0643	0.155164	0.318654	0.0687308	0.1651
CTSK	40.2414	-0.0523745	0.232866	0.657053	0.795141
ARNT	1389.62	-0.0600146	0.087354	0.465767	0.647111
SETDB1	1519.16	0.113557	0.0855556	0.160271	0.311378
CERS2	3517.88	-0.231723	0.0722151	0.000622625	0.00328065
ANXA9	93.7554	-0.0963493	0.206578	0.480181	0.659508
FAM63A	247.699	0.0376847	0.151903	0.764591	0.86833
PRUNE	765.311	-0.0854965	0.106034	0.377895	0.56438
BNIPL	37.3376	-0.00798484	0.230844	0.942368	0.971697
C1orf56	86.9969	0.0222593	0.199013	0.867716	0.931025
CDC42SE1	1415.62	0.239846	0.0914134	0.00509538	0.0198058
MLLT11	605.878	0.190968	0.11877	0.072335	0.171776
GABPB2	211.792	-0.0356157	0.158769	0.778679	0.877523
SEMA6C	139.219	-0.0501344	0.182951	0.705399	0.828819
TNFAIP8L2-SCNM1	0	NA	NA	NA	NA
TNFAIP8L2	24.984	-0.0242207	0.240798	0.813444	0.90005
LYSMD1	529.884	-0.403557	0.139519	0.00105988	0.00516763
SCNM1	19.7794	0.0174493	0.244733	0.858329	0.926305
TMOD4	10.3257	0.12156	0.295894	0.100478	NA
VPS72	1196.73	-0.138229	0.0947181	0.116936	0.246846
PIP5K1A	3278.21	0.116774	0.0705971	0.0837107	0.191758
PSMD4	1603.87	-0.167826	0.0906617	0.0479944	0.125076
ZNF687	710.792	0.206395	0.111811	0.0416183	0.112019
PI4KB	1613.25	0.111085	0.083705	0.161374	0.313196
RFX5	1965.67	-0.191773	0.0831758	0.0148073	0.0484421
GBAT2	24.0015	0.150818	0.290149	0.188904	0.349842
SELENBP1	158.728	-0.385808	0.230368	0.0218814	0.0671117
PSMB4	3555.39	-0.0612525	0.0730222	0.381672	0.567956
POGZ	2712.29	0.222448	0.0746654	0.00185165	0.00831758
CGN	264.366	0.314411	0.174057	0.0256072	0.0758812
TUFT1	232.076	0.0140538	0.156127	0.912048	0.956744
MIR554	2.34607	0.0423152	0.26846	0.222888	NA
SNX27	2098.91	0.33203	0.0821348	2.1803e-05	0.000171093
CELF3	47.2379	-0.0786611	0.234857	0.523525	0.694249
RIIAD1	2.69324	0.0520901	0.270818	0.158842	NA
MRPL9	1076.06	0.0617379	0.0938414	0.480712	0.659757
OAZ3	29.9368	-0.0290786	0.236798	0.789338	0.883944
TDRKH	360.605	0.158643	0.148911	0.20217	0.367437
LINGO4	1.73537	0.0253947	0.265668	0.404764	NA
RORC	3.11703	0.0231453	0.263412	0.594812	NA
C2CD4D	0	NA	NA	NA	NA
LOC100132111	0.720531	-0.000892187	0.264646	0.965864	NA
THEM5	0	NA	NA	NA	NA
THEM4	279.658	0.199605	0.164082	0.132046	0.270551
S100A10	851.093	-0.0306633	0.100642	0.741139	0.853822
NBPF18P	3.14977	0.0231781	0.263459	0.592133	NA
S100A11	385.957	0.380229	0.151684	0.00359263	0.01472
LOC100131107	0	NA	NA	NA	NA
TCHHL1	0.31929	0.00759319	0.265571	0.650936	NA
TCHH	3.43746	-0.0362907	0.265378	0.415886	NA
RPTN	1.54686	0.0319171	0.267104	0.252142	NA
HRNR	3.06874	0.0787553	0.281941	0.00930912	NA
FLG	2.74488	0.0348383	0.265782	0.394571	NA
FLG-AS1	0.666455	0.0175463	0.26609	0.346381	NA
FLG2	0.506581	0.00336283	0.265007	0.837507	NA
CRNN	0	NA	NA	NA	NA
LCE5A	0	NA	NA	NA	NA
CRCT1	0.186075	-0.00596445	0.265472	0.903376	NA
LCE3E	0	NA	NA	NA	NA
LCE3D	0	NA	NA	NA	NA
LCE3C	0	NA	NA	NA	NA
LCE3B	0	NA	NA	NA	NA
LCE3A	0	NA	NA	NA	NA
LCE2D	0	NA	NA	NA	NA
LCE2C	0	NA	NA	NA	NA
LCE2B	0	NA	NA	NA	NA
LCE2A	0	NA	NA	NA	NA
LCE4A	0	NA	NA	NA	NA
C1orf68	0	NA	NA	NA	NA
KPRP	0.347165	0.00784098	0.265582	0.638828	NA
LCE1F	0	NA	NA	NA	NA
LCE1E	0.53324	0.00390762	0.265002	0.823635	NA
LCE1D	0	NA	NA	NA	NA
LCE1C	0	NA	NA	NA	NA
LCE1B	0.666455	0.0175463	0.26609	0.346381	NA
LCE1A	0	NA	NA	NA	NA
LCE6A	0.347165	0.00784098	0.265582	0.638828	NA
SMCP	0	NA	NA	NA	NA
IVL	0	NA	NA	NA	NA
SPRR4	0	NA	NA	NA	NA
SPRR1A	0	NA	NA	NA	NA
SPRR3	0.187291	-0.00597344	0.265473	0.902617	NA
SPRR1B	0	NA	NA	NA	NA
SPRR2D	0.347165	0.00784098	0.265582	0.638828	NA
SPRR2A	0	NA	NA	NA	NA
SPRR2B	0	NA	NA	NA	NA
SPRR2E	0.187291	-0.00597344	0.265473	0.902617	NA
SPRR2F	1.06602	-0.0111867	0.264671	0.667342	NA
SPRR2C	0	NA	NA	NA	NA
SPRR2G	0	NA	NA	NA	NA
LOC101928009	0	NA	NA	NA	NA
LELP1	0	NA	NA	NA	NA
PRR9	0	NA	NA	NA	NA
LOR	0	NA	NA	NA	NA
PGLYRP3	0	NA	NA	NA	NA
PGLYRP4	0	NA	NA	NA	NA
S100A9	0	NA	NA	NA	NA
S100A12	0	NA	NA	NA	NA
S100A8	0.347165	0.00784098	0.265582	0.638828	NA
S100A7A	0.347165	0.00784098	0.265582	0.638828	NA
S100A7L2	0	NA	NA	NA	NA
S100A7	0.373366	-0.00906409	0.265561	0.709905	NA
S100A6	0	NA	NA	NA	NA
S100A5	1.4144	-0.00224198	0.26374	0.941124	NA
S100A4	17.2924	-0.117116	0.281936	0.212414	0.380843
LOC101928034	0.506581	0.00336283	0.265007	0.837507	NA
S100A3	0.187291	-0.00597344	0.265473	0.902617	NA
S100A2	4.34779	0.0264007	0.2622	0.611623	NA
S100A16	2.53085	-0.0314843	0.2655	0.415401	NA
S100A14	1.70749	0.0255165	0.265648	0.407423	NA
S100A13	564.527	-0.135828	0.120508	0.204898	0.370949
S100A1	18.6963	-0.096486	0.267062	0.325522	0.510995
CHTOP	2280.56	-0.188295	0.0797911	0.0130115	0.0434807
SNAPIN	599.834	-0.199502	0.121212	0.0642292	0.156779
ILF2	9266.04	-0.0860297	0.0650133	0.171565	0.327369
NPR1	7.88655	0.0485683	0.262836	0.468732	NA
MIR8083	0	NA	NA	NA	NA
INTS3	1652.87	0.241209	0.0862585	0.00303835	0.0127698
SLC27A3	89.7095	0.0908516	0.206884	0.506449	0.679676
LOC343052	1.03982	0.00868403	0.264397	0.746042	NA
GATAD2B	2778.46	0.354749	0.0824666	6.37619e-06	5.72001e-05
DENND4B	597.281	0.135002	0.117705	0.198163	0.362098
CRTC2	503.915	0.192266	0.126786	0.0849262	0.193851
SLC39A1	1374.41	0.125214	0.0885773	0.133481	0.272598
MIR6737	0.53324	0.00390762	0.265002	0.823635	NA
CREB3L4	153.753	-1.03953	0.248962	2.15621e-06	2.17912e-05
JTB	1861.05	0.0685327	0.0812351	0.375884	0.562245
RAB13	602.021	-0.314115	0.12338	0.00442387	0.017595
RPS27	149.142	-0.278461	0.218531	0.0742744	0.17514
NUP210L	80.076	0.242458	0.264719	0.125083	0.25995
MIR5698	0	NA	NA	NA	NA
TPM3	3865.64	0.121949	0.0692783	0.0678218	0.163323
MIR190B	0	NA	NA	NA	NA
C1orf189	5.89335	-0.0114219	0.259182	0.841219	NA
C1orf43	7641.88	-0.619592	0.0670768	3.96633e-21	2.71685e-19
UBAP2L	2952.27	0.551074	0.0743849	2.46233e-14	9.01353e-13
HAX1	2366.98	-0.824267	0.0841245	1.21607e-23	1.02415e-21
AQP10	2.05176	0.0158527	0.263701	0.665699	NA
ATP8B2	1559.39	0.42476	0.0884029	4.39241e-07	5.12071e-06
IL6R	148.193	-0.216031	0.211299	0.147023	0.292113
SHE	4.28839	0.0245338	0.26217	0.630211	NA
TDRD10	1.41197	-0.00219106	0.26374	0.94243	NA
UBE2Q1	1297.81	0.329223	0.0953941	0.000227277	0.00136189
UBE2Q1-AS1	12.0826	0.0302963	0.254175	0.707729	0.830479
CHRNB2	31.1436	0.14299	0.274103	0.244341	0.419913
ADAR	5767.07	0.299746	0.0646325	1.71326e-06	1.7662e-05
KCNN3	61.0669	0.163139	0.252079	0.248653	0.425332
PMVK	272.113	0.140251	0.155305	0.27085	0.451964
PBXIP1	234.241	-0.492459	0.209443	0.00325431	0.01355
PYGO2	729.715	0.380838	0.117166	0.000366875	0.00206595
SHC1	575.794	-0.0183369	0.117137	0.860654	0.92745
CKS1B	595.509	-0.595478	0.134996	1.59911e-06	1.65851e-05
MIR4258	6.34183	0.059939	0.267843	0.331017	NA
FLAD1	803.356	0.151304	0.110182	0.130581	0.26837
LENEP	16.0272	0.0820753	0.263612	0.376849	0.563157
ZBTB7B	279.69	0.0950987	0.155025	0.453109	0.635829
DCST2	22.9631	-0.20676	0.340002	0.0929039	0.207042
DCST1	13.2514	-0.0989986	0.275099	0.254492	0.432154
LOC100505666	64.0667	-0.178745	0.258681	0.213884	0.382722
ADAM15	599.7	0.0324195	0.118828	0.761224	0.866429
EFNA4	79.678	0.301295	0.29353	0.0766119	0.179322
EFNA3	174.371	0.147523	0.183666	0.286918	0.470323
EFNA1	111.341	0.353331	0.261534	0.041936	0.112638
SLC50A1	595.053	-0.188006	0.120355	0.0793881	0.184294
DPM3	181.303	-0.799217	0.228632	4.33487e-05	0.000315882
KRTCAP2	615.22	0.0545957	0.112532	0.594028	0.750123
TRIM46	39.1769	-0.022414	0.229121	0.84617	0.917425
MUC1	22.1863	-0.0465366	0.246876	0.641712	0.784117
MIR92B	2.07721	0.0144613	0.263888	0.675098	NA
THBS3	234.355	-1.07722	0.206949	1.44234e-08	2.22962e-07
MTX1	174.198	0.0883194	0.178585	0.511504	0.683899
GBAP1	30.6074	0.000139096	0.234256	0.999084	0.999442
GBA	176.761	0.719418	0.228614	0.000167512	0.00104269
FAM189B	725	0.207989	0.111289	0.0392355	0.106799
SCAMP3	658.095	0.132522	0.116908	0.206327	0.37301
CLK2	1013.5	0.0644357	0.0959041	0.471028	0.651897
HCN3	142.022	-0.00136953	0.178437	0.99032	0.995488
PKLR	4.404	0.042872	0.266119	0.376949	NA
FDPS	1509.7	-0.195438	0.0877403	0.0178642	0.0568379
RUSC1-AS1	19.2411	-0.107302	0.272422	0.278851	0.461035
RUSC1	614.291	0.131141	0.116006	0.208393	0.375513
ASH1L	5856.7	0.316039	0.0671918	1.14753e-06	1.23046e-05
MIR555	0.879946	-0.00631621	0.264598	0.795676	NA
POU5F1P4	6.37327	-0.00891516	0.258088	0.881943	NA
ASH1L-AS1	89.8279	-0.211388	0.243483	0.164679	0.31789
MSTO1	58.8997	-0.0917331	0.228888	0.478552	0.657992
MSTO2P	65.9616	-0.158932	0.248408	0.25874	0.437535
YY1AP1	1272.05	-0.263185	0.0953019	0.00303154	0.0127517
DAP3	2978.43	-0.258141	0.07546	0.000344248	0.00195705
GON4L	1544.79	0.236365	0.0873511	0.00406862	0.0163722
SYT11	106.443	-0.0825881	0.198923	0.542367	0.709903
RIT1	1127.11	-0.143496	0.0941521	0.101848	0.222492
KIAA0907	3086.74	-0.0201456	0.0710988	0.766218	0.869648
SNORA80E	17.4018	-0.0192459	0.247866	0.832039	0.909057
SCARNA4	27.5881	0.0808459	0.251006	0.463418	0.644661
RXFP4	6.989	0.0640047	0.268746	0.312112	NA
ARHGEF2	955.12	-0.714013	0.110367	1.23148e-11	3.13193e-10
MIR6738	0.719314	-0.000749393	0.264756	0.969587	NA
SSR2	3110.61	-0.78096	0.0755759	5.66518e-26	5.93957e-24
UBQLN4	620.334	0.202455	0.119573	0.0581895	0.145139
LAMTOR2	534.828	-0.170281	0.123775	0.119596	0.250915
RAB25	4.66943	-0.0338006	0.263222	0.519613	NA
MEX3A	752.474	0.39298	0.12006	0.000320835	0.0018416
LMNA	510.617	-0.122721	0.125695	0.266907	0.447175
SEMA4A	57.5481	-1.13284	0.435417	0.000497967	0.00269475
SLC25A44	488.979	0.668044	0.147406	7.59355e-07	8.41955e-06
PMF1	400.71	-0.170517	0.137376	0.14804	0.293737
PMF1-BGLAP	0	NA	NA	NA	NA
BGLAP	2.90786	-0.04174	0.267234	0.311898	NA
PAQR6	85.089	-0.569528	0.354486	0.0105807	0.0366119
SMG5	2086.4	0.27678	0.0798637	0.000273144	0.00159943
TMEM79	91.917	0.202427	0.242103	0.179917	0.338075
GLMP	328.329	0.211839	0.152046	0.0949378	0.210439
VHLL	4.10231	0.0298313	0.263168	0.55072	NA
CCT3	13422.4	0.0196569	0.0584284	0.744737	0.856303
TSACC	55.1701	0.258914	0.308743	0.104392	0.226732
RHBG	4.29242	-0.0244751	0.262043	0.63048	NA
C1orf61	33.721	-0.0115919	0.232466	0.915516	0.958686
MIR9-1	1.0648	-0.0109918	0.264686	0.670755	NA
MEF2D	421.328	0.197734	0.139159	0.0976506	0.215337
IQGAP3	2120.54	-0.739388	0.0819979	2.35487e-20	1.48136e-18
TTC24	4.8508	0.110147	0.295683	0.0366614	NA
APOA1BP	924.251	0.389801	0.105948	7.33599e-05	0.00050317
GPATCH4	1169.81	0.96121	0.101396	2.25954e-22	1.73254e-20
HAPLN2	21.3582	-0.297974	0.473874	0.0347516	0.0969397
BCAN	15.766	0.00939895	0.249218	0.915648	0.958731
NES	223.207	-0.158932	0.171896	0.237161	0.411289
CRABP2	292.597	-0.126303	0.150318	0.310436	0.495694
ISG20L2	948.32	0.760034	0.105277	6.07461e-14	2.10386e-12
RRNAD1	439.591	-0.434491	0.157541	0.00137344	0.00645548
MRPL24	924.05	-0.157972	0.104297	0.0977004	0.215416
HDGF	4497.86	0.504018	0.0693458	8.09304e-14	2.76563e-12
PRCC	1150.83	0.482335	0.10217	5.3372e-07	6.11576e-06
SH2D2A	52.9577	-0.204287	0.28096	0.163886	0.317034
NTRK1	6.45188	-0.0642202	0.269338	0.29614	NA
INSRR	5.17282	-0.0109275	0.259832	0.84011	NA
PEAR1	5.09687	-0.0602132	0.270042	0.26024	NA
LRRC71	9.89519	0.00435084	0.254185	0.955145	NA
ARHGEF11	941.791	0.322755	0.104838	0.000853356	0.0042896
MIR765	2.66696	0.00127406	0.262267	0.977095	NA
ETV3L	0	NA	NA	NA	NA
ETV3	440.287	0.169206	0.133843	0.14463	0.28866
CYCSP52	4.53424	-0.0237668	0.262612	0.617576	NA
FCRL5	0	NA	NA	NA	NA
FCRL4	0	NA	NA	NA	NA
FCRL3	0.505364	0.0033869	0.265009	0.836854	NA
FCRL2	0	NA	NA	NA	NA
FCRL1	0	NA	NA	NA	NA
CD5L	0	NA	NA	NA	NA
KIRREL	825.279	0.289623	0.108715	0.00360193	0.0147445
LOC646268	0.505364	0.0033869	0.265009	0.836854	NA
CD1D	12.4203	0.00311962	0.251524	0.971193	0.986349
CD1A	0.347165	0.00784098	0.265582	0.638828	NA
CD1C	0	NA	NA	NA	NA
CD1B	0	NA	NA	NA	NA
CD1E	0.347165	0.00784098	0.265582	0.638828	NA
OR10T2	0	NA	NA	NA	NA
OR10K2	0	NA	NA	NA	NA
OR10K1	0	NA	NA	NA	NA
OR10R2	0	NA	NA	NA	NA
OR6Y1	0	NA	NA	NA	NA
OR6P1	0	NA	NA	NA	NA
OR10X1	0	NA	NA	NA	NA
OR10Z1	0	NA	NA	NA	NA
SPTA1	0	NA	NA	NA	NA
OR6K2	0	NA	NA	NA	NA
OR6K3	0	NA	NA	NA	NA
OR6K6	0	NA	NA	NA	NA
OR6N1	0	NA	NA	NA	NA
OR6N2	0	NA	NA	NA	NA
MNDA	0	NA	NA	NA	NA
PYHIN1	0	NA	NA	NA	NA
IFI16	1.89357	0.0221471	0.264633	0.525501	NA
AIM2	0	NA	NA	NA	NA
CADM3	0	NA	NA	NA	NA
CADM3-AS1	0	NA	NA	NA	NA
ACKR1	0	NA	NA	NA	NA
FCER1A	0	NA	NA	NA	NA
OR10J3	0	NA	NA	NA	NA
OR10J1	0	NA	NA	NA	NA
OR10J5	0	NA	NA	NA	NA
APCS	0	NA	NA	NA	NA
CRP	0.693872	-0.00125631	0.264778	0.957592	NA
DUSP23	0.985744	0.0258183	0.266961	0.198896	NA
FCRL6	0.638579	0.0144385	0.265901	0.398014	NA
SLAMF8	2.21453	0.0506706	0.271075	0.123443	NA
C1orf204	2.98335	-0.00941908	0.262181	0.825378	NA
VSIG8	0.745515	-0.0175082	0.265994	0.426569	NA
CFAP45	15.2995	-0.0803855	0.264306	0.371247	0.557377
MIR4259	0	NA	NA	NA	NA
TAGLN2	1614.99	-0.0366155	0.0857044	0.650886	0.791165
IGSF9	19.4375	0.0266072	0.24584	0.784193	0.88103
SLAMF9	0.505364	0.0033869	0.265009	0.836854	NA
LINC01133	0	NA	NA	NA	NA
PIGM	463.08	0.00415232	0.122726	0.970519	0.986132
KCNJ10	31.8062	0.0407805	0.236953	0.71738	0.837405
KCNJ9	2.23784	0.0105058	0.263051	0.784791	NA
IGSF8	200.034	-0.126775	0.172193	0.342415	0.528423
ATP1A2	6.00334	0.11249	0.295757	0.0503102	NA
ATP1A4	4.55938	0.101206	0.290308	0.0475018	NA
CASQ1	7.17348	0.121285	0.298553	0.0709576	NA
LOC729867	27.0703	0.0512089	0.243455	0.633904	0.77866
PEA15	1459.67	-0.207576	0.0886646	0.012667	0.0424214
DCAF8	2058.8	-0.281742	0.0805319	0.000235328	0.0014025
PEX19	2147.06	-0.127076	0.0804914	0.0964823	0.213463
COPA	4651.95	-0.603241	0.0704651	1.86754e-18	1.00991e-16
SUMO1P3	228.532	-0.333493	0.191768	0.0261185	0.0771886
NCSTN	864.871	-0.0521998	0.100657	0.575637	0.736364
NHLH1	12.6935	0.106581	0.279959	0.216231	0.385171
VANGL2	706.551	0.0767055	0.107771	0.436296	0.620772
SLAMF6	0.935239	-0.0216082	0.266353	0.331777	NA
CD84	0.719314	-0.000749393	0.264756	0.969587	NA
SLAMF1	0	NA	NA	NA	NA
CD48	0	NA	NA	NA	NA
SLAMF7	0.638579	0.0144385	0.265901	0.398014	NA
LY9	0.692655	-0.00138633	0.264669	0.955801	NA
CD244	0.53324	0.00390762	0.265002	0.823635	NA
ITLN1	0	NA	NA	NA	NA
LOC101928372	0.879946	-0.00631621	0.264598	0.795676	NA
ITLN2	0	NA	NA	NA	NA
F11R	603.016	0.00648437	0.113378	0.950395	0.976074
TSTD1	0.749164	-0.0149515	0.265867	0.463721	NA
USF1	652.66	0.00342005	0.113603	0.97576	0.988585
ARHGAP30	66.8677	-0.127694	0.233066	0.351045	0.536737
PVRL4	21.6262	0.0407856	0.246219	0.683961	0.81393
KLHDC9	7.60274	-0.0716106	0.270924	0.273402	NA
PFDN2	1016.77	-0.174231	0.100685	0.0604041	0.149648
NIT1	486.305	-0.618036	0.141852	1.90824e-06	1.94124e-05
DEDD	473.665	0.185266	0.130898	0.104449	0.226793
UFC1	1597.88	-0.320607	0.0926386	0.000226367	0.0013575
USP21	568.605	-0.0411653	0.119483	0.698703	0.824029
PPOX	228.309	-0.888076	0.200943	8.65156e-07	9.49024e-06
B4GALT3	791.061	0.0717902	0.103612	0.452016	0.6347
ADAMTS4	8.05411	0.0149929	0.256612	0.827751	NA
NDUFS2	1645.85	-0.223889	0.0867627	0.00610669	0.023079
FCER1G	2.07918	-0.00359897	0.263218	0.916852	NA
APOA2	0	NA	NA	NA	NA
TOMM40L	359.599	0.438892	0.157688	0.00126127	0.00600331
MIR5187	0.560657	-0.0133772	0.26573	0.548367	NA
NR1I3	34.2503	0.0835543	0.245809	0.474989	0.654495
PCP4L1	4.29196	-0.0430204	0.265756	0.392282	NA
MPZ	32.637	-0.150887	0.27993	0.219924	0.389388
SDHC	1039.38	0.0628249	0.0961429	0.483039	0.661683
CFAP126	220.154	-0.283367	0.187074	0.0512645	0.131732
FCGR2A	5.35525	-0.014168	0.260401	0.788988	NA
HSPA6	150.563	5.86004	0.455762	4.04458e-38	9.16693e-36
FCGR3A	2.69369	0.0720966	0.279078	0.0138006	NA
FCGR2C	0.534456	0.00388325	0.265001	0.824292	NA
HSPA7	12.5585	5.21403	1.46582	0.000175479	0.00108439
FCGR3B	0.82587	0.0113084	0.265126	0.585343	NA
FCGR2B	0.506581	0.00336283	0.265007	0.837507	NA
RPL31P11	12.8566	-0.143195	0.305118	0.107438	0.231813
FCRLA	1.22879	0.0203573	0.265752	0.387172	NA
FCRLB	16.6336	-0.0471051	0.252401	0.60441	0.757198
DUSP12	989.212	-1.05726	0.109746	4.82026e-23	3.90999e-21
ATF6	2575.46	-0.239376	0.0756413	0.000928637	0.00461088
OLFML2B	31.4919	0.025673	0.235032	0.819409	0.903218
NOS1AP	139.665	-0.253297	0.221801	0.101156	0.221577
MIR4654	0.721747	-0.000795834	0.264755	0.967776	NA
MIR556	1.0386	0.00781848	0.264501	0.758137	NA
C1orf111	9.5702	0.0251286	0.255978	0.733871	NA
C1orf226	150.991	-0.0432938	0.175148	0.741964	0.854231
SH2D1B	1.46969	-0.0193079	0.265137	0.489465	NA
UHMK1	3310.87	0.326937	0.0824163	3.06543e-05	0.000231137
UAP1	2447.53	-0.154124	0.0810077	0.0449792	0.118946
DDR2	637.287	-0.978598	0.133504	1.93217e-14	7.14116e-13
HSD17B7	83.3536	0.0290837	0.201519	0.826967	0.906298
C1orf110	1.83949	0.0409801	0.26875	0.179226	NA
RGS4	24.6781	0.0842342	0.255604	0.428694	0.61321
RGS5	353.79	-0.223827	0.149385	0.0741749	0.174959
LOC101928404	14.513	-0.0100636	0.250112	0.903286	0.95199
NUF2	2245.46	-0.90245	0.0928444	2.33962e-23	1.91799e-21
LOC100422212	0	NA	NA	NA	NA
PBX1	1634.77	0.364008	0.088045	1.28551e-05	0.000107851
LOC100505795	12.0821	-0.0511564	0.258391	0.525228	0.69567
LMX1A	2.47807	0.0580739	0.273225	0.0942889	NA
RXRG	11.7626	0.0406696	0.256351	0.610712	0.761972
LOC400794	3.33295	-0.000547674	0.261365	0.988565	NA
LRRC52	0.638579	0.0144385	0.265901	0.398014	NA
MGST3	949.519	-0.386999	0.111154	0.000155004	0.000976629
ALDH9A1	2194.72	-0.193301	0.0862039	0.017186	0.0550096
LOC440700	6.11171	-0.033559	0.261754	0.564496	NA
TMCO1	2483.8	0.0541578	0.0838691	0.496483	0.672447
LOC100147773	53.3115	-0.119483	0.241696	0.364132	0.550304
UCK2	2290.65	0.387473	0.0794545	3.57212e-07	4.24796e-06
MIR3658	0	NA	NA	NA	NA
FAM78B	5.67659	0.0423131	0.263582	0.472433	NA
MIR921	0	NA	NA	NA	NA
FMO9P	0.505364	0.0033869	0.265009	0.836854	NA
POGK	2265.33	0.207003	0.0777011	0.0052145	0.0201823
TADA1	1019.36	-0.310075	0.112761	0.00250645	0.0108327
ILDR2	244.792	0.510256	0.190312	0.00127112	0.00604273
MAEL	3.25214	-0.0485416	0.268952	0.245987	NA
GPA33	0.747948	-0.0175554	0.265998	0.425319	NA
DUSP27	1.20091	0.0228955	0.265889	0.36745	NA
LINC01363	5.28127	-0.0868377	0.281064	0.11621	NA
POU2F1	2781.14	0.334978	0.0807383	1.36271e-05	0.00011328
CD247	4.05637	0.0176799	0.26163	0.721758	NA
CREG1	1964.47	-0.526637	0.0908625	1.35391e-09	2.511e-08
RCSD1	1.19969	0.0229262	0.265895	0.367088	NA
MPZL1	1651.8	0.361626	0.0881184	1.48116e-05	0.000121877
ADCY10	64.115	1.07929	0.382874	0.000275774	0.00161314
MPC2	1072.2	-0.452631	0.112517	1.40313e-05	0.000116452
DCAF6	1496.55	0.165103	0.0861691	0.0422429	0.113265
MIR1255B2	1.04104	0.00776452	0.264496	0.759837	NA
GPR161	534.222	0.338496	0.13592	0.00460142	0.0181883
TIPRL	3617.49	-0.64437	0.0909178	1.99726e-13	6.48037e-12
SFT2D2	389.519	0.235059	0.148726	0.0609448	0.150816
ANKRD36BP1	576.92	0.466388	0.149701	0.000400533	0.00222611
TBX19	55.1637	-0.0858676	0.229769	0.503958	0.677832
MIR557	1.41197	-0.00219106	0.26374	0.94243	NA
LOC100505918	29.7847	-0.0250108	0.236365	0.817748	0.90248
LOC101928565	4.77036	-0.00200612	0.25988	0.967843	NA
XCL2	0.558224	-0.011357	0.265673	0.584446	NA
XCL1	16.6848	-0.0812738	0.263136	0.380662	0.56733
DPT	0.666455	0.0175463	0.26609	0.346381	NA
LINC00626	1.0415	0.0228969	0.266667	0.21649	NA
LINC00970	0.906605	-0.00582296	0.264561	0.804635	NA
ATP1B1	964.711	-0.22817	0.106958	0.0195454	0.0611642
NME7	545.775	0.0155934	0.116947	0.882875	0.939911
BLZF1	645.206	-0.0764265	0.115057	0.460022	0.642081
CCDC181	485.593	0.0124639	0.124335	0.910654	0.955868
SLC19A2	847.671	-0.0309993	0.109234	0.753419	0.86177
F5	24.1325	0.0554148	0.246519	0.596654	0.751646
SELP	3.73306	0.0625413	0.272527	0.177666	NA
SELL	5.11715	0.0588805	0.269037	0.292417	NA
SELE	1.91977	0.00162388	0.26308	0.965252	NA
METTL18	366.063	-0.556484	0.164109	0.000112108	0.000735866
C1orf112	1239.42	0.356235	0.0965753	8.20918e-05	0.000554912
SCYL3	578.57	-0.0571525	0.11498	0.580226	0.740023
KIFAP3	1089.57	-0.0628827	0.100607	0.498312	0.673749
METTL11B	8.6086	-0.0641471	0.266713	0.355535	NA
MIR3119-2	0	NA	NA	NA	NA
MIR3119-1	0	NA	NA	NA	NA
LINC01142	0.186075	-0.00596445	0.265472	0.903376	NA
LOC101928650	10.1849	-0.0728246	0.267481	0.339954	NA
GORAB	416.462	-0.16233	0.139308	0.17238	0.328527
PRRX1	151.371	-0.0473359	0.175588	0.719318	0.838715
MROH9	19.4352	0.0912681	0.263143	0.363745	0.550043
FMO3	16.8796	0.0278257	0.248665	0.76263	0.867045
MIR1295A	0.374582	-0.00779064	0.265554	0.732903	NA
MIR1295B	0	NA	NA	NA	NA
FMO6P	12.5261	0.0327323	0.253995	0.689729	0.8177
FMO2	13.8627	0.066366	0.260547	0.445269	0.628859
FMO1	3.57554	-0.0237388	0.26285	0.610133	NA
FMO4	45.4856	-0.111221	0.250873	0.367813	0.553832
TOP1P1	88.9204	0.629512	0.323353	0.0048734	0.0190986
PRRC2C	12194.3	0.330868	0.0613477	2.87463e-08	4.18751e-07
MYOC	1.97149	0.0520689	0.272297	0.0395698	NA
VAMP4	786.182	-0.574583	0.123692	5.64345e-07	6.4332e-06
METTL13	686.614	0.643426	0.119785	1.10742e-08	1.75592e-07
DNM3	269.397	0.162971	0.156693	0.204148	0.369808
DNM3-IT1	6.28767	0.00839048	0.258379	0.891826	NA
DNM3OS	61.334	0.170449	0.254956	0.232243	0.404954
MIR214	0	NA	NA	NA	NA
MIR3120	0	NA	NA	NA	NA
MIR199A2	0	NA	NA	NA	NA
C1orf105	1.89113	0.0197432	0.264624	0.547831	NA
[truncated: 24,486 more rows]

## Sheet: A549
	baseMean	log2FoldChange	lfcSE	pvalue	padj
DDX11L1	0.19846	-0.030962	0.469978	0.754149	NA
WASH7P	51.3001	-0.347727	0.275133	0.124917	0.203225
MIR6859-3	0	NA	NA	NA	NA
MIR6859-2	0	NA	NA	NA	NA
MIR6859-1	0	NA	NA	NA	NA
MIR6859-4	0	NA	NA	NA	NA
MIR1302-2	0	NA	NA	NA	NA
MIR1302-11	0	NA	NA	NA	NA
MIR1302-9	0	NA	NA	NA	NA
MIR1302-10	0	NA	NA	NA	NA
FAM138A	0	NA	NA	NA	NA
FAM138C	0	NA	NA	NA	NA
FAM138F	0	NA	NA	NA	NA
OR4F5	0	NA	NA	NA	NA
LOC729737	8.54148	-0.743314	0.784666	0.0349036	0.067821
FAM138D	0	NA	NA	NA	NA
OR4F29	0	NA	NA	NA	NA
OR4F3	0	NA	NA	NA	NA
OR4F16	0	NA	NA	NA	NA
LOC100132287	0	NA	NA	NA	NA
LOC100132062	0	NA	NA	NA	NA
LOC101928626	0	NA	NA	NA	NA
MIR6723	203.733	-0.000943951	0.180084	0.993985	0.99566
LOC100133331	25.3745	-0.179268	0.32545	0.455876	0.5743
LOC100288069	8.02295	0.0458121	0.392834	0.836085	0.888105
FAM87B	1.18577	0.1161	0.478488	0.255366	0.365398
LINC00115	13.4226	-0.280352	0.415488	0.269145	0.380568
LINC01128	208.206	0.160259	0.154033	0.27021	0.381824
FAM41C	0	NA	NA	NA	NA
LOC100130417	101.825	-1.74749	0.250897	3.88833e-13	3.76921e-12
SAMD11	1121.93	-1.77515	0.0994369	2.39509e-72	5.36407e-70
NOC2L	1437.79	-1.04349	0.101487	1.45023e-25	3.93226e-24
KLHL17	297.102	-1.09349	0.148335	2.9841e-14	3.24469e-13
PLEKHN1	102.016	-0.410679	0.2038	0.025603	0.0516282
PERM1	29.6177	-0.0689927	0.299636	0.764801	0.835858
HES4	149.946	-0.376881	0.177013	0.0208997	0.0431015
ISG15	67.4865	-0.0686057	0.247502	0.742775	0.820521
AGRN	6570.17	-0.0342265	0.0772197	0.652736	0.74923
RNF223	0.0979474	0.0226217	0.469056	0.879104	NA
C1orf159	196.222	-1.42539	0.166603	1.3225e-18	2.16176e-17
LINC01342	0	NA	NA	NA	NA
MIR200B	0.0979474	0.0226217	0.469056	0.879104	NA
MIR200A	0	NA	NA	NA	NA
MIR429	1.17101	0.117414	0.479091	0.256736	0.366873
TTLL10	0.19846	-0.030962	0.469978	0.754149	NA
TNFRSF18	0	NA	NA	NA	NA
TNFRSF4	0.819468	-0.0906525	0.474808	0.343952	NA
SDF4	2203.76	-0.677343	0.0927377	9.49829e-14	9.82592e-13
B3GALT6	481.211	-0.571177	0.118532	6.25013e-07	2.87899e-06
FAM132A	7.37736	-0.550224	0.698102	0.0637424	0.114564
UBE2J2	527.547	-0.262693	0.110251	0.0139869	0.030192
SCNN1D	93.606	-0.27725	0.208953	0.138216	0.221251
ACAP3	362.347	-1.33535	0.139468	1.39413e-22	3.13045e-21
MIR6726	0	NA	NA	NA	NA
PUSL1	158.301	-0.827973	0.181898	1.20729e-06	5.32337e-06
CPSF3L	975.374	-0.617169	0.0978815	1.14781e-10	8.57995e-10
MIR6727	0	NA	NA	NA	NA
CPTP	237.203	-0.699524	0.152958	1.53228e-06	6.6711e-06
TAS1R3	8.81436	-1.48682	0.862086	0.00454917	0.0109247
DVL1	1174.62	-0.090621	0.0895232	0.301805	0.416804
MIR6808	0	NA	NA	NA	NA
MXRA8	62.5118	-0.886388	0.278371	0.000290963	0.000881528
AURKAIP1	1054.96	-1.38111	0.111333	2.80377e-36	1.41164e-34
CCNL2	1956.39	0.151157	0.0998031	0.118776	0.195112
LOC148413	278.845	-0.295767	0.143073	0.0293395	0.0582701
MRPL20	887.424	-0.66607	0.110764	6.42295e-10	4.38842e-09
ANKRD65	0.396921	-0.0496146	0.471886	0.512289	NA
TMEM88B	0	NA	NA	NA	NA
LOC102724312	4.09267	0.191617	0.474737	0.305865	0.4215
VWA1	365.143	-1.06038	0.134446	5.53188e-16	7.12984e-15
ATAD3C	2.01792	-0.309465	0.601653	0.0357495	0.0692619
ATAD3B	37.8833	-0.91246	0.363802	0.00191083	0.0049642
ATAD3A	364.119	-1.26933	0.146809	6.49782e-19	1.10074e-17
TMEM240	5.24744	-0.294728	0.51326	0.190187	0.288255
SSU72	1780.07	-0.189215	0.089097	0.0303436	0.0600568
C1orf233	108.364	-0.943861	0.216033	2.43657e-06	1.02962e-05
MIB2	334.884	-0.949838	0.135511	4.98818e-13	4.78427e-12
MMP23B	0	NA	NA	NA	NA
MMP23A	0.348379	-0.00194442	0.465814	0.935344	NA
CDK11B	616.41	-0.550219	0.131404	1.26151e-05	4.8098e-05
SLC35E2B	844.754	0.22377	0.105248	0.0288978	0.0574922
CDK11A	367.063	-0.485607	0.139633	0.000259629	0.000791881
SLC35E2	196.643	0.0900104	0.154658	0.538623	0.6516
NADK	784.218	-0.131144	0.108586	0.213823	0.31635
GNB1	6362.75	0.0468365	0.0765614	0.536427	0.649672
CALML6	8.54459	0.620417	0.681787	0.0553415	0.10142
TMEM52	8.19815	0.147592	0.405347	0.518965	0.634135
CFAP74	1.21065	-0.110821	0.473287	0.345369	0.464143
GABRD	3.99148	-0.378228	0.623886	0.0806182	0.139992
PRKCZ	267.021	0.115526	0.139177	0.386135	0.505151
FAAP20	416.358	-0.308674	0.11646	0.00604733	0.0141424
SKI	771.635	-0.147317	0.106361	0.154456	0.242892
MORN1	118.79	-0.585854	0.197834	0.00118285	0.00320474
LOC100129534	41.0491	-0.95612	0.328532	0.000577774	0.00166256
RER1	1853.05	0.0548935	0.101056	0.579308	0.687271
PEX10	287.477	-0.497264	0.134503	0.000110758	0.000361063
PLCH2	8.89741	-0.189172	0.420332	0.412368	0.531487
PANK4	272.919	-0.32928	0.149577	0.0195793	0.0406605
HES5	0	NA	NA	NA	NA
LOC115110	0	NA	NA	NA	NA
TNFRSF14	0.749843	0.0100878	0.460646	0.912715	NA
LOC100996583	0	NA	NA	NA	NA
FAM213B	364.029	-0.499414	0.131258	7.16643e-05	0.000242229
MMEL1	0.563504	0.0325118	0.464655	0.705986	NA
TTC34	0.544274	0.0306735	0.464576	0.72241	NA
ACTRT2	0	NA	NA	NA	NA
LINC00982	0.492302	0.0169732	0.464664	0.815929	NA
PRDM16	27.1499	0.945032	0.43945	0.00461973	0.0110787
MIR4251	0	NA	NA	NA	NA
ARHGEF16	152.89	0.150577	0.170259	0.342562	0.461306
MEGF6	297.437	0.303399	0.145426	0.0278175	0.0555803
MIR551A	0	NA	NA	NA	NA
TPRG1L	500.031	0.0316153	0.114602	0.776947	0.845438
WRAP73	376.156	-0.49486	0.132477	9.58428e-05	0.000316085
TP73	8.8171	-0.297288	0.467746	0.225371	0.330459
TP73-AS1	422.65	-0.391557	0.116783	0.000517797	0.00150403
CCDC27	0.869259	0.020007	0.459198	0.841052	NA
SMIM1	12.5772	-0.111401	0.365305	0.635358	0.735861
LRRC47	893.976	-0.534919	0.101023	5.5844e-08	2.96373e-07
CEP104	576.982	0.194029	0.104246	0.0560551	0.102488
DFFB	83.3478	-0.24049	0.211361	0.201953	0.302473
C1orf174	339.523	-0.283404	0.139625	0.033188	0.0649338
LINC01134	2.58663	-0.337766	0.609847	0.0717518	0.12687
LINC01346	0	NA	NA	NA	NA
LOC284661	0	NA	NA	NA	NA
AJAP1	0.19846	-0.030962	0.469978	0.754149	NA
MIR4417	0	NA	NA	NA	NA
MIR4689	0	NA	NA	NA	NA
NPHP4	240.163	-0.695177	0.149986	1.11784e-06	4.9581e-06
KCNAB2	521.519	-0.825797	0.12303	4.87905e-12	4.24302e-11
CHD5	58.7081	0.020466	0.237014	0.921803	0.948252
RPL22	3812.2	0.266257	0.093969	0.00386791	0.00942387
LOC102724450	14.9133	0.110906	0.359548	0.642234	0.741271
RNF207	370.408	-0.301469	0.124963	0.0120764	0.0264186
ICMT	2038.1	-0.914512	0.081539	7.24383e-30	2.56509e-28
LINC00337	22.919	-0.525627	0.410363	0.065722	0.117643
HES3	0	NA	NA	NA	NA
GPR153	59.3437	-0.313053	0.24289	0.133517	0.215106
ACOT7	1110.26	-0.550029	0.107398	1.37436e-07	6.92601e-07
HES2	21.077	0.162418	0.342233	0.503902	0.620211
ESPN	1.48258	0.111642	0.472099	0.362001	0.481616
MIR4252	0	NA	NA	NA	NA
TNFRSF25	33.0309	0.100607	0.300678	0.667632	0.761261
PLEKHG5	141.806	0.462314	0.181112	0.00567453	0.0133648
NOL9	375.144	-0.369556	0.124708	0.00203372	0.00525101
TAS1R1	1.02405	0.0429718	0.459895	0.685621	NA
ZBTB48	176.899	-0.287749	0.16727	0.0645169	0.11573
KLHL21	412.935	-0.180844	0.131763	0.151521	0.23912
PHF13	376.927	0.0578901	0.124216	0.629436	0.730656
THAP3	233.585	-0.288286	0.149032	0.0405521	0.07729
DNAJC11	786.227	-0.446791	0.0992494	3.94401e-06	1.62275e-05
LOC100505887	0	NA	NA	NA	NA
CAMTA1	486.105	-0.165297	0.108476	0.115587	0.190637
VAMP3	1631.78	0.292362	0.10096	0.00298649	0.00745864
PER3	114.096	0.288086	0.191321	0.098449	0.166088
UTS2	0.174026	0.0267616	0.469421	0.864892	NA
TNFRSF9	135.788	2.14831	0.207412	3.23357e-26	9.23227e-25
PARK7	3457.5	-0.247178	0.0983824	0.0100217	0.0223749
ERRFI1	3427.97	1.24741	0.480389	0.000970431	0.00268104
LOC102724539	0	NA	NA	NA	NA
SLC45A1	109.736	0.327397	0.2322	0.106316	0.177795
RERE	1335.38	-0.0478675	0.0953639	0.607077	0.711309
LOC102724552	0.281648	-0.0108818	0.46659	0.925578	NA
ENO1	42466.8	-0.39196	0.0818946	1.10946e-06	4.92348e-06
MIR6728	0.654462	-0.0743208	0.470628	0.444046	NA
ENO1-AS1	1.50213	0.067332	0.457624	0.600673	0.705819
CA6	0	NA	NA	NA	NA
SLC2A7	1.01186	-0.0179563	0.457966	0.862512	NA
SLC2A5	2.50344	-0.375611	0.664139	0.0461796	0.0866275
GPR157	45.6223	-0.219073	0.277579	0.329352	0.44743
MIR34A	4.07925	-0.751803	1.24853	0.0265479	0.0533091
H6PD	1755.71	0.548963	0.097954	9.81595e-09	5.75769e-08
SPSB1	1074.03	0.215295	0.0970338	0.0232554	0.0473798
LOC100506022	8.64167	0.221554	0.440818	0.338013	0.456357
SLC25A33	72.3712	0.194567	0.243948	0.352078	0.470994
TMEM201	245.718	-1.20278	0.150369	1.54843e-16	2.08941e-15
PIK3CD	452.748	0.873396	0.121435	1.46663e-13	1.4904e-12
PIK3CD-AS1	0	NA	NA	NA	NA
PIK3CD-AS2	82.0379	-0.255072	0.223409	0.194922	0.294294
CLSTN1	3761.25	0.0823666	0.0778039	0.282788	0.39584
CTNNBIP1	253.472	-0.183165	0.141865	0.17377	0.267822
LZIC	468.6	0.339161	0.124368	0.0045498	0.0109247
NMNAT1	143.741	0.406205	0.176694	0.0127682	0.0277788
MIR5697	0	NA	NA	NA	NA
RBP7	52.1232	0.981463	0.300228	0.000183374	0.000575484
UBE4B	1086.45	-0.18405	0.0951758	0.0478864	0.0893661
KIF1B	1498.64	0.343335	0.103567	0.000658702	0.00187695
MIR1273D	0	NA	NA	NA	NA
RNU6-1	0	NA	NA	NA	NA
RNU6-2	0	NA	NA	NA	NA
RNU6-7	0	NA	NA	NA	NA
RNU6-9	0	NA	NA	NA	NA
RNU6-8	0	NA	NA	NA	NA
PGD	33036.7	-0.568023	0.0777691	1.25329e-13	1.27963e-12
APITD1-CORT	0	NA	NA	NA	NA
APITD1	21.0017	-0.543236	0.43717	0.0632626	0.11376
CORT	2.81492	-0.136164	0.459859	0.419661	0.539033
DFFA	572.03	-0.44558	0.111742	3.86354e-05	0.000136168
PEX14	311.277	-0.509727	0.136191	8.97867e-05	0.000297764
CASZ1	92.7494	-0.294422	0.211058	0.117301	0.192983
C1orf127	0	NA	NA	NA	NA
TARDBP	3709.81	-0.410682	0.0821125	3.67961e-07	1.75193e-06
MASP2	24.7355	0.155336	0.319079	0.516633	0.632271
SRM	737.69	-0.822843	0.125819	1.52368e-11	1.25722e-10
EXOSC10	1734.18	-0.0196737	0.0862586	0.815766	0.873456
MTOR	1680.04	-0.219957	0.0978172	0.0212085	0.0436601
MTOR-AS1	0.566069	-0.0304079	0.46484	0.658021	NA
ANGPTL7	0.53208	-0.0306073	0.465059	0.67456	NA
UBIAD1	463.209	-0.00522127	0.110827	0.960589	0.973746
PTCHD2	7.47812	0.0615542	0.396452	0.778271	0.846547
LOC101929181	0.522732	-0.0259475	0.465435	0.703814	NA
FBXO2	146.902	0.0531829	0.176847	0.746826	0.823722
FBXO44	449.537	-0.364962	0.131042	0.00365484	0.00894265
FBXO6	125.872	-0.0790057	0.174922	0.62455	0.726542
MAD2L2	565.846	-0.256416	0.107416	0.0139384	0.0300948
DRAXIN	3.69845	0.17345	0.479119	0.298405	0.412835
AGTRAP	1091.96	0.00289063	0.101638	0.977399	0.985168
C1orf167	0	NA	NA	NA	NA
LOC102724659	0	NA	NA	NA	NA
MTHFR	321.088	0.116806	0.123633	0.327722	0.445636
CLCN6	575.19	0.183057	0.113332	0.0957717	0.162286
NPPA-AS1	5.66174	-0.323259	0.520365	0.167964	0.260691
NPPA	4.76085	-0.588108	0.851413	0.0429615	0.0813698
NPPB	0.348379	-0.00194442	0.465814	0.935344	NA
RNU5E-1	0.372486	-0.00424142	0.465676	0.933597	NA
KIAA2013	874.733	-0.717184	0.114049	9.98808e-11	7.51175e-10
PLOD1	2203.37	-0.738341	0.104359	4.37769e-13	4.22932e-12
MFN2	1631.01	-0.608704	0.0921957	1.62305e-11	1.33347e-10
MIIP	236.919	-0.458876	0.149969	0.00121652	0.0032872
MIR6729	0	NA	NA	NA	NA
TNFRSF8	0.842513	0.0157989	0.459679	0.868823	NA
MIR7846	0	NA	NA	NA	NA
TNFRSF1B	17.5673	1.33141	0.552009	0.00142335	0.00379498
MIR4632	0	NA	NA	NA	NA
VPS13D	1062.38	0.180396	0.112009	0.0967613	0.163754
SNORA59A	0	NA	NA	NA	NA
SNORA59B	0	NA	NA	NA	NA
DHRS3	2769	0.159136	0.0797188	0.0427684	0.0810555
MIR6730	0.348379	-0.00194442	0.465814	0.935344	NA
AADACL4	0	NA	NA	NA	NA
AADACL3	0	NA	NA	NA	NA
C1orf158	0	NA	NA	NA	NA
PRAMEF12	0.174353	-0.0301518	0.469872	0.754149	NA
PRAMEF1	0	NA	NA	NA	NA
PRAMEF11	0	NA	NA	NA	NA
HNRNPCL1	164.611	-0.107122	0.407915	0.616286	0.718973
PRAMEF2	0	NA	NA	NA	NA
PRAMEF4	0	NA	NA	NA	NA
PRAMEF10	0	NA	NA	NA	NA
PRAMEF7	0	NA	NA	NA	NA
PRAMEF6	0	NA	NA	NA	NA
LOC101929983	0	NA	NA	NA	NA
HNRNPCL3	0	NA	NA	NA	NA
HNRNPCL4	0	NA	NA	NA	NA
PRAMEF25	0	NA	NA	NA	NA
PRAMEF26	0	NA	NA	NA	NA
LOC649324	0	NA	NA	NA	NA
LOC645354	0	NA	NA	NA	NA
HNRNPCL2	5.08871	0.114051	0.430846	0.562551	0.672433
PRAMEF9	0	NA	NA	NA	NA
LOC400736	0	NA	NA	NA	NA
LOC391003	0	NA	NA	NA	NA
PRAMEF22	0	NA	NA	NA	NA
PRAMEF5	0	NA	NA	NA	NA
PRAMEF8	0	NA	NA	NA	NA
LOC645382	0	NA	NA	NA	NA
PRAMEF15	0	NA	NA	NA	NA
PRAMEF14	0	NA	NA	NA	NA
PRAMEF19	0	NA	NA	NA	NA
PRAMEF16	0	NA	NA	NA	NA
PRAMEF17	0	NA	NA	NA	NA
PRAMEF20	0	NA	NA	NA	NA
LRRC38	0.78094	0.105261	0.482708	0.224912	NA
PDPN	0.376956	-0.00116424	0.465623	0.933376	NA
PRDM2	515.876	0.15072	0.111276	0.163108	0.254115
KAZN	92.319	-0.0349544	0.206377	0.848775	0.897983
TMEM51-AS1	24.7128	0.353026	0.357131	0.172206	0.265911
TMEM51	920.981	0.416853	0.104516	4.15508e-05	0.000145669
C1orf195	2.42138	-0.0322944	0.443947	0.825676	0.880484
FHAD1	17.4921	-0.130222	0.341677	0.584065	0.691282
EFHD2	2696.88	-0.791295	0.103115	4.47906e-15	5.26885e-14
CTRC	0.639702	-0.0657056	0.469816	0.477787	NA
CELA2A	0	NA	NA	NA	NA
CELA2B	2.00154	0.0826662	0.457352	0.554181	0.66559
CASP9	306.81	-0.422397	0.130919	0.000757061	0.00213268
DNAJC16	431.752	0.355047	0.12106	0.00233916	0.00596763
AGMAT	223.48	-0.881413	0.17498	9.70595e-08	4.98085e-07
DDI2	112.503	-0.0242796	0.190258	0.887603	0.92404
RSC1A1	77.2454	0.10917	0.208071	0.559191	0.669763
PLEKHM2	1050.05	-0.150097	0.0902719	0.0897386	0.153496
SLC25A34	14.9539	-1.18106	0.580692	0.00395485	0.00961531
TMEM82	0.183701	-0.0304795	0.469914	0.754149	NA
FBLIM1	768.975	0.456415	0.11711	5.62696e-05	0.000193493
UQCRHL	1061.94	-0.203787	0.117118	0.071679	0.126767
FLJ37453	81.3718	-0.181118	0.208659	0.331727	0.449699
SPEN	1680.05	0.0783509	0.0958989	0.405277	0.524582
MIR5096	0	NA	NA	NA	NA
ZBTB17	311.606	-0.410922	0.141654	0.00225643	0.00577331
C1orf64	0	NA	NA	NA	NA
HSPB7	0.560657	-0.0261604	0.465229	0.682805	NA
CLCNKA	2.99916	-0.00336112	0.439613	0.980688	0.987214
CLCNKB	3.16833	0.0914047	0.44789	0.580327	0.688006
FAM131C	114.582	0.271245	0.202877	0.137698	0.220524
EPHA2	3800.12	0.495925	0.100403	4.18041e-07	1.97564e-06
ARHGEF19	136.045	-0.490798	0.188523	0.00449567	0.0108023
RSG1	43.7604	0.0761861	0.257381	0.724686	0.806261
FBXO42	449.741	0.122897	0.128392	0.319718	0.437027
SZRD1	2238.29	-0.672327	0.0834458	2.75146e-16	3.64151e-15
SPATA21	2.1726	0.178485	0.488128	0.256234	0.366368
NECAP2	869.964	-0.142759	0.0940785	0.120796	0.197564
CROCCP3	89.3782	-0.131397	0.208411	0.480789	0.597953
RNU1-1	0	NA	NA	NA	NA
RNU1-2	0	NA	NA	NA	NA
RNU1-3	0	NA	NA	NA	NA
RNU1-28P	0	NA	NA	NA	NA
RNVU1-18	0	NA	NA	NA	NA
RNU1-27P	0	NA	NA	NA	NA
RNU1-4	0	NA	NA	NA	NA
FAM231B	0.670798	0.0466573	0.465512	0.588939	NA
MIR3675	0	NA	NA	NA	NA
NBPF1	312.095	-0.245804	0.147717	0.0781339	0.136392
CROCCP2	360.576	-0.784523	0.136405	2.46613e-09	1.56816e-08
MST1P2	43.7448	0.2834	0.278224	0.213495	0.316054
FAM231A	0	NA	NA	NA	NA
FAM231C	0	NA	NA	NA	NA
ESPNP	0	NA	NA	NA	NA
MST1L	4.81134	-0.0952337	0.426924	0.623991	0.726095
CROCC	360.949	-0.664154	0.128763	8.6594e-08	4.47368e-07
MFAP2	0.281648	-0.0108818	0.46659	0.925578	NA
ATP13A2	795.354	-0.897494	0.109116	4.24788e-17	6.03913e-16
SDHB	1622.38	-0.382605	0.0919866	2.13617e-05	7.82794e-05
PADI2	145.482	0.0826826	0.206792	0.657587	0.752885
PADI1	57.0326	-0.794537	0.281628	0.0011053	0.00301329
PADI3	118.455	0.36655	0.195014	0.0386358	0.0741293
MIR3972	0	NA	NA	NA	NA
PADI4	0.174026	0.0267616	0.469421	0.864892	NA
PADI6	0	NA	NA	NA	NA
RCC2	2945.56	-0.283972	0.0869648	0.000872271	0.00242932
ARHGEF10L	401.314	-0.389697	0.119469	0.000720125	0.00203917
ACTL8	5.99727	-0.807261	1.08669	0.02927	0.0581656
LOC101927876	0	NA	NA	NA	NA
IGSF21	0	NA	NA	NA	NA
KLHDC7A	142.704	-2.35524	0.198529	1.7883e-33	7.70982e-32
PAX7	73.2301	-0.436535	0.24435	0.0380159	0.073127
TAS1R2	0.183701	-0.0304795	0.469914	0.754149	NA
ALDH4A1	483.743	-1.85378	0.126943	1.64242e-49	1.4986e-47
MIR4695	0	NA	NA	NA	NA
MIR1290	0	NA	NA	NA	NA
IFFO2	1331.59	-1.022	0.0953271	1.42921e-27	4.465e-26
UBR4	5332.91	0.170952	0.0899275	0.0524073	0.0967545
EMC1	1617.41	0.219449	0.0968457	0.0204428	0.042306
MRTO4	1125.86	-0.315519	0.121889	0.00712467	0.0164083
AKR7L	16.2461	-0.581435	0.486808	0.0576908	0.105078
AKR7A3	5.77595	-0.0644443	0.413274	0.747743	0.824477
LOC100506730	28.2989	-0.051389	0.297227	0.822399	0.878214
AKR7A2	721.28	-0.87992	0.110071	2.80002e-16	3.70294e-15
PQLC2	227.757	-0.775846	0.147578	3.89178e-08	2.10669e-07
CAPZB	3202.2	-0.108144	0.0784147	0.161781	0.252434
MINOS1-NBL1	0	NA	NA	NA	NA
MINOS1	479.907	-0.248389	0.158947	0.0955076	0.161934
RPS14P3	21.9132	-0.0423268	0.315594	0.855201	0.901574
NBL1	5.31797	-0.695837	0.935058	0.0356693	0.0691142
HTR6	11.0913	-0.296639	0.445946	0.239522	0.347398
TMCO4	237.346	0.137424	0.14836	0.328573	0.446674
RNF186	0	NA	NA	NA	NA
OTUD3	189.116	0.088705	0.153359	0.541545	0.654263
PLA2G2E	0	NA	NA	NA	NA
PLA2G2A	0.551102	-0.0675271	0.474628	0.363998	NA
PLA2G5	0	NA	NA	NA	NA
PLA2G2D	0	NA	NA	NA	NA
PLA2G2F	0	NA	NA	NA	NA
PLA2G2C	0	NA	NA	NA	NA
UBXN10-AS1	0	NA	NA	NA	NA
UBXN10	1.39601	0.165314	0.4967	0.16082	0.251004
VWA5B1	0	NA	NA	NA	NA
LINC01141	0.696758	-0.00275811	0.462562	0.973812	NA
CAMK2N1	1376.63	0.0684224	0.142006	0.614082	0.717275
MUL1	749.587	-0.670929	0.110203	3.87362e-10	2.71106e-09
FAM43B	69.9568	-1.57902	0.263994	2.04827e-10	1.48289e-09
CDA	441.217	0.760409	0.147175	6.85298e-08	3.591e-07
PINK1	447.737	-0.496302	0.114698	7.72272e-06	3.03921e-05
MIR6084	0	NA	NA	NA	NA
PINK1-AS	47.986	-0.455762	0.279421	0.0490863	0.0913254
DDOST	4531.11	-0.102653	0.0821458	0.204458	0.305244
KIF17	25.2221	-0.100638	0.326189	0.670516	0.763439
SH2D5	136.973	-0.71857	0.203007	0.000119239	0.00038674
HP1BP3	3573.52	0.0601056	0.0775014	0.430092	0.549525
EIF4G3	2171.73	-0.0817951	0.0837721	0.32059	0.437945
MIR1256	0.183701	-0.0304795	0.469914	0.754149	NA
ECE1	6509.59	0.422068	0.0912543	2.31432e-06	9.81806e-06
LOC100506801	39.3071	1.91071	0.368624	1.96821e-08	1.11358e-07
NBPF3	275.488	0.0333941	0.136346	0.798867	0.86146
ALPL	8.82379	-0.195417	0.423619	0.39806	0.516831
RAP1GAP	962.689	-1.38451	0.103029	4.31327e-42	2.88304e-40
USP48	940.444	0.0715508	0.0953939	0.444168	0.563462
LDLRAD2	5.24031	-0.0855531	0.419844	0.669036	0.762106
HSPG2	3832.43	0.0244339	0.0973044	0.798055	0.860799
CELA3B	0	NA	NA	NA	NA
CELA3A	0.348707	-0.0445702	0.471336	0.561533	NA
LOC101928043	7.45718	0.0912879	0.399797	0.677778	0.76927
LINC00339	366.356	0.208764	0.124164	0.080957	0.140496
CDC42	3064.25	-0.00785432	0.0807389	0.921726	0.948229
WNT4	12.9161	0.181681	0.400333	0.444575	0.56381
MIR4418	0	NA	NA	NA	NA
ZBTB40	889.504	0.0056742	0.0925808	0.950788	0.968021
EPHA8	0.391789	0.047864	0.471458	0.557311	NA
MIR6127	0	NA	NA	NA	NA
C1QA	0	NA	NA	NA	NA
C1QC	0	NA	NA	NA	NA
C1QB	0	NA	NA	NA	NA
EPHB2	4444.51	0.90095	0.0786305	4.86545e-31	1.83198e-29
MIR4684	0	NA	NA	NA	NA
MIR4253	0	NA	NA	NA	NA
LACTBL1	0	NA	NA	NA	NA
C1orf234	0.348707	-0.0445702	0.471336	0.561533	NA
KDM1A	2314.66	-0.168287	0.079176	0.0308699	0.0610214
MIR3115	0	NA	NA	NA	NA
MIR4419A	0.0979474	0.0226217	0.469056	0.879104	NA
LUZP1	1900.88	0.640671	0.103944	2.67389e-10	1.90779e-09
HTR1D	860.282	0.906976	0.111023	6.82969e-17	9.5059e-16
LINC01355	35.6631	0.613237	0.39561	0.0339718	0.0662195
HNRNPR	4957.82	-0.488071	0.102271	9.63436e-07	4.32105e-06
ZNF436	289.217	0.626878	0.140723	3.16181e-06	1.31513e-05
ZNF436-AS1	43.1553	-0.331438	0.286267	0.152975	0.241028
TCEA3	13.5465	0.22264	0.398477	0.364094	0.483543
ASAP3	184.155	-0.0768521	0.164612	0.617082	0.719657
E2F2	205.593	-1.68294	0.201205	4.91952e-18	7.62239e-17
LOC101928163	0	NA	NA	NA	NA
ID3	2564.65	-1.00542	0.100054	1.68871e-24	4.25757e-23
MDS2	0.446326	0.0147263	0.464427	0.866936	NA
RPL11	14286.2	0.254067	0.0846632	0.00226382	0.00579136
TCEB3	760.145	0.184416	0.106873	0.0762337	0.133603
TCEB3-AS1	9.79714	0.102554	0.382232	0.657353	0.752738
PITHD1	505.564	-0.181194	0.12228	0.123953	0.201905
LYPLA2	667.922	-0.924935	0.10491	2.52831e-19	4.43547e-18
GALE	1274.79	0.331448	0.0961704	0.00042343	0.00124779
HMGCL	498.978	0.73266	0.136059	2.18508e-08	1.22862e-07
FUCA1	484.137	0.153399	0.114105	0.165778	0.257623
CNR2	0.0979474	0.0226217	0.469056	0.879104	NA
MIR378F	0	NA	NA	NA	NA
PNRC2	864.041	0.121811	0.123748	0.308527	0.42432
SRSF10	1909.76	-0.246999	0.0874224	0.0039663	0.00963908
MYOM3	564.199	0.0987281	0.108302	0.349292	0.468139
IL22RA1	104.358	-0.646827	0.213577	0.000828287	0.00231467
IFNLR1	84.4912	0.267668	0.21373	0.159495	0.249388
LOC284632	1.49697	-0.0536455	0.455015	0.672618	0.765377
GRHL3	10.892	-0.204227	0.407719	0.389991	0.508728
STPG1	320.799	1.01087	0.139265	7.20264e-14	7.54157e-13
NIPAL3	465.16	0.381725	0.129335	0.00206924	0.00533553
RCAN3AS	3.66162	0.105781	0.446564	0.54489	0.657153
RCAN3	384.866	0.458621	0.12692	0.000169812	0.000536733
LOC100506985	31.0433	0.390005	0.359213	0.137294	0.22004
NCMAP	24.0921	0.111937	0.317167	0.635918	0.736297
SRRM1	1223.65	-0.521326	0.0979776	5.02783e-08	2.68603e-07
CLIC4	2521.86	1.27708	0.103381	5.96322e-36	2.97213e-34
RUNX3	177.826	-0.13858	0.156644	0.347237	0.466218
MIR6731	0	NA	NA	NA	NA
MIR4425	0	NA	NA	NA	NA
SYF2	841.833	0.279196	0.109166	0.00844121	0.0191211
RSRP1	397.969	-0.105889	0.12405	0.375618	0.494998
RHD	0.195895	0.0297242	0.469703	0.772404	NA
TMEM50A	1970.31	0.251798	0.0844247	0.00240842	0.00612764
RHCE	1.5188	0.110665	0.473553	0.347427	0.4664
TMEM57	458.489	0.438334	0.123169	0.000220022	0.000679126
LDLRAP1	380.153	-0.936445	0.125944	2.15876e-14	2.38029e-13
MAN1C1	23.6692	-0.209324	0.335665	0.391301	0.509946
SEPN1	1825.08	-0.475936	0.0821682	3.80909e-09	2.34959e-08
MTFR1L	377.579	-0.393342	0.120713	0.000716312	0.00203038
LOC646471	28.3602	0.171551	0.301597	0.465744	0.583534
AUNIP	125.407	-0.501645	0.201577	0.0060658	0.0141799
PAQR7	115.505	-0.123519	0.182802	0.460797	0.579102
STMN1	3120.5	-0.591922	0.0827994	3.72061e-13	3.61475e-12
MIR3917	0	NA	NA	NA	NA
PAFAH2	375.387	0.163071	0.124276	0.173853	0.267926
EXTL1	3.39805	-0.618706	1.05363	0.0262907	0.0528727
SLC30A2	0.272301	-0.00994452	0.466626	0.926477	NA
TRIM63	0	NA	NA	NA	NA
PDIK1L	141.156	0.919313	0.199699	8.18981e-07	3.70788e-06
FAM110D	0.938348	-0.0878418	0.472712	0.317766	NA
ZNF593	322.03	-0.533169	0.154452	0.000255125	0.000779386
CNKSR1	9.41492	-0.0489004	0.385085	0.824496	0.879745
CATSPER4	0	NA	NA	NA	NA
LOC101928303	0.183701	-0.0304795	0.469914	0.754149	NA
CEP85	628.18	-0.42946	0.105765	2.93786e-05	0.000105527
SH3BGRL3	823.93	-0.123021	0.125703	0.308979	0.424738
UBXN11	230.296	-1.21043	0.174529	6.25808e-13	5.93622e-12
CD52	0	NA	NA	NA	NA
AIM1L	16.7188	-0.0844099	0.347591	0.720186	0.803027
ZNF683	0	NA	NA	NA	NA
LIN28A	1.20572	0.0781164	0.4647	0.49394	0.610697
DHDDS	483.688	0.0649422	0.11767	0.569141	0.678194
LOC101928324	2.88399	0.150329	0.470192	0.358319	0.477787
HMGN2	839.997	-0.496222	0.121439	2.23051e-05	8.15111e-05
RPS6KA1	600.344	-0.285777	0.106209	0.00561518	0.0132341
MIR1976	0	NA	NA	NA	NA
ARID1A	1707.8	-0.440487	0.089614	5.21601e-07	2.43043e-06
PIGV	404.417	0.371514	0.127941	0.00249516	0.00633058
ZDHHC18	709.13	-0.135591	0.0999499	0.164379	0.25591
SFN	1482.26	-0.786186	0.110595	3.27392e-13	3.20061e-12
GPN2	298.721	-0.567443	0.137968	1.70206e-05	6.32859e-05
GPATCH3	183.494	-0.562897	0.162619	0.00022975	0.000706875
NR0B2	0	NA	NA	NA	NA
NUDC	2045.29	-1.18244	0.109198	3.56942e-28	1.14202e-26
KDF1	0.367401	-0.0465452	0.471543	0.541758	NA
TRNP1	1867.96	-0.248755	0.0853078	0.00297339	0.00742808
FAM46B	6.9554	-0.165363	0.425383	0.454682	0.57313
SLC9A1	444.816	0.493735	0.114678	8.7812e-06	3.4356e-05
WDTC1	501.402	-0.182773	0.118555	0.110314	0.183308
TMEM222	527.893	-0.479903	0.114056	1.39675e-05	5.28107e-05
ACTG1P20	179.057	0.256201	0.177061	0.117995	0.194069
RNU6-48P	0	NA	NA	NA	NA
SYTL1	20.7269	0.53323	0.423804	0.0654011	0.11713
MAP3K6	221.116	-0.796734	0.158061	1.22761e-07	6.22832e-07
FCN3	1.96327	-0.0988419	0.458213	0.500038	0.616644
CD164L2	0	NA	NA	NA	NA
GPR3	28.3453	0.0346857	0.2962	0.881872	0.920184
WASF2	2347.49	0.745285	0.0885386	1.15167e-17	1.71359e-16
AHDC1	260.986	-0.509976	0.150298	0.000331972	0.000997362
FGR	0	NA	NA	NA	NA
IFI6	142.336	-0.177606	0.167896	0.255925	0.365987
FAM76A	150.515	0.466106	0.194079	0.00844502	0.0191247
STX12	406.899	0.552372	0.132258	1.34541e-05	5.10373e-05
PPP1R8	905.938	-0.057934	0.109341	0.58519	0.692297
SCARNA1	0.563176	0.0870455	0.47732	0.337066	NA
THEMIS2	29.098	0.594017	0.405832	0.0413731	0.0786897
RPA2	867.281	-0.583696	0.100585	2.81658e-09	1.77594e-08
SMPDL3B	71.3196	0.0886049	0.214535	0.6436	0.742152
XKR8	135.964	-0.374212	0.17785	0.022546	0.046138
EYA3	347.664	-0.0950568	0.12388	0.42513	0.544475
PTAFR	26.628	1.24025	0.476608	0.000943387	0.00261261
DNAJC8	1571.68	-0.29734	0.0879255	0.000562402	0.00162184
ATPIF1	1116.02	-0.637212	0.110994	3.48955e-09	2.16933e-08
SESN2	369.458	1.70247	0.142086	4.31429e-34	1.92746e-32
MED18	251.436	-0.375951	0.141185	0.00504773	0.0120282
PHACTR4	1029.44	-0.100642	0.0983137	0.294548	0.40868
SNHG3	891.673	0.0695746	0.103224	0.490466	0.607185
RCC1	2138	-0.354	0.0798137	6.52898e-06	2.59968e-05
SNORA73A	25.7966	0.205337	0.328275	0.396868	0.515594
SNORA73B	23.9911	0.499138	0.488209	0.0882619	0.151328
TRNAU1AP	305.908	0.00503419	0.134633	0.967748	0.978696
SNHG12	294.539	0.497473	0.13678	0.000140601	0.000449761
SNORD99	4.35285	0.050521	0.424935	0.789164	0.854469
SNORA61	52.5314	-0.193582	0.248946	0.358696	0.478104
SNORA44	7.753	-0.0134349	0.392596	0.948308	0.966114
SNORA16A	13.9337	0.144437	0.374404	0.544499	0.656786
RAB42	18.9206	0.263255	0.366937	0.296694	0.410996
TAF12	469.723	0.316871	0.113843	0.00405927	0.00984558
RNU11	0.685558	0.0454878	0.465216	0.586274	NA
GMEB1	173.961	-0.136282	0.156181	0.353377	0.472402
YTHDF2	1322.84	-0.0114572	0.0910455	0.896986	0.930842
OPRD1	0	NA	NA	NA	NA
EPB41	599.955	0.39647	0.109422	0.000187117	0.000586196
TMEM200B	2.31603	-0.272239	0.557204	0.098136	0.16569
SRSF4	1213.54	-0.506708	0.0967548	8.37759e-08	4.33848e-07
MECR	354.615	0.116903	0.131625	0.354759	0.4739
PTPRU	548.049	-0.569386	0.110573	1.14531e-07	5.83139e-07
LOC101928460	0	NA	NA	NA	NA
LOC101929406	0	NA	NA	NA	NA
MATN1	4.2093	0.529081	0.809907	0.0458187	0.0860415
MATN1-AS1	29.2335	0.559296	0.374578	0.0440167	0.0830763
LAPTM5	5.57825	0.263574	0.48521	0.238506	0.34642
MIR4420	0	NA	NA	NA	NA
SDC3	727.343	-0.257802	0.0980491	0.00703721	0.016222
PUM1	1705.63	-0.11131	0.0882399	0.198419	0.298763
SNORD103A	0	NA	NA	NA	NA
SNORD103B	0	NA	NA	NA	NA
SNORD85	0.0979474	0.0226217	0.469056	0.879104	NA
NKAIN1	32.1671	0.205871	0.297709	0.378794	0.497851
SNRNP40	825.796	-0.939574	0.103309	2.08582e-20	3.97459e-19
ZCCHC17	408.445	-0.284669	0.116362	0.0113491	0.0249923
FABP3	9.6588	-0.123603	0.388209	0.589234	0.696029
SERINC2	777.278	-0.0043696	0.126927	0.97365	0.982424
LINC01225	0	NA	NA	NA	NA
LINC01226	0	NA	NA	NA	NA
TINAGL1	11.5653	0.343628	0.454071	0.192974	0.291864
HCRTR1	0.917087	-0.024871	0.458854	0.809836	NA
PEF1	1025.96	-0.439231	0.103451	1.2804e-05	4.87319e-05
COL16A1	261.88	0.686591	0.152673	2.32574e-06	9.86411e-06
ADGRB2	344.112	-0.236611	0.130182	0.0577312	0.105129
MIR4254	0.879804	0.0601643	0.468051	0.471044	NA
SPOCD1	102.06	1.29439	0.21937	4.46295e-10	3.10462e-09
PTP4A2	4414.23	0.286191	0.0827527	0.000433827	0.00127603
KHDRBS1	4019.58	0.111795	0.0823603	0.168464	0.261208
TMEM39B	269.729	0.0274688	0.133888	0.83147	0.884778
MIR5585	0	NA	NA	NA	NA
KPNA6	1444	0.0111861	0.095637	0.90674	0.937559
TXLNA	1762.52	-0.218789	0.0919125	0.0150283	0.0321942
CCDC28B	41.8653	-0.244508	0.270513	0.271544	0.383394
IQCC	76.0316	-0.500439	0.231645	0.0141737	0.0305485
DCDC2B	28.6005	-0.0397459	0.288977	0.860094	0.905293
TMEM234	72.3056	-0.407345	0.234352	0.0464675	0.0870823
EIF3I	3246.53	-0.108546	0.0928546	0.232141	0.338486
MTMR9LP	118.973	-0.364321	0.214209	0.0563709	0.102957
FAM167B	36.3657	0.220569	0.287609	0.338113	0.456455
LCK	0.19846	-0.030962	0.469978	0.754149	NA
HDAC1	2160.09	-0.245513	0.0848651	0.00322273	0.00798276
MARCKSL1	1787.47	-0.814718	0.0860039	7.16926e-22	1.53583e-20
FAM229A	20.9917	-0.382565	0.390836	0.151724	0.239351
TSSK3	101.182	0.357962	0.212786	0.0601216	0.10885
BSDC1	976.915	0.0554877	0.0918308	0.537988	0.651014
ZBTB8B	0.727647	0.0537721	0.466183	0.540199	NA
ZBTB8A	192.633	0.954599	0.160585	5.49655e-10	3.79e-09
ZBTB8OS	439.82	-0.0108501	0.124681	0.927113	0.951954
RBBP4	1333.54	-0.0879352	0.101405	0.373567	0.492844
SYNC	142.104	0.115312	0.167266	0.461345	0.579453
KIAA1522	1804.95	-0.336309	0.0903924	0.000145181	0.000462952
YARS	3046.03	1.14122	0.124141	5.88073e-21	1.18197e-19
S100PBP	646.41	0.385156	0.109673	0.00029303	0.00088703
FNDC5	8.68132	-0.376556	0.508654	0.148348	0.234939
HPCA	3.49787	0.107056	0.448022	0.532547	0.646062
TMEM54	507.347	-0.163872	0.116973	0.147335	0.233572
RNF19B	666.607	0.80612	0.113044	2.69227e-13	2.65759e-12
AK2	2164.4	-0.154878	0.0797144	0.0481641	0.0898517
AZIN2	34.7745	0.0572074	0.283045	0.802191	0.864052
TRIM62	65.9378	-0.296203	0.24472	0.157408	0.246683
ZNF362	395.522	-0.253787	0.127047	0.0374479	0.0721746
A3GALT2	0.183701	-0.0304795	0.469914	0.754149	NA
PHC2	1322.02	0.298883	0.0913616	0.00083431	0.00232999
MIR3605	1.45265	-0.067543	0.461414	0.554691	0.665992
LOC101929464	1.87975	-0.0581836	0.452606	0.667114	0.760872
ZSCAN20	103.725	0.0731241	0.189059	0.673551	0.765732
CSMD2	0.565862	-0.0805169	0.476805	0.315691	NA
HMGB4	0	NA	NA	NA	NA
CSMD2-AS1	0	NA	NA	NA	NA
C1orf94	0.291203	0.04039	0.470399	0.674208	NA
MIR552	0	NA	NA	NA	NA
GJB5	2.19176	0.104028	0.458083	0.488852	0.605708
GJB4	1.01687	-0.011339	0.457664	0.912761	NA
GJB3	9.91462	0.306014	0.455917	0.229089	0.334943
GJA4	0.786071	0.00140922	0.460556	0.986871	NA
SMIM12	551.955	-0.497473	0.121982	2.34037e-05	8.53813e-05
DLGAP3	4.21141	0.0715188	0.427411	0.706267	0.79155
LOC653160	30.0411	-0.0734964	0.292689	0.747885	0.824529
ZMYM6NB	321.751	0.85574	0.144303	6.95347e-10	4.73963e-09
ZMYM6	279.753	0.386471	0.138859	0.00348756	0.00857362
ZMYM1	338.154	0.422965	0.140604	0.00156044	0.00412665
SFPQ	5749.79	-0.853116	0.0955999	1.08113e-19	1.95431e-18
ZMYM4	1381.89	0.401391	0.100166	3.93586e-05	0.000138575
KIAA0319L	1235.99	0.274232	0.0957171	0.00339365	0.00836169
NCDN	389.058	-0.841044	0.122117	1.37696e-12	1.25506e-11
TFAP2E	10.1455	-0.179713	0.414478	0.436208	0.555897
PSMB2	2601.29	-0.478653	0.0849097	9.36441e-09	5.5097e-08
C1orf216	469.768	-0.566099	0.130284	6.00958e-06	2.40341e-05
CLSPN	555.532	-1.44263	0.136648	4.70194e-27	1.40529e-25
AGO4	349.555	0.900638	0.1412	3.90719e-11	3.08232e-10
AGO1	575.392	-0.204225	0.113486	0.0629301	0.113245
AGO3	172.851	0.214966	0.163549	0.160162	0.250218
TEKT2	0.348379	-0.00194442	0.465814	0.935344	NA
ADPRHL2	425.141	-0.489984	0.133394	0.000122678	0.000397366
COL8A2	11.8615	1.2345	0.702339	0.00631344	0.0147029
TRAPPC3	1100.89	-0.221693	0.103455	0.0275322	0.0550701
MAP7D1	1912.54	-0.523759	0.0986268	5.37437e-08	2.86141e-07
THRAP3	3489.15	-0.193731	0.0834187	0.0181657	0.0381336
SH3D21	64.758	1.39433	0.368538	1.55841e-05	5.836e-05
EVA1B	172.222	0.133615	0.175687	0.411137	0.530256
STK40	285.27	-0.212856	0.144662	0.121206	0.19816
LSM10	372.803	-0.764125	0.1284	7.73098e-10	5.23237e-09
OSCP1	91.2382	-0.00338234	0.207762	0.984213	0.98978
MRPS15	1041.52	-0.502044	0.112194	3.94974e-06	1.62445e-05
CSF3R	0	NA	NA	NA	NA
GRIK3	0.271973	0.0381822	0.470237	0.693741	NA
MIR4255	0	NA	NA	NA	NA
LINC01137	268.171	0.0576933	0.137852	0.662477	0.757185
ZC3H12A	1375.04	0.0739621	0.0927852	0.41826	0.537433
MIR6732	0.563176	0.0870455	0.47732	0.337066	NA
MEAF6	708.392	0.408327	0.100254	2.9536e-05	0.00010607
MIR5581	3.16403	-0.148994	0.465062	0.38566	0.504644
SNIP1	293.997	-0.350705	0.135224	0.00652318	0.0151484
DNALI1	0.272301	-0.00994452	0.466626	0.926477	NA
GNL2	1065.77	-0.0227583	0.117895	0.840709	0.891756
RSPO1	2.12326	-0.0848205	0.457604	0.547774	0.659755
C1orf109	374.157	0.055526	0.154077	0.70364	0.78953
CDCA8	795.295	-0.821831	0.102889	3.57935e-16	4.69399e-15
EPHA10	108.457	0.166809	0.186212	0.32964	0.447645
MANEAL	474.77	-0.661498	0.114261	2.47848e-09	1.57485e-08
YRDC	233.008	0.106456	0.165162	0.491528	0.608151
C1orf122	409.104	-0.670323	0.145332	1.33879e-06	5.87618e-06
MTF1	396.891	0.181252	0.117238	0.110061	0.182922
INPP5B	269.915	0.461891	0.154698	0.00154122	0.00408082
SF3A3	1730.24	-0.140308	0.0974575	0.140192	0.223957
FHL3	138.135	0.337461	0.177436	0.0396655	0.0758434
UTP11L	663.799	-0.0495998	0.123957	0.677112	0.768817
POU3F1	0.174026	0.0267616	0.469421	0.864892	NA
MIR3659	0	NA	NA	NA	NA
LINC01343	0	NA	NA	NA	NA
RRAGC	638.349	1.06586	0.112396	4.12857e-22	8.9669e-21
MYCBP	16.7893	-3.1527	0.717363	5.46532e-07	2.53905e-06
GJA9-MYCBP	0.59025	0.0300224	0.464958	0.693245	NA
GJA9	0	NA	NA	NA	NA
RHBDL2	66.3218	0.840296	0.266302	0.000351309	0.00105179
AKIRIN1	1048.18	0.0999765	0.0894089	0.254534	0.364542
NDUFS5	2097.67	-0.638665	0.0983594	3.14542e-11	2.50082e-10
MACF1	4141.53	0.60309	0.0971614	2.04175e-10	1.47879e-09
KIAA0754	442.093	0.595279	0.159283	7.30803e-05	0.00024658
BMP8A	78.049	-0.323131	0.221458	0.0983935	0.166027
PPIEL	110.852	0.0481556	0.197706	0.790075	0.855241
PABPC4	1911.6	0.300294	0.0826576	0.000219598	0.00067794
LOC101929516	1.6361	0.0189188	0.450391	0.88544	0.922623
SNORA55	2.24499	-0.0323392	0.444513	0.827551	0.882079
HEYL	178.983	-0.0550173	0.15215	0.701237	0.787869
NT5C1A	0.174026	0.0267616	0.469421	0.864892	NA
HPCAL4	5.15022	0.0990538	0.429781	0.611459	0.715339
PPIE	764.09	0.0262151	0.102034	0.792288	0.857014
BMP8B	235.211	-0.188604	0.138345	0.152568	0.240519
OXCT2	3.69612	-0.0993305	0.439699	0.579072	0.687157
TRIT1	427.496	0.369297	0.129992	0.0030315	0.00755903
MYCL	41.5236	0.0295607	0.262456	0.893494	0.928267
MFSD2A	105.151	-0.000177907	0.194261	0.997797	0.998432
CAP1	6408.63	-0.189807	0.0722389	0.00764772	0.0174937
PPT1	1973.92	0.387404	0.0838061	2.53148e-06	1.06711e-05
RLF	421.248	0.141007	0.138056	0.285211	0.398514
TMCO2	0.174353	-0.0301518	0.469872	0.754149	NA
ZMPSTE24	1207.51	-0.00406317	0.103701	0.967842	0.978696
COL9A2	7.3814	0.00394641	0.402369	0.986851	0.991205
SMAP2	302.755	-0.175661	0.130578	0.159841	0.249838
ZFP69B	46.5756	0.00762912	0.257611	0.972979	0.981861
ZFP69	0.768672	-0.00320449	0.461372	0.971006	NA
EXO5	92.5471	-0.323087	0.210396	0.085761	0.1476
ZNF684	36.3675	0.0681646	0.275928	0.761732	0.833877
RIMS3	270.354	0.353041	0.134998	0.00616495	0.0143863
NFYC-AS1	30.677	0.0793794	0.297367	0.733369	0.813466
NFYC	866.729	-0.214317	0.101424	0.0291123	0.0578789
MIR30E	0	NA	NA	NA	NA
MIR30C1	0	NA	NA	NA	NA
KCNQ4	9.75681	0.236066	0.423017	0.332748	0.450837
CITED4	799.022	0.222892	0.116759	0.0486625	0.0906736
CTPS1	4535.57	0.990182	0.120601	2.47855e-17	3.59483e-16
SLFNL1-AS1	115.115	1.68782	0.22067	2.01212e-15	2.45743e-14
SLFNL1	49.5434	1.53824	0.310738	7.51232e-08	3.91271e-07
SCMH1	581.102	0.543125	0.110033	3.75966e-07	1.78807e-06
FOXO6	16.4351	-0.29542	0.394167	0.252445	0.362332
EDN2	22.6365	0.0992139	0.324237	0.675152	0.766945
HIVEP3	98.4841	0.663887	0.212481	0.000579334	0.00166649
GUCA2B	0	NA	NA	NA	NA
GUCA2A	0	NA	NA	NA	NA
FOXJ3	989.913	0.214517	0.0925546	0.0179591	0.0377642
RIMKLA	138.526	-0.627469	0.229056	0.00207513	0.00534912
ZMYND12	15.897	1.16872	0.57231	0.00396888	0.00964398
PPCS	704.057	0.125824	0.108632	0.234055	0.340815
CCDC30	10.471	-0.248525	0.4301	0.305583	0.421246
PPIH	485.59	-0.539456	0.121861	4.4633e-06	1.81961e-05
YBX1	4778.41	-0.839232	0.0933291	6.12097e-20	1.12294e-18
CLDN19	0	NA	NA	NA	NA
P3H1	894.061	-0.367383	0.103323	0.000259102	0.000790579
C1orf50	120.197	0.193303	0.183801	0.252619	0.362461
LOC100129924	4.74369	-0.143494	0.440785	0.468811	0.586737
SVBP	199.878	0.246699	0.150105	0.0821518	0.14224
ERMAP	237.583	0.211783	0.143065	0.119834	0.196289
ZNF691	209.639	0.024552	0.148058	0.862408	0.906593
LOC339539	1.29404	-0.0285485	0.4529	0.817906	0.874607
SLC2A1	5051.42	0.798662	0.279614	0.000879264	0.00244721
SLC2A1-AS1	9.7757	0.317446	0.461413	0.212572	0.314932
FAM183A	5.36334	0.462244	0.678353	0.0732004	0.129091
EBNA1BP2	1947.54	-0.0774719	0.103295	0.441533	0.561066
MIR6733	0	NA	NA	NA	NA
CFAP57	20.7836	0.713694	0.461677	0.0248048	0.0501711
TMEM125	0	NA	NA	NA	NA
C1orf210	0.0979474	0.0226217	0.469056	0.879104	NA
TIE1	0.386511	0.0445853	0.470995	0.592563	NA
MPL	4.34264	0.0965364	0.431323	0.615739	0.718626
CDC20	1836.75	-1.0889	0.102238	2.80074e-27	8.50331e-26
ELOVL1	2123.68	-0.0477574	0.0905811	0.590184	0.696781
MIR6734	0	NA	NA	NA	NA
MED8	704.395	0.399278	0.112389	0.000240862	0.000739086
SZT2	772.276	-0.0861848	0.0980014	0.367641	0.487269
MIR6735	0	NA	NA	NA	NA
HYI	0	NA	NA	NA	NA
PTPRF	9675.75	0.639911	0.0824376	2.84921e-15	3.4145e-14
KDM4A	847.58	0.234551	0.120653	0.0436059	0.0824125
KDM4A-AS1	11.3406	-0.542162	0.582741	0.0713938	0.126405
ST3GAL3	105.633	0.0778173	0.186021	0.650518	0.747331
LOC101929592	0.566143	0.0318443	0.465356	0.698172	NA
MIR6079	0	NA	NA	NA	NA
ARTN	13.5233	-0.282905	0.416745	0.267641	0.378751
IPO13	477.649	-0.491298	0.117961	1.64183e-05	6.12844e-05
DPH2	545.104	-0.935833	0.135143	8.33727e-13	7.80968e-12
ATP6V0B	940.646	-0.689348	0.128941	2.89014e-08	1.59848e-07
B4GALT2	804.27	-0.62742	0.103079	4.38583e-10	3.05344e-09
CCDC24	207.575	-0.475341	0.155757	0.00119343	0.00323036
SLC6A9	404.842	0.53373	0.138294	5.35589e-05	0.000184946
KLF17	8.19161	0.282692	0.466666	0.242836	0.351082
DMAP1	374.13	-0.392299	0.127955	0.00139909	0.0037372
ERI3	814.158	-0.438523	0.109613	3.65922e-05	0.000129549
ERI3-IT1	8.67484	0.319402	0.469513	0.209912	0.311727
RNF220	1058.52	-0.0654569	0.0957068	0.484226	0.601057
MIR5584	0	NA	NA	NA	NA
TMEM53	109.728	-1.57279	0.212806	1.6088e-14	1.79571e-13
C1orf228	32.0892	0.0734475	0.284619	0.748222	0.824826
RNU5F-1	0.566069	-0.0304079	0.46484	0.658021	NA
RNU5D-1	0	NA	NA	NA	NA
KIF2C	1239.24	-0.914107	0.0907177	1.51714e-24	3.83062e-23
RPS8	14895.1	0.408924	0.0953014	1.10479e-05	4.25459e-05
SNORD55	5.73866	-2.50658	1.16399	0.00198169	0.00513204
SNORD46	3.46873	0.0178558	0.430879	0.91898	0.946364
SNORD38A	5.44038	0.349232	0.557773	0.131843	0.212847
SNORD38B	8.45441	-0.158601	0.408475	0.487005	0.603925
BEST4	5.3639	0.00671391	0.414066	0.974051	0.982713
PLK3	218.782	0.300952	0.154259	0.0385734	0.0740509
TCTEX1D4	10.535	-0.442222	0.525705	0.112064	0.185803
BTBD19	77.8009	-1.1966	0.258511	5.25317e-07	2.44708e-06
PTCH2	18.8241	-0.765639	0.534614	0.0233179	0.0474891
EIF2B3	349.876	-0.0640547	0.137344	0.624641	0.726557
HECTD3	879.86	-0.42035	0.111274	9.82958e-05	0.000323309
UROD	689.877	-0.676611	0.108248	1.43318e-10	1.05711e-09
ZSWIM5	152.579	-0.16391	0.168584	0.296675	0.410996
LINC01144	13.4951	-0.042362	0.363884	0.853596	0.900605
HPDL	36.1771	-2.46519	0.391132	2.04773e-11	1.66179e-10
MUTYH	248.249	-0.20921	0.143048	0.123822	0.201749
TOE1	249.626	-1.05642	0.15156	5.55852e-13	5.31062e-12
TESK2	27.391	-0.196215	0.32172	0.411576	0.530735
CCDC163P	67.2721	0.416719	0.244449	0.0485744	0.0905193
MMACHC	67.0529	-0.77172	0.264425	0.000834718	0.00233075
PRDX1	23956.2	-0.582822	0.10714	2.23894e-08	1.25563e-07
AKR1A1	1467.59	-0.304745	0.11588	0.00649287	0.0150821
NASP	3217.21	-0.576941	0.0926188	2.02128e-10	1.46465e-09
CCDC17	24.1585	-0.0400744	0.312169	0.862663	0.906779
GPBP1L1	1538.01	0.580163	0.085877	6.45607e-12	5.52531e-11
RPS15AP10	1.62088	-0.0863089	0.462542	0.487192	0.604001
TMEM69	455.934	0.472641	0.113896	1.83496e-05	6.78763e-05
IPP	202.132	0.349275	0.165793	0.0237662	0.0482856
MAST2	1211.4	-0.537094	0.0900106	1.13342e-09	7.49454e-09
PIK3R3	68.9177	-2.50111	0.283188	9.16178e-20	1.66135e-18
LOC101929626	0.953435	-0.150025	0.499008	0.10549	NA
TSPAN1	15.914	-0.0287699	0.347951	0.900393	0.932906
POMGNT1	1230.13	-0.130287	0.0858338	0.122202	0.199618
LURAP1	0	NA	NA	NA	NA
RAD54L	248.051	-1.59754	0.15419	3.41397e-26	9.6832e-25
LRRC41	1202.79	-0.514555	0.0918837	1.06036e-08	6.2007e-08
UQCRH	1970.4	-0.110091	0.097051	0.243959	0.352469
NSUN4	502.048	0.257931	0.115123	0.0206332	0.0426438
FAAH	9.89226	-0.0720277	0.381013	0.749712	0.826279
FAAHP1	4.44551	0.209553	0.475202	0.296189	0.410495
LINC01398	0.183701	-0.0304795	0.469914	0.754149	NA
DMBX1	93.4654	-0.708433	0.265862	0.0020972	0.00540198
MKNK1-AS1	6.15695	0.0280405	0.40322	0.894725	0.929098
KNCN	0	NA	NA	NA	NA
MKNK1	416.048	-0.0590231	0.114202	0.593192	0.699082
MOB3C	208.376	0.48426	0.158054	0.00113691	0.00309341
ATPAF1	745.803	-0.00596813	0.105181	0.952833	0.96924
TEX38	0.446326	0.0147263	0.464427	0.866936	NA
EFCAB14-AS1	1.49929	0.00788383	0.449262	0.953331	0.96947
EFCAB14	1611.63	0.0700802	0.0915554	0.436448	0.556121
CYP4B1	0	NA	NA	NA	NA
CYP4Z2P	0	NA	NA	NA	NA
CYP4A11	0	NA	NA	NA	NA
CYP4X1	1.40386	0.109538	0.470101	0.384222	0.503151
CYP4Z1	0	NA	NA	NA	NA
CYP4A22	0.174353	-0.0301518	0.469872	0.754149	NA
LINC00853	12.5272	0.178154	0.383027	0.461088	0.579258
PDZK1IP1	745.707	1.72923	0.11588	2.49626e-51	2.48833e-49
TAL1	1.22166	0.191795	0.518682	0.069838	0.123943
STIL	689.714	-0.43261	0.10891	4.22279e-05	0.000147952
CMPK1	2360.62	0.502338	0.103573	6.39714e-07	2.94105e-06
LINC01389	12.2413	-0.0738187	0.38185	0.743404	0.821058
FOXE3	0.446326	0.0147263	0.464427	0.866936	NA
FOXD2-AS1	48.6032	-0.00422844	0.250179	0.982651	0.988613
FOXD2	43.6525	-0.31754	0.293917	0.17616	0.270861
TRABD2B	42.7522	1.4713	0.343834	1.85918e-06	8.00936e-06
SKINTL	0.195895	0.0297242	0.469703	0.772404	NA
SLC5A9	2.01556	-0.143713	0.474406	0.330719	0.448716
SPATA6	83.4111	0.446004	0.229213	0.0268049	0.0537564
AGBL4	0.195895	0.0297242	0.469703	0.772404	NA
BEND5	0.560864	0.0242179	0.46511	0.760338	NA
LOC101929721	0	NA	NA	NA	NA
AGBL4-IT1	0	NA	NA	NA	NA
ELAVL4	0	NA	NA	NA	NA
DMRTA2	5.45015	-2.12527	1.20673	0.00443227	0.0106663
FAF1	914.801	0.126344	0.0964291	0.180824	0.276519
CDKN2C	335.136	-2.29572	0.168566	2.3006e-43	1.61276e-41
MIR4421	0	NA	NA	NA	NA
MIR6500	0	NA	NA	NA	NA
C1orf185	0	NA	NA	NA	NA
RNF11	664.33	0.408589	0.131363	0.00118872	0.00321963
TTC39A	212.03	0.486797	0.148698	0.000551131	0.00159227
TTC39A-AS1	1.31827	-0.140826	0.485414	0.24417	0.352699
EPS15	1147.22	0.793055	0.110298	1.73803e-13	1.74867e-12
OSBPL9	2440.36	-0.152917	0.0787699	0.0487163	0.0907445
NRD1	3961.92	0.0713236	0.0748483	0.33403	0.452218
MIR761	0	NA	NA	NA	NA
RAB3B	982.376	0.902659	0.106251	4.08248e-18	6.36549e-17
TXNDC12	1707.07	-0.0271481	0.0861649	0.747839	0.824529
KTI12	0	NA	NA	NA	NA
TXNDC12-AS1	1.2102	0.0586513	0.461561	0.587599	0.694575
BTF3L4	648.936	1.05918	0.115203	6.57196e-21	1.31021e-19
ZFYVE9	462.358	0.436243	0.121024	0.00018467	0.00057913
CC2D1B	943.594	-0.132414	0.0959856	0.157949	0.247318
ORC1	591.727	-1.66079	0.111058	1.5847e-51	1.58885e-49
PRPF38A	525.343	-0.359883	0.115723	0.00127295	0.00343055
ZCCHC11	970.58	0.446759	0.103347	8.97809e-06	3.50605e-05
GPX7	0	NA	NA	NA	NA
FAM159A	0.348379	-0.00194442	0.465814	0.935344	NA
COA7	390.275	-0.259581	0.130027	0.037192	0.0717583
ZYG11B	543.094	0.404572	0.123395	0.000653011	0.00186258
ZYG11A	139.333	0.114157	0.169741	0.470044	0.587854
ECHDC2	183.646	0.235723	0.164958	0.126481	0.205364
SCP2	1501.55	0.0964704	0.0910384	0.280727	0.393524
MIR1273F	0	NA	NA	NA	NA
MIR5095	0	NA	NA	NA	NA
MIR1273G	0	NA	NA	NA	NA
PODN	0.522077	0.0596353	0.472937	0.453193	NA
SLC1A7	0.721193	-0.057774	0.46741	0.472217	NA
CPT2	308.873	-0.237706	0.131323	0.0585102	0.106357
C1orf123	595.843	0.0371895	0.112151	0.733357	0.813466
MAGOH	706.792	0.113889	0.137513	0.386798	0.505788
LOC100507564	14.4886	0.284363	0.409456	0.266781	0.377937
LRP8	1545.65	-0.516446	0.0895025	3.93157e-09	2.42315e-08
LOC105378732	6.81586	-0.0726941	0.410215	0.722768	0.804751
SLC25A3P1	0	NA	NA	NA	NA
DMRTB1	0	NA	NA	NA	NA
GLIS1	0.183701	-0.0304795	0.469914	0.754149	NA
NDC1	1336.31	-0.415377	0.0963197	9.90059e-06	3.84107e-05
YIPF1	372.754	0.0593678	0.131029	0.63811	0.738092
DIO1	0.666328	0.0436658	0.46506	0.600082	NA
HSPB11	515.376	-0.0940108	0.112481	0.388829	0.507599
LRRC42	733.115	0.424691	0.118034	0.000192786	0.000602391
LDLRAD1	0.296408	-0.0123218	0.466542	0.924208	NA
TMEM59	1959.96	0.269517	0.0923701	0.00287947	0.00721857
TCEANC2	192.738	0.0643744	0.153426	0.657836	0.75303
MIR4781	0	NA	NA	NA	NA
CDCP2	0	NA	NA	NA	NA
CYB5RL	120.924	-0.899325	0.192815	6.46285e-07	2.96888e-06
MRPL37	1441.45	-0.379892	0.0928717	2.86519e-05	0.000103097
SSBP3	186.693	-0.348866	0.170118	0.0275774	0.0551417
SSBP3-AS1	3.49753	-0.083219	0.437354	0.636977	0.73715
ACOT11	47.8414	-1.23748	0.30829	7.3975e-06	2.92056e-05
FAM151A	1.09401	-0.110668	0.478682	0.236463	NA
MROH7	0	NA	NA	NA	NA
MROH7-TTC4	0	NA	NA	NA	NA
TTC4	42.6431	-0.204769	0.276415	0.361018	0.48053
PARS2	154.919	0.0761228	0.181672	0.650413	0.74726
TTC22	0	NA	NA	NA	NA
C1orf177	0.271973	0.0381822	0.470237	0.693741	NA
DHCR24	2187.14	-2.0644	0.0911938	1.12637e-114	6.47475e-112
TMEM61	5.71538	0.125841	0.42271	0.550768	0.662296
BSND	0	NA	NA	NA	NA
PCSK9	568.777	-1.9898	0.135611	7.46811e-50	6.92406e-48
USP24	1624.32	0.312429	0.0955714	0.000820911	0.00229517
LOC100507634	17.5962	-0.0250109	0.33718	0.913738	0.942654
MIR4422	0	NA	NA	NA	NA
PPAP2B	702.027	-0.153661	0.117841	0.178383	0.273611
PRKAA2	467.77	0.173793	0.145114	0.207406	0.308853
C1orf168	0.0979474	0.0226217	0.469056	0.879104	NA
C8A	0	NA	NA	NA	NA
C8B	0	NA	NA	NA	NA
DAB1	0	NA	NA	NA	NA
DAB1-AS1	0	NA	NA	NA	NA
OMA1	289.798	0.189753	0.130358	0.129524	0.209712
TACSTD2	0.0979474	0.0226217	0.469056	0.879104	NA
MYSM1	526.806	0.761394	0.127292	6.26352e-10	4.28629e-09
JUN	2599.34	1.78898	0.138795	4.52048e-39	2.54757e-37
LINC01135	0.358054	-0.052868	0.472061	0.517817	NA
LINC01358	1.22435	0.0107014	0.454669	0.925577	0.951283
HSD52	0.174353	-0.0301518	0.469872	0.754149	NA
FGGY	106.075	0.850506	0.207125	9.15654e-06	3.57088e-05
MIR4711	0	NA	NA	NA	NA
LOC101926944	0.394355	0.00287469	0.465114	0.94246	NA
HOOK1	89.0124	-0.384694	0.22837	0.0541854	0.0995872
CYP2J2	2.21172	0.040807	0.447273	0.776575	0.845304
C1orf87	0	NA	NA	NA	NA
LOC101926964	0	NA	NA	NA	NA
NFIA-AS2	0	NA	NA	NA	NA
NFIA	420.265	-0.179096	0.121093	0.124706	0.202959
NFIA-AS1	0	NA	NA	NA	NA
MGC34796	0.19846	-0.030962	0.469978	0.754149	NA
TM2D1	334.377	0.343782	0.133551	0.00714102	0.0164371
INADL	835.574	0.580187	0.100321	3.14157e-09	1.96933e-08
MIR3116-1	0	NA	NA	NA	NA
MIR3116-2	0	NA	NA	NA	NA
L1TD1	0	NA	NA	NA	NA
KANK4	32.6694	0.103798	0.28187	0.648063	0.745404
USP1	937.913	0.21797	0.114599	0.0495493	0.0921072
DOCK7	997.108	0.623952	0.10783	2.76714e-09	1.74796e-08
ANGPTL3	0.391789	0.047864	0.471458	0.557311	NA
ATG4C	233.075	0.430763	0.17105	0.00673624	0.0156012
LINC00466	0.456001	-0.0389459	0.466748	0.674758	NA
FOXD3-AS1	76.3261	1.05753	0.255307	5.44742e-06	2.19283e-05
FOXD3	24.4423	0.012892	0.308566	0.95733	0.972099
MIR6068	0	NA	NA	NA	NA
ALG6	280.75	0.369588	0.136129	0.00446316	0.0107316
ITGB3BP	391.63	-0.167351	0.137912	0.202424	0.302942
EFCAB7	139.322	-0.171136	0.17066	0.28054	0.393327
DLEU2L	7.10932	0.00194556	0.395214	0.994549	0.99605
PGM1	1530.65	0.134515	0.0922337	0.137365	0.220093
ROR1	802.508	0.808726	0.120203	4.4584e-12	3.89292e-11
ROR1-AS1	0.658812	0.0425137	0.465334	0.621623	NA
UBE2U	0	NA	NA	NA	NA
CACHD1	113.091	0.492687	0.19619	0.00590531	0.0138445
MIR4794	0	NA	NA	NA	NA
RAVER2	447.639	0.149579	0.122918	0.207397	0.308853
JAK1	8822.45	0.444586	0.0875517	2.20527e-07	1.08347e-06
LINC01359	1.26961	0.0298932	0.45447	0.803483	0.864761
MIR3671	0.376956	-0.00116424	0.465623	0.933376	NA
MIR101-1	0.174353	-0.0301518	0.469872	0.754149	NA
AK4	469.26	0.30242	0.174353	0.0610429	0.110333
DNAJC6	178.539	-0.0980836	0.166398	0.526769	0.64054
LEPROT	1447.39	0.40356	0.0936175	1.05016e-05	4.05312e-05
LEPR	156.291	0.552526	0.184731	0.00118175	0.00320228
PDE4B	1294.53	0.129744	0.0934478	0.156577	0.245581
LOC101927139	0	NA	NA	NA	NA
SGIP1	0	NA	NA	NA	NA
MIR3117	0	NA	NA	NA	NA
TCTEX1D1	0	NA	NA	NA	NA
INSL5	0	NA	NA	NA	NA
WDR78	28.4568	0.172549	0.300925	0.462615	0.580664
MIER1	578.422	0.64765	0.121007	3.18418e-08	1.75044e-07
SLC35D1	381.562	0.334753	0.139186	0.0114945	0.0252739
C1orf141	0.183701	-0.0304795	0.469914	0.754149	NA
IL23R	0.379595	0.00412438	0.465243	0.943596	NA
IL12RB2	3.06701	0.125499	0.453435	0.467783	0.585621
SERBP1	3494.92	-0.0769231	0.0858965	0.359059	0.478514
GADD45A	678.387	2.03798	0.153897	3.93083e-41	2.51064e-39
GNG12	2881.63	0.0236296	0.099014	0.813356	0.871959
GNG12-AS1	9.12129	0.216787	0.420834	0.36554	0.485053
DIRAS3	4.81988	-0.628218	0.900012	0.0391035	0.07491
WLS	420.486	0.32878	0.134344	0.0103763	0.0230893
MIR1262	0	NA	NA	NA	NA
RPE65	0	NA	NA	NA	NA
DEPDC1	689.647	-0.183641	0.116049	0.102171	0.171646
DEPDC1-AS1	5.50412	-0.229282	0.475231	0.280855	0.393672
LRRC7	0	NA	NA	NA	NA
PIN1P1	0.174353	-0.0301518	0.469872	0.754149	NA
LRRC40	501.26	0.0328324	0.136053	0.80201	0.864038
SRSF11	1469.67	-0.0574276	0.109869	0.589568	0.696329
ANKRD13C	343.095	0.187571	0.127521	0.126124	0.2049
HHLA3	100.282	0.638255	0.208333	0.000763512	0.00214862
CTH	83.6254	0.116099	0.205383	0.530459	0.643937
LOC101927244	0	NA	NA	NA	NA
PTGER3	0	NA	NA	NA	NA
ZRANB2-AS1	1.16145	0.0537259	0.462506	0.600071	0.705304
ZRANB2	916.097	0.1375	0.115749	0.220768	0.324758
MIR186	4.46685	0.355419	0.584728	0.111235	0.184606
ZRANB2-AS2	2.33142	0.499625	0.931763	0.00572801	0.0134814
NEGR1	0.19846	-0.030962	0.469978	0.754149	NA
NEGR1-IT1	0	NA	NA	NA	NA
LINC01360	0	NA	NA	NA	NA
LRRIQ3	25.4127	0.303795	0.34691	0.229663	0.33561
FPGT-TNNI3K	0	NA	NA	NA	NA
FPGT	237.695	0.343228	0.149721	0.015263	0.0326361
TNNI3K	0	NA	NA	NA	NA
ERICH3	0.293842	0.0364029	0.47035	0.67808	NA
ERICH3-AS1	0	NA	NA	NA	NA
CRYZ	1726.31	-0.241509	0.111404	0.025092	0.0506806
TYW3	393.299	0.0506302	0.127835	0.681416	0.772078
LHX8	100.231	0.0799152	0.192225	0.649767	0.746716
SLC44A5	12.7916	0.713177	0.587004	0.0367603	0.0710128
ACADM	766.541	0.26574	0.101383	0.00716947	0.0164982
DLSTP1	150.61	-0.00220573	0.169884	0.987729	0.991465
RABGGTB	1167.83	0.506301	0.0962085	7.3189e-08	3.8212e-07
SNORD45C	7.30945	0.605723	0.739951	0.0535064	0.0985389
SNORD45A	11.843	0.312221	0.437335	0.226924	0.332307
SNORD45B	4.14987	0.0576892	0.428081	0.754242	0.829335
MSH4	0.730213	-0.00662857	0.46159	0.938968	NA
ASB17	0.193256	0.02751	0.469501	0.864892	NA
LOC101927342	0	NA	NA	NA	NA
ST6GALNAC3	49.5084	1.08987	0.320096	9.24257e-05	0.000305751
ST6GALNAC5	1.12404	0.11729	0.478829	0.266119	NA
MIR7156	0	NA	NA	NA	NA
PIGK	768.04	0.408316	0.109705	0.000124103	0.000401305
AK5	165.664	0.45045	0.17581	0.00572872	0.0134814
ZZZ3	807.438	0.659183	0.102264	4.12888e-11	3.25274e-10
USP33	959.72	0.410425	0.0961493	1.24363e-05	4.74897e-05
FAM73A	359.978	0.760939	0.137518	8.69119e-09	5.13286e-08
NEXN-AS1	5.05682	0.224446	0.479867	0.274751	0.386802
NEXN	82.8337	0.328379	0.24555	0.118983	0.195359
FUBP1	2835.62	-0.611719	0.0779352	1.70074e-15	2.09794e-14
DNAJB4	338.536	-0.431601	0.140717	0.00125072	0.00337484
GIPC2	0.556514	-0.0901471	0.478621	0.290258	NA
MGC27382	0	NA	NA	NA	NA
PTGFR	0	NA	NA	NA	NA
IFI44L	1.93462	0.111482	0.467762	0.405328	0.524608
IFI44	8.42311	1.15467	0.861535	0.0127453	0.027741
ADGRL4	0	NA	NA	NA	NA
LOC101927412	0.183701	-0.0304795	0.469914	0.754149	NA
LOC101927434	0	NA	NA	NA	NA
ADGRL2	378.781	-0.121857	0.140041	0.360826	0.480386
LINC01361	0	NA	NA	NA	NA
LOC101927587	0.296408	-0.0123218	0.466542	0.924208	NA
LOC101927560	0.174353	-0.0301518	0.469872	0.754149	NA
TTLL7	150.018	0.456049	0.17914	0.00584199	0.0137105
PRKACB	491.36	0.298975	0.113308	0.00644225	0.0149766
SAMD13	31.1874	0.700894	0.377883	0.0151929	0.0325023
UOX	0	NA	NA	NA	NA
DNASE2B	0.195895	0.0297242	0.469703	0.772404	NA
RPF1	572.183	0.0110554	0.122738	0.926877	0.951809
GNG5	1338.14	0.0780233	0.105423	0.448354	0.567525
SPATA1	2.67802	0.180062	0.483448	0.277972	0.390265
CTBS	334.629	0.810303	0.142187	3.05957e-09	1.92261e-08
LINC01461	2.13833	0.0409708	0.447391	0.776194	0.845149
LINC01555	0	NA	NA	NA	NA
SSX2IP	487.61	0.120968	0.111683	0.264762	0.375943
LPAR3	9.86449	0.725085	0.725173	0.0378944	0.0729502
MCOLN2	128.338	0.373938	0.192062	0.0326025	0.0639916
MCOLN3	184.221	0.731436	0.170005	4.94181e-06	2.00191e-05
WDR63	8.0729	-0.353266	0.50025	0.168743	0.261476
MIR4423	0	NA	NA	NA	NA
SYDE2	62.4979	0.768348	0.269338	0.00105672	0.00289624
C1orf52	246.266	0.240399	0.137825	0.0676979	0.120645
BCL10	259.181	0.685347	0.149255	1.47882e-06	6.453e-06
LOC646626	0.271973	0.0381822	0.470237	0.693741	NA
DDAH1	328.635	0.647221	0.142573	2.02661e-06	8.67431e-06
CYR61	1599.12	1.76487	0.13563	9.31588e-40	5.5018e-38
ZNHIT6	660.224	0.338668	0.123556	0.00439695	0.0105867
COL24A1	1.12258	-0.123766	0.481592	0.208002	NA
ODF2L	300.723	0.763841	0.158076	3.79401e-07	1.80341e-06
MIR7856	0.565742	0.0227856	0.464188	0.764236	NA
CLCA2	0.193256	0.02751	0.469501	0.864892	NA
CLCA1	0	NA	NA	NA	NA
CLCA4	0	NA	NA	NA	NA
CLCA3P	0	NA	NA	NA	NA
SH3GLB1	1117.23	0.466626	0.103676	3.78881e-06	1.56311e-05
2021-09-15	1871.4	0.0709985	0.094357	0.443169	0.562442
HS2ST1	911.596	0.414412	0.106417	6.1276e-05	0.000209539
LINC01140	5.36575	-0.0368967	0.414911	0.849384	0.898337
LOC101927844	0.183701	-0.0304795	0.469914	0.754149	NA
LMO4	569.455	0.0725933	0.111623	0.503725	0.620083
LINC01364	0.193256	0.02751	0.469501	0.864892	NA
PKN2-AS1	2.01077	0.20206	0.508664	0.169091	0.261922
PKN2	1201.71	0.337658	0.113248	0.00206979	0.00533614
GTF2B	419.796	-0.0879494	0.121733	0.453957	0.572425
CCBL2	365.438	0.913761	0.129268	3.34137e-13	3.2647e-12
RBMXL1	801.311	0.0960571	0.098833	0.320385	0.437766
GBP3	209.164	1.37474	0.168369	3.6731e-17	5.25724e-16
GBP1	91.8794	1.60011	0.240223	2.72354e-12	2.41976e-11
GBP2	205.266	1.5311	0.165055	1.9397e-21	4.03987e-20
GBP7	7.23773	0.175039	0.423144	0.438958	0.558659
GBP4	18.7588	2.55003	0.574228	8.11072e-07	3.67497e-06
GBP5	2.167	0.232326	0.524346	0.140679	0.224634
LOC729930	3.11683	0.196306	0.484034	0.274159	0.386283
GBP6	0	NA	NA	NA	NA
GBP1P1	1.16217	0.147878	0.497998	0.109928	0.182755
LRRC8B	363.005	0.410846	0.134038	0.00133436	0.0035837
FLJ27354	15.2748	-0.0830359	0.350091	0.722636	0.804666
LRRC8C	924.735	1.14846	0.107905	2.75537e-27	8.3951e-26
LRRC8D	1524.63	0.46717	0.100873	2.04111e-06	8.73109e-06
GEMIN8P4	47.2835	-0.597344	0.302241	0.0160723	0.034138
ZNF326	801.667	-0.343905	0.123478	0.00360197	0.0088283
BARHL2	0	NA	NA	NA	NA
ZNF644	554.133	0.433518	0.116125	0.000112825	0.000367247
HFM1	13.8855	2.04512	0.65734	0.000136537	0.000437737
CDC7	335.504	-0.480571	0.130931	0.00012878	0.000415492
TGFBR3	214.499	0.0269903	0.14299	0.843863	0.894158
BRDT	0	NA	NA	NA	NA
EPHX4	9.65165	0.0817621	0.38774	0.71713	0.800709
SETSIP	120.718	-0.00681142	0.193627	0.967481	0.978546
BTBD8	19.4439	0.781523	0.519521	0.0211842	0.0436153
KIAA1107	140.068	1.11525	0.202835	5.54854e-09	3.36228e-08
C1orf146	0.391789	0.047864	0.471458	0.557311	NA
GLMN	167.6	0.119026	0.156962	0.421356	0.540726
RPAP2	339.686	0.841648	0.131801	4.1527e-11	3.26852e-10
GFI1	7.46002	0.143587	0.410968	0.521419	0.635827
EVI5	260.014	0.381003	0.143924	0.00526779	0.0124904
RPL5	10785.5	0.680574	0.074027	1.34149e-20	2.59933e-19
FAM69A	494.08	0.114199	0.112024	0.29415	0.408291
SNORD21	1.90736	0.0637019	0.454825	0.635059	0.735672
SNORA66	4.29497	0.00948815	0.428017	0.959042	0.972864
MTF2	351.822	-0.151379	0.122056	0.199189	0.299583
TMED5	1120.52	0.355398	0.127859	0.00372928	0.00911186
CCDC18	228.142	-0.394648	0.157091	0.00750283	0.0171965
LOC100131564	354.537	1.70866	0.134183	3.91231e-38	2.12832e-36
DR1	630.645	0.0360259	0.116382	0.750346	0.826799
FNBP1L	1187.71	0.182435	0.112508	0.094591	0.160696
BCAR3	1168.54	0.421963	0.090592	1.97188e-06	8.46317e-06
LOC100129046	3.49901	0.062742	0.444731	0.69051	0.779514
MIR760	0.183701	-0.0304795	0.469914	0.754149	NA
DNTTIP2	1167.81	-0.0980453	0.0927068	0.280122	0.392804
GCLM	2467.43	-0.0244088	0.0851223	0.769921	0.839909
ABCA4	4.75894	-0.0706939	0.429393	0.698248	0.78542
ARHGAP29	1569.91	0.408874	0.0885228	2.48705e-06	1.0494e-05
ABCD3	892.904	-0.52525	0.100091	7.49983e-08	3.90739e-07
F3	94.9621	1.35333	0.845318	0.00573394	0.01349
LINC01057	10.224	0.221337	0.419244	0.358236	0.477713
MIR378G	0	NA	NA	NA	NA
SLC44A3	93.0226	-0.160654	0.200907	0.374479	0.493874
CNN3	1890.35	-1.141	0.0910915	8.38626e-37	4.34297e-35
LOC729970	53.4992	-0.147621	0.248652	0.482408	0.599404
ALG14	157.853	-0.574983	0.190133	0.00100928	0.0027768
TMEM56	555.61	0.0543441	0.121094	0.643143	0.74182
TMEM56-RWDD3	13.7723	-0.00589951	0.351724	0.977998	0.985657
LOC101928118	5.04017	0.00966667	0.419755	0.960731	0.973832
RWDD3	185.405	0.458287	0.184496	0.00702369	0.0161973
FLJ31662	0	NA	NA	NA	NA
LOC100996635	0	NA	NA	NA	NA
LOC102723661	0	NA	NA	NA	NA
LOC101928241	0	NA	NA	NA	NA
PTBP2	304.281	0.118896	0.144377	0.386873	0.505842
DPYD	191.199	1.03119	0.167285	1.20504e-10	8.98438e-10
DPYD-AS1	0	NA	NA	NA	NA
DPYD-AS2	0	NA	NA	NA	NA
MIR137HG	7.03158	0.376322	0.538287	0.141967	0.226226
MIR2682	1.5998	-0.0414886	0.45054	0.758459	0.83172
MIR137	0	NA	NA	NA	NA
LOC729987	2.54603	0.321806	0.617322	0.0342701	0.0667254
SNX7	674.139	0.0861414	0.103787	0.394946	0.513522
LPPR5	0	NA	NA	NA	NA
LOC100129620	0	NA	NA	NA	NA
LPPR4	0.396921	-0.0496146	0.471886	0.512289	NA
LOC101928270	0	NA	NA	NA	NA
MIR548N	1.3798	-0.0794484	0.460714	0.526592	0.640414
PALMD	69.5273	-0.00445886	0.220454	0.980422	0.987119
FRRS1	92.0233	0.852699	0.219229	2.25425e-05	8.23437e-05
AGL	463.257	0.302951	0.135517	0.0191425	0.0398686
SLC35A3	352.653	0.74082	0.148959	1.90916e-07	9.46077e-07
HIAT1	990.744	-0.0591158	0.0971483	0.533234	0.646713
SASS6	274.509	-0.193965	0.142986	0.153444	0.241635
TRMT13	234.273	0.62255	0.160036	3.77751e-05	0.000133393
LRRC39	4.3197	-0.0702335	0.428948	0.703867	0.789733
DBT	353.459	0.46137	0.138009	0.000452454	0.00132539
RTCA-AS1	8.71469	0.162215	0.408156	0.482604	0.599604
RTCA	682.579	0.836003	0.110157	7.89679e-15	9.06056e-14
MIR553	0	NA	NA	NA	NA
CDC14A	125.742	0.779167	0.201021	2.74231e-05	9.89261e-05
GPR88	0.174353	-0.0301518	0.469872	0.754149	NA
LINC01349	0	NA	NA	NA	NA
VCAM1	3.72365	0.115217	0.444361	0.527599	0.641261
EXTL2	375.665	0.0338087	0.125712	0.780951	0.848346
SLC30A7	378.898	0.688705	0.142354	4.32276e-07	2.04012e-06
DPH5	856.764	1.07478	0.106889	1.41348e-24	3.57937e-23
LOC102606465	74.9935	0.934929	0.292139	0.000240996	0.000739367
LOC101928370	0.281648	-0.0108818	0.46659	0.925578	NA
S1PR1	2.34834	0.366035	0.660392	0.0332957	0.0650929
LINC01307	0	NA	NA	NA	NA
OLFM3	0.391789	0.047864	0.471458	0.557311	NA
DNAJA1P5	0	NA	NA	NA	NA
COL11A1	131.398	0.333946	0.213505	0.0794272	0.138244
LOC101928436	0.174026	0.0267616	0.469421	0.864892	NA
RNPC3	144.463	0.0104593	0.163291	0.946633	0.965272
AMY2B	23.6722	0.738857	0.458309	0.0210091	0.0433013
ACTG1P4	7.25445	0.0612468	0.398867	0.777195	0.845598
AMY2A	0.174353	-0.0301518	0.469872	0.754149	NA
AMY1A	0.193256	0.02751	0.469501	0.864892	NA
AMY1C	0	NA	NA	NA	NA
AMY1B	0	NA	NA	NA	NA
LOC100129138	1.21276	0.0212351	0.455606	0.852674	0.90001
LOC101928476	0	NA	NA	NA	NA
PRMT6	0	NA	NA	NA	NA
NTNG1	0.0979474	0.0226217	0.469056	0.879104	NA
VAV3	265.11	-1.97685	0.15039	1.58581e-40	9.83717e-39
MIR7852	0	NA	NA	NA	NA
VAV3-AS1	0	NA	NA	NA	NA
SLC25A24	1174.25	0.200686	0.0989256	0.0377838	0.0727456
NBPF4	2.47461	0.150107	0.47114	0.347989	0.466802
NBPF6	0.174353	-0.0301518	0.469872	0.754149	NA
FAM102B	385.619	0.0664404	0.135282	0.608709	0.712931
HENMT1	109.651	0.140653	0.186161	0.411034	0.530163
PRPF38B	755.01	-0.0489835	0.109599	0.64472	0.743096
FNDC7	0	NA	NA	NA	NA
STXBP3	639.719	0.445783	0.102339	7.79483e-06	3.06689e-05
AKNAD1	10.8758	0.336804	0.454818	0.200083	0.300561
SPATA42	0	NA	NA	NA	NA
GPSM2	507.989	-0.173365	0.11134	0.108447	0.180745
CLCC1	667.101	-0.252923	0.104986	0.0132354	0.0286884
WDR47	261.356	0.424175	0.139498	0.00140777	0.00375688
TAF13	150.616	0.35885	0.182539	0.0322702	0.0633899
TMEM167B	444.621	1.55307	0.123948	5.57604e-37	2.89635e-35
SCARNA2	1.9966	0.00969499	0.446651	0.945302	0.964432
C1orf194	0.644787	-0.0155643	0.46152	0.864005	NA
KIAA1324	27.1315	-0.276126	0.324606	0.257398	0.367696
SARS	3338.06	1.21499	0.103904	1.93345e-32	7.86376e-31
CELSR2	882.633	-1.0726	0.11405	7.95151e-22	1.69918e-20
PSRC1	559.253	-0.856148	0.114382	1.7738e-14	1.97605e-13
MYBPHL	0.0979474	0.0226217	0.469056	0.879104	NA
SORT1	1161.74	-0.204137	0.107098	0.0496445	0.0922469
PSMA5	2399.46	-0.0321073	0.105601	0.755486	0.829986
SYPL2	2.09129	-0.0259694	0.447202	0.850016	0.898469
ATXN7L2	53.1425	-0.683046	0.276057	0.00379677	0.00926364
CYB561D1	273.256	-0.114717	0.133861	0.370338	0.489761
AMIGO1	48.9584	-0.247584	0.259035	0.253948	0.363913
GPR61	0.174353	-0.0301518	0.469872	0.754149	NA
GNAI3	1743.64	0.246952	0.0995394	0.0110142	0.0243607
MIR197	0.372486	-0.00424142	0.465676	0.933597	NA
GNAT2	5.9849	0.11426	0.420248	0.586969	0.69402
AMPD2	819.784	-0.909364	0.0987721	7.3893e-21	1.46469e-19
GSTM4	187.965	-0.77668	0.165911	7.7559e-07	3.52253e-06
GSTM2	40.3149	-0.6677	0.325999	0.01128	0.0248752
GSTM1	1.48283	-0.00192665	0.450946	0.987009	0.991205
GSTM5	1.83298	-0.110945	0.469753	0.388234	0.506981
GSTM3	211.098	-0.196898	0.144429	0.150643	0.237897
EPS8L3	68.0292	-1.81907	0.290354	4.13833e-11	3.2587e-10
CSF1	1309.8	0.882442	0.0909687	7.02114e-23	1.59947e-21
AHCYL1	3625.21	0.0558392	0.0759985	0.456423	0.57482
STRIP1	567.267	-0.247779	0.110693	0.0208944	0.0430958
ALX3	34.1517	0.0711291	0.287532	0.756605	0.830566
LINC01397	1.09558	0.00374056	0.454982	0.973977	NA
UBL4B	0.566143	0.0318443	0.465356	0.698172	NA
SLC6A17	125.348	-0.347578	0.183522	0.0388285	0.0744597
KCNC4-AS1	1.63734	-0.0793993	0.458873	0.545885	0.65795
KCNC4	114.864	-0.00536401	0.191301	0.974224	0.98283
LOC440600	6.83464	-0.188468	0.434449	0.397284	0.516056
RBM15	312.695	-0.441316	0.151071	0.0019403	0.00503165
SLC16A4	1864.46	1.05078	0.0858302	3.2339e-35	1.55778e-33
LAMTOR5	1166.84	-0.122747	0.0973533	0.196828	0.296679
LAMTOR5-AS1	7.92478	0.418512	0.567546	0.115147	0.190056
PROK1	0	NA	NA	NA	NA
CYMP	0	NA	NA	NA	NA
LOC440602	0.271973	0.0381822	0.470237	0.693741	NA
KCNA10	0	NA	NA	NA	NA
KCNA2	0.756552	0.00408715	0.460719	0.96316	NA
KCNA3	0.467868	0.0654034	0.473546	0.446461	NA
CD53	0.575417	-0.0313617	0.464887	0.649357	NA
LRIF1	589.064	0.447532	0.11196	3.71705e-05	0.000131407
DRAM2	810.041	1.23211	0.109308	2.52883e-30	9.10431e-29
CEPT1	393.972	0.324531	0.119825	0.004971	0.0118519
DENND2D	35.6179	0.293181	0.295789	0.212754	0.315174
CHI3L2	3.16424	-0.138307	0.456494	0.430084	0.549525
CHIAP2	0	NA	NA	NA	NA
CHIA	0	NA	NA	NA	NA
PIFO	7.18088	0.16973	0.421607	0.45178	0.570306
PGCP1	0	NA	NA	NA	NA
OVGP1	18.048	-0.270367	0.391246	0.282658	0.395755
WDR77	840.876	-0.527614	0.112009	1.18942e-06	5.25804e-06
ATP5F1	2099.32	-0.0975264	0.0826972	0.230408	0.336448
C1orf162	3.87969	-0.109903	0.438907	0.5559	0.667017
TMIGD3	0.174353	-0.0301518	0.469872	0.754149	NA
ADORA3	0	NA	NA	NA	NA
LINC01160	0.563296	-0.01991	0.464115	0.821024	NA
RAP1A	452.29	0.517759	0.120726	8.90885e-06	3.48138e-05
FAM212B	130.378	-0.386742	0.182318	0.0210242	0.0433263
FAM212B-AS1	14.1212	0.198669	0.381481	0.416342	0.535408
LOC101928718	1.10217	0.097656	0.474531	0.312429	NA
DDX20	435.041	-0.211256	0.125163	0.0789291	0.137488
KCND3	0	NA	NA	NA	NA
KCND3-IT1	0	NA	NA	NA	NA
KCND3-AS1	0	NA	NA	NA	NA
LOC643355	0	NA	NA	NA	NA
CTTNBP2NL	648.011	0.486156	0.117299	1.80693e-05	6.694e-05
MIR4256	0.195895	0.0297242	0.469703	0.772404	NA
WNT2B	17.0318	0.28816	0.386407	0.260825	0.371575
ST7L	176.412	0.0941404	0.160314	0.532206	0.64574
CAPZA1	2271.94	-0.0950972	0.0948856	0.301969	0.416938
MOV10	1074.93	-0.305134	0.0980593	0.00142831	0.00380556
RHOC	3377.03	-0.781082	0.0928976	1.14141e-17	1.6998e-16
PPM1J	17.2921	-0.0260623	0.337866	0.909667	0.939811
FAM19A3	5.70623	0.87338	1.10222	0.0263895	0.0530465
LINC01356	2.76435	-0.036508	0.438016	0.819275	0.875745
SLC16A1	1469.76	0.497061	0.0902866	1.92854e-08	1.09221e-07
AKR7A2P1	1.26664	0.0717587	0.46394	0.513389	0.629149
SLC16A1-AS1	32.5279	0.310404	0.317379	0.203325	0.304158
LOC100996251	3.39497	0.0418772	0.433646	0.807259	0.867571
LRIG2	177.014	0.600721	0.163594	9.40697e-05	0.00031071
LOC643441	0.566069	-0.0304079	0.46484	0.658021	NA
MAGI3	409.996	0.0749672	0.122585	0.526726	0.640533
PHTF1	432.022	-0.379754	0.119421	0.000962287	0.00266025
RSBN1	184.769	0.296163	0.171332	0.0624593	0.112539
AP4B1-AS1	4.37922	-0.192669	0.468762	0.326596	0.444455
PTPN22	0	NA	NA	NA	NA
BCL2L15	26.6541	-0.474422	0.364002	0.0767802	0.134437
AP4B1	179.25	-0.0552443	0.157307	0.708651	0.793298
DCLRE1B	340.495	-0.275267	0.124902	0.0217709	0.0446952
HIPK1-AS1	2.05177	0.0695364	0.455793	0.602354	0.707262
HIPK1	1039.67	0.0548174	0.107609	0.601489	0.706585
OLFML3	60.3067	-2.69664	0.307803	1.38902e-19	2.48224e-18
SYT6	16.5922	-1.39294	0.564379	0.00108155	0.00295911
TRIM33	739.376	0.309714	0.10455	0.00233067	0.00594827
BCAS2	449.778	-0.0842298	0.118982	0.459903	0.578316
DENND2C	11.9573	0.250904	0.410656	0.31567	0.432557
AMPD1	0.183701	-0.0304795	0.469914	0.754149	NA
NRAS	1476.14	0.604957	0.10077	7.87511e-10	5.32156e-09
CSDE1	7758.5	0.386783	0.073355	9.05139e-08	4.66225e-07
SIKE1	405.994	0.694081	0.132874	5.65931e-08	2.99923e-07
SYCP1	0	NA	NA	NA	NA
TSHB	0	NA	NA	NA	NA
TSPAN2	66.237	1.54184	0.279834	3.72292e-09	2.29949e-08
NGF	12.495	0.186187	0.397697	0.439471	0.559024
VANGL1	956.432	-0.407074	0.09613	1.43826e-05	5.42968e-05
CASQ2	0.183701	-0.0304795	0.469914	0.754149	NA
NHLH2	0	NA	NA	NA	NA
LOC101928995	0	NA	NA	NA	NA
LOC101928977	0	NA	NA	NA	NA
SLC22A15	65.6195	1.14145	0.288109	1.00112e-05	3.88138e-05
MAB21L3	0.183701	-0.0304795	0.469914	0.754149	NA
ATP1A1	4420.44	-0.0820158	0.0812864	0.306133	0.421717
ATP1A1-AS1	33.7515	0.431329	0.323054	0.0866316	0.148877
LOC101929023	0.664017	-0.0138053	0.461337	0.876079	NA
CD58	326.046	0.331665	0.162495	0.0292278	0.0580885
MIR548AC	0	NA	NA	NA	NA
IGSF3	2336.81	-0.121933	0.0819828	0.13067	0.21123
MIR320B1	0	NA	NA	NA	NA
C1orf137	0	NA	NA	NA	NA
CD2	0	NA	NA	NA	NA
PTGFRN	1156.12	-0.115304	0.0917474	0.199262	0.299666
CD101	5.85892	-0.38279	0.568572	0.123357	0.201124
LOC101929099	2.56622	-0.0604418	0.442849	0.701706	0.788077
TTF2	703.211	-0.679643	0.143079	6.53425e-07	2.99928e-06
MIR942	0	NA	NA	NA	NA
TRIM45	115.612	-0.514885	0.190488	0.00317281	0.00787154
VTCN1	1.27217	-0.0355093	0.456162	0.755913	0.830194
LINC01525	0	NA	NA	NA	NA
MAN1A2	537.007	0.217269	0.1236	0.0679413	0.121013
LOC100996263	0	NA	NA	NA	NA
FAM46C	6.77078	-0.0891481	0.407157	0.67268	0.765391
GDAP2	288.985	0.427482	0.139378	0.00128177	0.0034527
WDR3	1237.94	0.238638	0.110907	0.0266244	0.0534503
SPAG17	0.84739	0.0126649	0.458587	0.898532	NA
TBX15	1.49099	0.2315	0.544567	0.040614	0.0773996
WARS2	224.031	0.737557	0.163774	1.93595e-06	8.32141e-06
WARS2-IT1	0.193256	0.02751	0.469501	0.864892	NA
LOC101929147	103.317	0.308934	0.196851	0.0834316	0.144007
HAO2	2.02828	0.138465	0.472649	0.344047	0.4628
HAO2-IT1	0	NA	NA	NA	NA
HSD3B2	0	NA	NA	NA	NA
HSD3B1	0	NA	NA	NA	NA
HSD3BP4	0.541635	0.0249659	0.464526	0.766521	NA
LINC00622	2.26872	0.156484	0.483347	0.273748	0.385811
ZNF697	151.529	1.13789	0.183292	8.03043e-11	6.10872e-10
PHGDH	1987.53	1.56174	0.11843	1.82036e-40	1.12517e-38
HMGCS2	0.19846	-0.030962	0.469978	0.754149	NA
REG4	0	NA	NA	NA	NA
NBPF7	0.193256	0.02751	0.469501	0.864892	NA
ADAM30	0	NA	NA	NA	NA
NOTCH2	2605.79	0.684044	0.0980199	1.0548e-12	9.72206e-12
SEC22B	641.986	-0.334634	0.107494	0.00132859	0.00356877
PFN1P2	5.9857	0.151717	0.430188	0.4758	0.593202
NBPF8	224.144	0.681942	0.161017	7.50899e-06	2.96051e-05
RNVU1-19	0	NA	NA	NA	NA
PPIAL4A	9.05485	-0.254019	0.436149	0.292409	0.406431
LINC00623	30.294	1.28693	0.411633	0.000184715	0.000579167
RNVU1-20	0	NA	NA	NA	NA
RNVU1-4	0	NA	NA	NA	NA
FCGR1B	0	NA	NA	NA	NA
HIST2H2BA	0.195895	0.0297242	0.469703	0.772404	NA
FAM72B	125.619	0.507802	0.192317	0.00390928	0.00951255
SRGAP2C	88.0329	0.212907	0.206223	0.250986	0.360718
SRGAP2-AS1	0.174026	0.0267616	0.469421	0.864892	NA
EMBP1	16.3919	0.192013	0.37527	0.43005	0.549525
LOC645166	17.3859	-0.314277	0.388704	0.226357	0.331594
RNVU1-17	0	NA	NA	NA	NA
LOC388692	0	NA	NA	NA	NA
FAM231D	0	NA	NA	NA	NA
FCGR1C	0	NA	NA	NA	NA
FAM72C	49.8269	0.602633	0.286756	0.012227	0.0267141
SRGAP2D	35.7515	0.308164	0.355425	0.2278	0.333255
LOC101060524	0	NA	NA	NA	NA
DRD5P2	0	NA	NA	NA	NA
PPIAL4F	0	NA	NA	NA	NA
PPIAL4D	0	NA	NA	NA	NA
PPIAL4E	0	NA	NA	NA	NA
RNVU1-15	0.967133	-0.0298538	0.46114	0.747741	NA
NBPF15	527.424	0.673067	0.129055	6.40564e-08	3.36682e-07
SRGAP2B	54.8482	0.518191	0.276475	0.0253657	0.0511855
FAM72D	97.5012	0.453283	0.209299	0.015936	0.0338736
LOC103091866	3.75891	0.0660203	0.432512	0.715752	0.799478
RNVU1-14	0.663689	0.0427222	0.464401	0.615449	NA
NBPF20	99.8085	0.421403	0.213518	0.0271594	0.0543724
NBPF25P	39.5042	0.264791	0.287894	0.252776	0.362625
GPR89A	94.9325	-0.141248	0.206218	0.444458	0.563704
PDZK1	15.4543	-0.214282	0.366367	0.38445	0.503366
CD160	5.99668	-0.0665175	0.408812	0.747418	0.824225
RNF115	685.022	0.191944	0.104169	0.0588241	0.106804
POLR3C	798.84	0.30471	0.105982	0.0031202	0.00775441
NUDT17	109.156	0.427567	0.202072	0.0194745	0.0404721
PIAS3	706.35	0.0783312	0.106678	0.451338	0.570006
MIR6736	0	NA	NA	NA	NA
ANKRD35	0.489663	0.0143755	0.464116	0.849625	NA
ITGA10	44.5374	-0.602565	0.308775	0.0166945	0.0353118
PEX11B	422.876	-0.131901	0.117358	0.244297	0.352809
GNRHR2	7.8726	-0.156617	0.412922	0.486587	0.603596
RBM8A	1230.79	-0.596073	0.088806	8.00167e-12	6.78745e-11
LIX1L	811.381	0.6114	0.102373	9.4442e-10	6.3175e-09
ANKRD34A	30.4775	-0.549211	0.363987	0.0444054	0.0837215
POLR3GL	335.803	0.593485	0.137578	6.59378e-06	2.62306e-05
TXNIP	371.461	5.44577	0.428078	2.99116e-38	1.64276e-36
HFE2	0	NA	NA	NA	NA
RNVU1-6	0.369921	0.0520856	0.471627	0.557616	NA
LOC101928979	27.5134	0.316732	0.359591	0.21508	0.317828
NBPF10	31.0928	0.184887	0.310675	0.436811	0.556502
NOTCH2NL	41.7723	-0.409707	0.33466	0.106153	0.177557
NUDT4P2	0	NA	NA	NA	NA
NUDT4P1	0	NA	NA	NA	NA
CH17-408M7.1	0	NA	NA	NA	NA
HYDIN2	0	NA	NA	NA	NA
NBPF12	381.141	0.374179	0.129946	0.00265146	0.00669465
LOC728989	0	NA	NA	NA	NA
RNVU1-8	0.579767	0.0648947	0.473754	0.412032	NA
NBPF13P	0	NA	NA	NA	NA
PRKAB2	863.527	0.911105	0.116776	1.30748e-15	1.62329e-14
PDIA3P1	2398.83	0.162193	0.0959496	0.0844579	0.145604
FMO5	54.3785	0.260982	0.258187	0.230102	0.33611
CHD1L	1602.76	-0.150546	0.0851142	0.0714845	0.126501
LINC00624	0.570946	-0.0305193	0.465619	0.659323	NA
BCL9	508.826	-0.0838853	0.109986	0.432143	0.551533
ACP6	634.876	0.251821	0.112842	0.0213022	0.0438268
GJA5	0.0979474	0.0226217	0.469056	0.879104	NA
GJA8	0	NA	NA	NA	NA
GPR89B	57.4598	0.0763413	0.234721	0.708437	0.793298
PDZK1P1	3.36533	0.164205	0.468604	0.351182	0.470124
RNVU1-7	0.193256	0.02751	0.469501	0.864892	NA
NBPF11	195.5	0.448324	0.160334	0.00289716	0.00725131
LOC101927468	0	NA	NA	NA	NA
MIR5087	0.183701	-0.0304795	0.469914	0.754149	NA
RNVU1-1	0	NA	NA	NA	NA
MIR6077	0	NA	NA	NA	NA
RNU1-13P	0	NA	NA	NA	NA
LOC100132057	20.8053	0.152607	0.336658	0.52713	0.640888
RNVU1-3	0.19846	-0.030962	0.469978	0.754149	NA
LINC01138	126.915	0.727557	0.189567	3.6302e-05	0.000128601
PPIAL4G	13.241	-0.339793	0.427241	0.198366	0.29871
NBPF14	122.904	0.371791	0.194139	0.0354684	0.0688024
PDE4DIP	184.273	-0.276343	0.157681	0.0614778	0.111072
LOC653513	0.376956	-0.00116424	0.465623	0.933376	NA
NBPF9	359.397	0.267718	0.121809	0.0226221	0.0462609
PPIAL4C	235.799	-0.476325	0.520599	0.0966064	0.16354
LINC00869	29.4546	0.127287	0.29474	0.582614	0.689959
HIST2H2BF	8.98828	-0.8977	0.835401	0.0227642	0.0465183
FCGR1A	0.531752	0.0199988	0.46492	0.794273	NA
HIST2H3D	2.29503	-0.0402025	0.445082	0.786167	0.852313
HIST2H4B	0	NA	NA	NA	NA
HIST2H4A	0	NA	NA	NA	NA
HIST2H3A	0	NA	NA	NA	NA
HIST2H3C	0	NA	NA	NA	NA
HIST2H2AA3	0	NA	NA	NA	NA
HIST2H2AA4	0	NA	NA	NA	NA
HIST2H2BC	6.19357	-0.202146	0.443158	0.361781	0.48136
HIST2H2BE	104.612	-0.449896	0.198054	0.01223	0.0267172
HIST2H2AC	13.9505	-2.24397	0.624568	2.51451e-05	9.11748e-05
HIST2H2AB	3.47163	-0.220494	0.495674	0.236467	0.343892
BOLA1	275.23	-0.345088	0.161765	0.0225175	0.0460906
SV2A	0.174353	-0.0301518	0.469872	0.754149	NA
SF3B4	1962.59	-0.607776	0.096819	1.40784e-10	1.03975e-09
MTMR11	873.473	-0.425765	0.115413	0.000136435	0.00043749
OTUD7B	655.263	0.193847	0.116175	0.0845719	0.145757
VPS45	786.856	-0.29791	0.0987212	0.00196857	0.00510111
PLEKHO1	142.759	-0.456034	0.177856	0.00552987	0.0130419
ANP32E	2390.87	-0.192604	0.0994851	0.0471902	0.0882353
CA14	4.88742	0.0601656	0.420944	0.758664	0.831839
APH1A	2953.81	-0.307907	0.0888697	0.000406171	0.00120041
C1orf54	3.12361	0.0675735	0.44116	0.684061	0.774463
CIART	15.7828	0.569137	0.484168	0.0622039	0.112161
MRPS21	1786.32	-0.150227	0.0944709	0.103979	0.174292
PRPF3	1650.13	-0.0207735	0.0964726	0.824567	0.879766
RPRD2	1146.84	-0.251165	0.0961166	0.0074542	0.0170918
TARS2	799.049	-0.40404	0.111542	0.000185506	0.000581541
MIR6878	0.348379	-0.00194442	0.465814	0.935344	NA
ECM1	54.2102	0.389642	0.271878	0.0853703	0.147001
FALEC	2.05905	-0.00104515	0.448579	0.992358	0.994723
ADAMTSL4	128.648	0.665587	0.207533	0.000440517	0.0012935
MIR4257	0.563504	0.0325118	0.464655	0.705986	NA
ADAMTSL4-AS1	3.34683	0.117797	0.445748	0.515396	0.631116
MCL1	5923.38	0.701653	0.10773	2.43397e-11	1.95774e-10
ENSA	2530.66	-0.336529	0.0877945	9.26864e-05	0.000306437
GOLPH3L	861.421	0.227825	0.102867	0.0229946	0.0469448
HORMAD1	308.276	1.40013	0.147334	2.35375e-22	5.16418e-21
CTSS	1034.46	1.5023	0.104538	8.21674e-48	7.08488e-46
CTSK	76.9915	0.202143	0.250717	0.343823	0.462649
ARNT	1113.92	0.38916	0.0970878	4.0459e-05	0.000142217
SETDB1	1032.59	0.119905	0.0922687	0.185303	0.28221
CERS2	5249.36	0.193515	0.0804767	0.0147141	0.0316035
ANXA9	86.5762	-0.839316	0.226405	4.57109e-05	0.000159507
FAM63A	183.074	-0.128863	0.152928	0.371512	0.490862
PRUNE	471.795	0.118879	0.1119	0.274181	0.386283
BNIPL	7.11851	-0.0248785	0.400556	0.904334	0.935808
C1orf56	187.874	-0.263201	0.154369	0.0697345	0.123785
CDC42SE1	2269.11	0.527041	0.0794638	1.64584e-11	1.35026e-10
MLLT11	1525.77	0.345258	0.101988	0.000513508	0.00149283
GABPB2	109.432	0.248776	0.194568	0.160042	0.250085
SEMA6C	86.0806	-0.377882	0.222336	0.0542428	0.0996821
TNFAIP8L2-SCNM1	0	NA	NA	NA	NA
TNFAIP8L2	1.2407	0.0704973	0.464632	0.511365	0.627427
LYSMD1	193.334	0.342132	0.164722	0.0262356	0.0527803
SCNM1	59.2278	-0.15434	0.251558	0.467708	0.585569
TMOD4	5.69928	-0.151183	0.434128	0.470266	0.588089
VPS72	1078.45	-0.397864	0.100031	4.51831e-05	0.000157729
PIP5K1A	1804.98	0.181361	0.10243	0.0695118	0.123474
PSMD4	2989.56	-0.202135	0.0883442	0.0196494	0.0407914
ZNF687	826.846	-0.603634	0.0979812	2.95678e-10	2.09748e-09
PI4KB	1016.01	-0.591436	0.0929472	8.27045e-11	6.2747e-10
RFX5	1454.14	-0.594701	0.0996679	1.00051e-09	6.66426e-09
GBAT2	10.0659	-0.754773	0.684438	0.0336758	0.0657019
SELENBP1	217.457	-1.29324	0.159979	6.86741e-17	9.55068e-16
PSMB4	4226.82	-0.410543	0.10129	3.16608e-05	0.000113205
POGZ	1629.56	0.14297	0.0842573	0.0846896	0.145945
CGN	105.924	-0.553393	0.201482	0.0024771	0.0062894
TUFT1	1143.33	1.23906	0.103393	5.71764e-34	2.52822e-32
MIR554	0.489663	0.0143755	0.464116	0.849625	NA
SNX27	657.174	0.152231	0.10263	0.128058	0.207612
CELF3	2.62208	-0.0491111	0.441054	0.756374	0.830543
RIIAD1	0.174353	-0.0301518	0.469872	0.754149	NA
MRPL9	1056.49	-0.0850719	0.112799	0.442153	0.561648
OAZ3	28.8537	-0.0532212	0.294003	0.815623	0.873358
TDRKH	442.312	-0.199217	0.121538	0.0886562	0.151931
LINGO4	0.195895	0.0297242	0.469703	0.772404	NA
RORC	4.58857	0.66157	1.03736	0.0318089	0.0625978
C2CD4D	0	NA	NA	NA	NA
LOC100132111	0.348052	0.0408337	0.470653	0.631543	NA
THEM5	1.08248	-0.00997065	0.458051	0.922385	NA
THEM4	435.381	0.0365095	0.121586	0.75672	0.830605
S100A10	8140.47	-0.545332	0.0979993	1.22997e-08	7.13447e-08
NBPF18P	4.43929	-0.0566171	0.424151	0.761367	0.83362
S100A11	9320.05	0.346492	0.0873343	5.09867e-05	0.000176772
LOC100131107	0.358054	-0.052868	0.472061	0.517817	NA
TCHHL1	0	NA	NA	NA	NA
TCHH	12.6938	0.461408	0.504254	0.106933	0.178619
RPTN	0	NA	NA	NA	NA
HRNR	38.9741	1.06959	0.353168	0.000339141	0.00101801
FLG	41.2861	-0.102118	0.298073	0.655843	0.751646
FLG-AS1	12.6379	0.665063	0.580442	0.0449458	0.0846169
FLG2	0.522077	0.0596353	0.472937	0.453193	NA
CRNN	0	NA	NA	NA	NA
LCE5A	0	NA	NA	NA	NA
CRCT1	0.174026	0.0267616	0.469421	0.864892	NA
LCE3E	3.55485	0.140582	0.452061	0.444995	0.56426
LCE3D	16.7294	0.936118	0.545997	0.0108843	0.0241074
LCE3C	0	NA	NA	NA	NA
LCE3B	0	NA	NA	NA	NA
LCE3A	0.382161	-0.055641	0.472412	0.49307	NA
LCE2D	0	NA	NA	NA	NA
LCE2C	0	NA	NA	NA	NA
LCE2B	0	NA	NA	NA	NA
LCE2A	0	NA	NA	NA	NA
LCE4A	0.0979474	0.0226217	0.469056	0.879104	NA
C1orf68	0	NA	NA	NA	NA
KPRP	0	NA	NA	NA	NA
LCE1F	0	NA	NA	NA	NA
LCE1E	0.367401	-0.0465452	0.471543	0.541758	NA
LCE1D	0	NA	NA	NA	NA
LCE1C	0.19846	-0.030962	0.469978	0.754149	NA
LCE1B	0.0979474	0.0226217	0.469056	0.879104	NA
LCE1A	0.19846	-0.030962	0.469978	0.754149	NA
LCE6A	0	NA	NA	NA	NA
SMCP	0	NA	NA	NA	NA
IVL	0.195895	0.0297242	0.469703	0.772404	NA
SPRR4	0	NA	NA	NA	NA
SPRR1A	0	NA	NA	NA	NA
SPRR3	0	NA	NA	NA	NA
SPRR1B	0	NA	NA	NA	NA
SPRR2D	0	NA	NA	NA	NA
SPRR2A	0	NA	NA	NA	NA
SPRR2B	0	NA	NA	NA	NA
SPRR2E	0	NA	NA	NA	NA
SPRR2F	0	NA	NA	NA	NA
SPRR2C	0	NA	NA	NA	NA
SPRR2G	0	NA	NA	NA	NA
LOC101928009	0	NA	NA	NA	NA
LELP1	0	NA	NA	NA	NA
PRR9	0	NA	NA	NA	NA
LOR	0	NA	NA	NA	NA
PGLYRP3	0	NA	NA	NA	NA
PGLYRP4	0.174353	-0.0301518	0.469872	0.754149	NA
S100A9	7.19042	2.05226	1.07474	0.00322529	0.00798795
S100A12	0	NA	NA	NA	NA
S100A8	0.737202	0.113087	0.484257	0.222344	NA
S100A7A	0	NA	NA	NA	NA
S100A7L2	0	NA	NA	NA	NA
S100A7	0.19846	-0.030962	0.469978	0.754149	NA
S100A6	18141.1	-0.232043	0.124864	0.0564176	0.103009
S100A5	8.43698	-0.521328	0.636416	0.0762999	0.133692
S100A4	5826.17	-1.27613	0.236393	7.58582e-09	4.51406e-08
LOC101928034	43.1617	-0.107262	0.263056	0.622228	0.724434
S100A3	447.574	0.0430511	0.118597	0.70853	0.793298
S100A2	82.5524	0.063716	0.20732	0.732801	0.813149
S100A16	3658.54	-0.548661	0.0816177	8.28284e-12	7.01216e-11
S100A14	2.92007	0.0277605	0.437971	0.863778	0.907471
S100A13	974.67	-0.469357	0.129665	0.000159081	0.000504851
S100A1	10.6066	-0.583469	0.578525	0.0628788	0.113165
CHTOP	1943.56	0.073171	0.0911594	0.412892	0.531963
SNAPIN	672.008	-0.974381	0.103364	8.39713e-22	1.79218e-20
ILF2	5235.18	-0.503908	0.0878343	5.05809e-09	3.07678e-08
NPR1	74.1744	-1.4714	0.280372	1.65609e-08	9.45044e-08
MIR8083	0	NA	NA	NA	NA
INTS3	1521.4	-0.265514	0.0877058	0.00200665	0.00518654
SLC27A3	55.2287	-1.6322	0.296629	3.4849e-09	2.16722e-08
LOC343052	0.367401	-0.0465452	0.471543	0.541758	NA
GATAD2B	722.282	0.373621	0.106424	0.000306051	0.000923671
DENND4B	1227.05	-0.509881	0.0967187	6.74695e-08	3.53651e-07
CRTC2	710.04	-0.420055	0.11131	9.98516e-05	0.000328051
SLC39A1	3277.26	-0.321966	0.0785728	3.14179e-05	0.00011243
MIR6737	0	NA	NA	NA	NA
CREB3L4	347.328	-0.0734544	0.131738	0.560229	0.670725
JTB	1733.17	-0.525706	0.112249	1.34993e-06	5.92203e-06
RAB13	1753.47	-0.0422528	0.0891055	0.627699	0.729081
RPS27	588.06	0.409694	0.110657	0.000134401	0.000431474
NUP210L	2.443	0.0848312	0.451655	0.580115	0.687924
MIR5698	0	NA	NA	NA	NA
TPM3	6870.7	-0.406219	0.0747193	3.4661e-08	1.89275e-07
MIR190B	0	NA	NA	NA	NA
C1orf189	1.20841	-0.0886081	0.466828	0.452185	0.570626
C1orf43	4720.67	0.618191	0.0857691	1.77174e-13	1.78052e-12
UBAP2L	3108.73	-0.611629	0.0826116	5.37434e-14	5.6999e-13
HAX1	1599.04	0.444638	0.119111	0.00011006	0.00035899
AQP10	0	NA	NA	NA	NA
ATP8B2	1204.46	-0.394346	0.0892087	6.39749e-06	2.54968e-05
IL6R	172.127	-0.605753	0.19103	0.000555529	0.00160417
SHE	1.66376	-0.0217833	0.449484	0.869596	0.911401
TDRD10	0.786145	0.0542119	0.467045	0.508107	NA
UBE2Q1	1704.16	-0.00814922	0.0863899	0.922215	0.948562
UBE2Q1-AS1	3.02583	-0.229581	0.509215	0.186807	0.284056
CHRNB2	14.9452	-0.437296	0.470539	0.121764	0.198998
ADAR	6473.52	-0.159378	0.0892088	0.0686302	0.122139
KCNN3	2.2443	-0.17787	0.492529	0.216556	0.319626
PMVK	755.925	-0.598239	0.137371	4.93802e-06	2.00132e-05
PBXIP1	1267.8	-0.012116	0.089612	0.889538	0.925384
PYGO2	959.878	-0.215677	0.107134	0.0381011	0.0732501
SHC1	4695.38	-0.625978	0.0806256	3.23297e-15	3.845e-14
CKS1B	815.461	-0.642117	0.108721	1.27613e-09	8.39639e-09
MIR4258	15.0536	-0.325172	0.422854	0.213736	0.316302
FLAD1	882.922	-0.52243	0.123831	1.19157e-05	4.56027e-05
LENEP	1.5687	-0.175148	0.497173	0.19126	0.289602
ZBTB7B	1017.93	-0.3776	0.0994263	9.85167e-05	0.000323974
DCST2	31.4804	0.154007	0.310627	0.517763	0.633243
DCST1	12.8673	-0.0109044	0.357034	0.960255	0.973543
LOC100505666	43.6885	0.0565532	0.261838	0.796704	0.860095
ADAM15	1471.52	-0.707435	0.0880133	2.89274e-16	3.8197e-15
EFNA4	131.427	-0.409725	0.191863	0.0191688	0.0399138
EFNA3	191.266	0.89563	0.180994	1.57113e-07	7.85108e-07
EFNA1	2092.64	1.2016	0.138345	5.29008e-19	9.03242e-18
SLC50A1	836.31	0.537857	0.10039	4.0748e-08	2.19883e-07
DPM3	184.426	-0.814582	0.184814	2.54361e-06	1.0717e-05
KRTCAP2	1237.29	-0.0160196	0.0903068	0.855685	0.901953
TRIM46	86.1633	0.0591874	0.2126	0.75659	0.830566
MUC1	89.8917	0.395039	0.271953	0.0813957	0.141175
MIR92B	0	NA	NA	NA	NA
THBS3	583.497	0.39635	0.12287	0.000816708	0.00228416
MTX1	408.562	-0.666075	0.127609	6.04571e-08	3.19125e-07
GBAP1	113.672	-0.0465111	0.185602	0.783975	0.850819
GBA	1062.68	-0.75373	0.0966694	1.8294e-15	2.24861e-14
FAM189B	612.813	-0.615368	0.10665	3.16329e-09	1.98223e-08
SCAMP3	1716.13	-0.696161	0.0884867	1.20063e-15	1.49818e-14
CLK2	919.342	-0.341166	0.104562	0.000735795	0.00208047
HCN3	253.862	-0.633171	0.14347	3.75918e-06	1.55237e-05
PKLR	1.05138	-0.13566	0.487685	0.207319	NA
FDPS	3518.59	-1.66253	0.0878539	6.72488e-81	2.10856e-78
RUSC1-AS1	7.00856	-0.00482551	0.397254	0.979972	0.986984
RUSC1	1041.74	-0.509643	0.102425	3.3119e-07	1.58826e-06
ASH1L	1535.2	0.363051	0.114669	0.0010617	0.00290942
MIR555	0.19846	-0.030962	0.469978	0.754149	NA
POU5F1P4	1.97026	0.154651	0.488148	0.228559	0.33428
ASH1L-AS1	33.6658	-0.81588	0.356292	0.00433263	0.0104534
MSTO1	72.7258	-1.04788	0.251102	4.66055e-06	1.8942e-05
MSTO2P	126.395	-0.595638	0.189123	0.000634695	0.00181725
YY1AP1	1279.54	0.0112139	0.0916114	0.901625	0.93363
DAP3	2584.52	0.579749	0.0903755	6.19912e-11	4.77889e-10
GON4L	902.27	-0.0656448	0.0981473	0.493432	0.610199
SYT11	126.565	-0.0961644	0.176893	0.554883	0.66614
RIT1	631.776	0.676054	0.105589	5.35853e-11	4.16439e-10
KIAA0907	938.686	-0.195054	0.10186	0.0490564	0.0912893
SNORA80E	0.296408	-0.0123218	0.466542	0.924208	NA
SCARNA4	0.64893	0.0440067	0.464684	0.617483	NA
RXFP4	2.06279	0.0409226	0.445133	0.785017	0.851596
ARHGEF2	1167.56	0.9572	0.105072	1.75983e-20	3.36456e-19
MIR6738	0.183701	-0.0304795	0.469914	0.754149	NA
SSR2	3980.23	0.0887383	0.0932981	0.332286	0.450351
UBQLN4	1244.02	-0.165978	0.103147	0.097326	0.164596
LAMTOR2	1000.21	-0.588795	0.128671	1.93824e-06	8.32918e-06
RAB25	0.566069	-0.0304079	0.46484	0.658021	NA
MEX3A	199.798	-0.427728	0.1733	0.00765845	0.0175136
LMNA	7557.31	-0.998699	0.0932428	1.57646e-27	4.8984e-26
SEMA4A	5.3843	0.33324	0.557031	0.134922	0.217025
SLC25A44	909.917	-0.815019	0.105108	2.2461e-15	2.722e-14
PMF1	295.667	-0.991782	0.162564	2.05689e-10	1.4885e-09
PMF1-BGLAP	0	NA	NA	NA	NA
BGLAP	1.07383	-0.108712	0.478101	0.243048	NA
PAQR6	319.72	-0.421516	0.162327	0.0056013	0.0132032
SMG5	2263.9	-0.16648	0.0964707	0.0776373	0.135676
TMEM79	230.268	-0.0213581	0.151988	0.880821	0.919366
GLMP	726.797	-0.271229	0.110532	0.0113956	0.0250788
VHLL	0.193256	0.02751	0.469501	0.864892	NA
CCT3	9765.63	-0.657511	0.0832986	1.04929e-15	1.31696e-14
TSACC	44.4111	-0.13626	0.258888	0.52766	0.641261
RHBG	0.571274	-0.0811013	0.476928	0.312352	NA
C1orf61	13.2271	-0.217254	0.386205	0.377028	0.4964
MIR9-1	0	NA	NA	NA	NA
MEF2D	1332.09	-0.192539	0.0919955	0.0325113	0.0638416
IQGAP3	1908.88	-0.808764	0.100288	1.96154e-16	2.6263e-15
TTC24	0.532407	-0.0767956	0.476039	0.337959	NA
APOA1BP	1574.66	-0.204561	0.0978893	0.0321845	0.0632286
GPATCH4	907.339	-0.765992	0.139539	1.10748e-08	6.46095e-08
HAPLN2	3.64778	-0.104794	0.441378	0.559171	0.669763
BCAN	120.537	-0.739368	0.203403	7.37762e-05	0.000248782
NES	70.8392	-0.916257	0.266714	0.000107726	0.000352177
CRABP2	93.6491	0.749827	0.65186	0.0320159	0.0629333
ISG20L2	844.574	-0.138669	0.112129	0.201978	0.302477
RRNAD1	595.796	0.025644	0.104813	0.802713	0.864202
MRPL24	2091.66	0.0199541	0.102182	0.842518	0.893062
HDGF	10091.4	-0.390551	0.0774689	3.09554e-07	1.48905e-06
PRCC	994.574	-0.355553	0.0971711	0.000178461	0.000561292
SH2D2A	55.7243	0.86869	0.284196	0.000460381	0.00134724
NTRK1	4.90098	0.331715	0.556871	0.132973	0.214331
INSRR	0.66409	0.0441642	0.466251	0.597239	NA
PEAR1	181.74	1.21186	0.171005	1.9145e-13	1.9184e-12
LRRC71	5.58443	-0.0428191	0.408911	0.832213	0.88524
ARHGEF11	1510.45	-0.289152	0.101458	0.00340905	0.00839605
MIR765	0.174353	-0.0301518	0.469872	0.754149	NA
ETV3L	0.174026	0.0267616	0.469421	0.864892	NA
ETV3	198.918	-0.000316275	0.159243	0.996958	0.99771
CYCSP52	1.42506	-0.0477355	0.456699	0.690125	0.779129
FCRL5	0	NA	NA	NA	NA
FCRL4	0	NA	NA	NA	NA
FCRL3	0	NA	NA	NA	NA
FCRL2	0	NA	NA	NA	NA
FCRL1	0	NA	NA	NA	NA
CD5L	0.0979474	0.0226217	0.469056	0.879104	NA
KIRREL	3887.25	0.684785	0.0886465	3.61191e-15	4.26626e-14
LOC646268	0	NA	NA	NA	NA
CD1D	1.12404	0.11729	0.478829	0.266119	NA
CD1A	0	NA	NA	NA	NA
CD1C	0	NA	NA	NA	NA
CD1B	0	NA	NA	NA	NA
CD1E	0	NA	NA	NA	NA
OR10T2	0	NA	NA	NA	NA
OR10K2	0	NA	NA	NA	NA
OR10K1	0	NA	NA	NA	NA
OR10R2	0	NA	NA	NA	NA
OR6Y1	0	NA	NA	NA	NA
OR6P1	0	NA	NA	NA	NA
OR10X1	0	NA	NA	NA	NA
OR10Z1	0	NA	NA	NA	NA
SPTA1	0.0979474	0.0226217	0.469056	0.879104	NA
OR6K2	0	NA	NA	NA	NA
OR6K3	0	NA	NA	NA	NA
OR6K6	0	NA	NA	NA	NA
OR6N1	0	NA	NA	NA	NA
OR6N2	0	NA	NA	NA	NA
MNDA	0	NA	NA	NA	NA
PYHIN1	0.193256	0.02751	0.469501	0.864892	NA
IFI16	67.3332	1.31951	0.283065	3.65893e-07	1.74304e-06
AIM2	0	NA	NA	NA	NA
CADM3	0.869259	0.020007	0.459198	0.841052	NA
CADM3-AS1	0.193256	0.02751	0.469501	0.864892	NA
ACKR1	0.382161	-0.055641	0.472412	0.49307	NA
FCER1A	0.272301	-0.00994452	0.466626	0.926477	NA
OR10J3	0	NA	NA	NA	NA
OR10J1	0	NA	NA	NA	NA
OR10J5	0	NA	NA	NA	NA
APCS	0	NA	NA	NA	NA
CRP	0	NA	NA	NA	NA
DUSP23	409.693	-0.541323	0.137684	3.85796e-05	0.000135998
FCRL6	0	NA	NA	NA	NA
SLAMF8	9.41534	0.29574	0.448873	0.241537	0.34979
C1orf204	11.5861	0.0791574	0.36867	0.734836	0.814643
VSIG8	2.27561	-0.007509	0.44284	0.957804	0.972294
CFAP45	10.3845	0.0814005	0.376286	0.725104	0.806459
MIR4259	0	NA	NA	NA	NA
TAGLN2	11947.6	-0.34537	0.0736288	1.94032e-06	8.33603e-06
IGSF9	9.5132	-0.0497382	0.382025	0.822769	0.878391
SLAMF9	2.63769	0.0964243	0.452753	0.535302	0.648621
LINC01133	0.446326	0.0147263	0.464427	0.866936	NA
PIGM	390.347	-0.17296	0.12091	0.138037	0.220984
KCNJ10	0.826249	-0.02938	0.461063	0.762267	NA
KCNJ9	0	NA	NA	NA	NA
IGSF8	364.101	-0.24296	0.137104	0.0631622	0.113604
ATP1A2	3.92069	2.90309	1.69605	0.00366288	0.00896105
ATP1A4	0.19846	-0.030962	0.469978	0.754149	NA
CASQ1	2.59626	-0.141735	0.467376	0.381922	0.501199
LOC729867	10.1427	-0.00598133	0.389897	0.975911	0.983944
PEA15	2743.25	0.721078	0.0873046	4.7348e-17	6.70375e-16
DCAF8	1991.78	-0.0900704	0.0853476	0.282784	0.39584
PEX19	1147.64	0.131291	0.0928649	0.149256	0.236161
COPA	4864.83	0.200261	0.0861735	0.0180106	0.0378449
SUMO1P3	615.699	-0.12268	0.11713	0.278482	0.390886
NCSTN	2295.77	0.363634	0.0851848	1.38084e-05	5.22551e-05
NHLH1	9.16172	-0.334007	0.507388	0.179598	0.275137
VANGL2	234.44	-0.120429	0.145546	0.38272	0.50194
SLAMF6	0	NA	NA	NA	NA
CD84	0.193256	0.02751	0.469501	0.864892	NA
SLAMF1	0	NA	NA	NA	NA
CD48	0	NA	NA	NA	NA
SLAMF7	9.18341	0.358757	0.487055	0.169561	0.262579
LY9	4.38609	0.00247151	0.418408	0.99145	0.994275
CD244	0	NA	NA	NA	NA
ITLN1	0	NA	NA	NA	NA
LOC101928372	0.715781	-0.0572616	0.467343	0.475647	NA
ITLN2	0.716315	-0.0464621	0.466594	0.515651	NA
F11R	1608.7	0.609776	0.0918244	1.24924e-11	1.03573e-10
TSTD1	3.21527	-0.125984	0.451135	0.47243	0.589876
USF1	714.58	-0.607329	0.10573	3.77413e-09	2.32945e-08
ARHGAP30	29.0841	0.810946	0.39504	0.00769685	0.0175874
PVRL4	27.9602	0.118734	0.303609	0.61345	0.716896
KLHDC9	38.7003	0.0301223	0.268144	0.892939	0.927802
PFDN2	1437.53	0.673504	0.117643	3.59343e-09	2.22532e-08
NIT1	734.543	-0.176824	0.105297	0.0843985	0.145516
DEDD	602.176	0.213538	0.117356	0.060105	0.108843
UFC1	1396.67	-0.0956513	0.0885574	0.270664	0.382402
USP21	544.026	-0.350114	0.117993	0.0021006	0.0054091
PPOX	334.24	-0.216501	0.125755	0.073264	0.129159
B4GALT3	663.72	0.162012	0.100356	0.0982581	0.165847
ADAMTS4	0.193256	0.02751	0.469501	0.864892	NA
NDUFS2	2659.1	-0.115352	0.0817642	0.15173	0.239351
FCER1G	2.54615	0.0412286	0.446109	0.780764	0.848346
APOA2	0	NA	NA	NA	NA
TOMM40L	184.918	-0.384789	0.163931	0.0120936	0.0264494
MIR5187	0.183701	-0.0304795	0.469914	0.754149	NA
NR1I3	6.22829	0.0259181	0.404244	0.901634	0.93363
PCP4L1	0.296408	-0.0123218	0.466542	0.924208	NA
MPZ	5.98831	-0.211108	0.45545	0.325687	0.443604
SDHC	1234.01	-0.147356	0.120279	0.203503	0.304298
CFAP126	116.285	0.381028	0.19299	0.0300725	0.0596024
FCGR2A	1.11948	-0.0531738	0.460603	0.628352	NA
HSPA6	5.62521	-0.141146	0.439251	0.480971	0.598135
FCGR3A	0	NA	NA	NA	NA
FCGR2C	0.477543	0.0181233	0.464853	0.818482	NA
HSPA7	0	NA	NA	NA	NA
FCGR3B	0	NA	NA	NA	NA
FCGR2B	0.19846	-0.030962	0.469978	0.754149	NA
RPL31P11	25.4291	0.276787	0.347317	0.27168	0.383524
FCRLA	2.2938	0.450153	0.823142	0.00674907	0.0156267
FCRLB	28.1627	0.0116676	0.294723	0.961118	0.974167
DUSP12	837.689	0.436226	0.12262	0.000223107	0.00068791
ATF6	1481.2	0.40656	0.0935503	8.85601e-06	3.46308e-05
OLFML2B	31.2077	-1.68752	0.408221	2.65304e-06	1.1141e-05
NOS1AP	13.3807	-0.337486	0.424255	0.199519	0.299956
MIR4654	0	NA	NA	NA	NA
MIR556	0	NA	NA	NA	NA
C1orf111	0.193256	0.02751	0.469501	0.864892	NA
C1orf226	35.1115	-0.358889	0.308471	0.138314	0.221367
SH2D1B	0.721193	-0.057774	0.46741	0.472217	NA
UHMK1	1572.53	0.388112	0.119995	0.000795486	0.00223023
UAP1	712.992	0.585122	0.103051	5.79109e-09	3.49471e-08
DDR2	3.57241	-0.129631	0.447225	0.481198	0.598289
HSD17B7	314.708	-0.672983	0.147438	1.65762e-06	7.19317e-06
C1orf110	0	NA	NA	NA	NA
RGS4	0	NA	NA	NA	NA
RGS5	54.5446	0.694826	0.296462	0.00515735	0.0122603
LOC101928404	0	NA	NA	NA	NA
NUF2	794.484	-0.08699	0.100602	0.375485	0.49488
LOC100422212	0	NA	NA	NA	NA
PBX1	3380.88	-0.211371	0.0849691	0.0113174	0.0249353
LOC100505795	0.195895	0.0297242	0.469703	0.772404	NA
LMX1A	0	NA	NA	NA	NA
RXRG	0	NA	NA	NA	NA
LOC400794	0.19846	-0.030962	0.469978	0.754149	NA
LRRC52	0	NA	NA	NA	NA
MGST3	2125.43	-0.273436	0.0932316	0.00271791	0.00684838
ALDH9A1	1196.65	-0.22618	0.0918793	0.0119116	0.026111
LOC440700	0.379595	0.00412438	0.465243	0.943596	NA
TMCO1	1994.97	0.0338527	0.0824795	0.677192	0.768818
LOC100147773	7.57718	-0.00860629	0.399124	0.965647	0.97715
UCK2	2008.64	-0.132876	0.0952901	0.15367	0.241925
MIR3658	0	NA	NA	NA	NA
FAM78B	7.16384	-0.00167508	0.401997	0.991621	0.994389
MIR921	0	NA	NA	NA	NA
FMO9P	0	NA	NA	NA	NA
POGK	1763.99	0.262795	0.0863798	0.00194307	0.00503808
TADA1	346.769	-0.0553368	0.129346	0.655485	0.751436
ILDR2	0.551102	-0.0675271	0.474628	0.363998	NA
MAEL	0	NA	NA	NA	NA
GPA33	0.174026	0.0267616	0.469421	0.864892	NA
DUSP27	0	NA	NA	NA	NA
LINC01363	0.0979474	0.0226217	0.469056	0.879104	NA
POU2F1	588.255	0.56847	0.137316	1.47912e-05	5.56567e-05
CD247	2.60856	-0.146926	0.475578	0.326918	0.444718
CREG1	2071.89	0.513501	0.0845391	6.36803e-10	4.35607e-09
RCSD1	3.31339	0.514197	0.865311	0.0332909	0.0650909
MPZL1	4291.29	0.233599	0.0738733	0.00134489	0.00360919
ADCY10	1.85275	0.0558009	0.451415	0.687876	0.777085
MPC2	1339.02	-0.956625	0.0944512	8.71224e-25	2.24914e-23
DCAF6	1597.42	-0.10497	0.09028	0.235512	0.342677
MIR1255B2	0	NA	NA	NA	NA
GPR161	956.876	0.716391	0.109367	1.78499e-11	1.45818e-10
TIPRL	1181.52	0.252715	0.0973882	0.00794937	0.0181045
SFT2D2	171.476	0.0980958	0.187539	0.56815	0.677341
ANKRD36BP1	176.786	0.3431	0.175719	0.0345515	0.0672021
TBX19	37.1028	-0.0510613	0.271893	0.816403	0.8739
MIR557	0	NA	NA	NA	NA
LOC100505918	0.195895	0.0297242	0.469703	0.772404	NA
LOC101928565	0	NA	NA	NA	NA
XCL2	0.0979474	0.0226217	0.469056	0.879104	NA
XCL1	0.174353	-0.0301518	0.469872	0.754149	NA
DPT	1.31302	0.0991322	0.468036	0.418328	0.537481
LINC00626	0	NA	NA	NA	NA
LINC00970	0	NA	NA	NA	NA
ATP1B1	7632.53	0.509415	0.244146	0.0169765	0.0358378
NME7	485.652	0.0522669	0.116123	0.643171	0.74182
BLZF1	462.937	0.661396	0.124765	4.07507e-08	2.19883e-07
CCDC181	21.6598	0.185656	0.346483	0.446945	0.566067
SLC19A2	273.872	0.028104	0.141162	0.835552	0.887752
F5	95.3583	-0.00543677	0.199313	0.975027	0.983468
SELP	0	NA	NA	NA	NA
SELL	6.97943	-0.246531	0.453407	0.291373	0.405253
SELE	7.05881	2.91101	1.07963	0.000704776	0.00200031
METTL18	139.095	0.788092	0.182389	4.06735e-06	1.67043e-05
C1orf112	431.303	-0.470022	0.124918	9.05367e-05	0.000300078
SCYL3	282.672	0.24974	0.142457	0.0653404	0.117045
KIFAP3	703.946	0.717315	0.101922	6.29984e-13	5.97256e-12
METTL11B	0.183701	-0.0304795	0.469914	0.754149	NA
MIR3119-2	0	NA	NA	NA	NA
MIR3119-1	0	NA	NA	NA	NA
LINC01142	0	NA	NA	NA	NA
LOC101928650	3.08457	0.223552	0.507971	0.19314	0.292064
GORAB	218.127	-0.0185842	0.145416	0.892072	0.927147
PRRX1	1.65144	0.0248117	0.449038	0.854148	0.900849
MROH9	0	NA	NA	NA	NA
FMO3	0.193256	0.02751	0.469501	0.864892	NA
MIR1295A	0	NA	NA	NA	NA
MIR1295B	0	NA	NA	NA	NA
FMO6P	0	NA	NA	NA	NA
FMO2	0.19846	-0.030962	0.469978	0.754149	NA
FMO1	1.06602	0.138748	0.494192	0.128764	NA
FMO4	30.307	0.311201	0.326968	0.21026	0.312151
TOP1P1	64.1337	0.0849524	0.230843	0.674254	0.766178
PRRC2C	5689.47	0.156795	0.0772639	0.0409145	0.0778948
MYOC	0	NA	NA	NA	NA
VAMP4	196.687	0.733245	0.206758	0.000110857	0.000361316
METTL13	1321.54	-0.688483	0.100274	2.20796e-12	1.97184e-11
DNM3	48.242	-0.673541	0.297312	0.00668298	0.0154862
DNM3-IT1	0.370248	0.00494747	0.465331	0.944325	NA
DNM3OS	0.522732	-0.0259475	0.465435	0.703814	NA
MIR214	0	NA	NA	NA	NA
MIR3120	0	NA	NA	NA	NA
MIR199A2	0	NA	NA	NA	NA
C1orf105	4.42173	-0.265027	0.509457	0.199923	0.30037
[truncated: 24,486 more rows]

## Sheet: A549-hACE2
	baseMean	log2FoldChange	lfcSE	pvalue	padj
DDX11L1	0	NA	NA	NA	NA
WASH7P	5.79213	-0.0453032	0.395239	0.772219	0.883839
MIR6859-3	0	NA	NA	NA	NA
MIR6859-2	0	NA	NA	NA	NA
MIR6859-1	0	NA	NA	NA	NA
MIR6859-4	0	NA	NA	NA	NA
MIR1302-2	0	NA	NA	NA	NA
MIR1302-11	0	NA	NA	NA	NA
MIR1302-9	0	NA	NA	NA	NA
MIR1302-10	0	NA	NA	NA	NA
FAM138A	0	NA	NA	NA	NA
FAM138C	0	NA	NA	NA	NA
FAM138F	0	NA	NA	NA	NA
OR4F5	0	NA	NA	NA	NA
LOC729737	4.62858	0.0475193	0.395449	0.773099	0.884575
FAM138D	0	NA	NA	NA	NA
OR4F29	0	NA	NA	NA	NA
OR4F3	0	NA	NA	NA	NA
OR4F16	0	NA	NA	NA	NA
LOC100132287	0	NA	NA	NA	NA
LOC100132062	0	NA	NA	NA	NA
LOC101928626	0	NA	NA	NA	NA
MIR6723	42.0128	0.0993973	0.285246	0.651332	0.811638
LOC100133331	5.47112	0.314951	0.54552	0.0807788	0.212609
LOC100288069	1.68776	0.0306024	0.417428	0.780663	0.889683
FAM87B	0.0324644	-0.00996491	0.430366	0.777664	NA
LINC00115	37.0607	3.11296	0.387315	1.27072e-16	5.93004e-15
LINC01128	35.4657	-0.210076	0.296923	0.350444	0.573597
FAM41C	0	NA	NA	NA	NA
LOC100130417	10.2314	0.17805	0.39816	0.390322	0.612345
SAMD11	77.1493	1.15606	0.262774	1.20217e-06	1.5155e-05
NOC2L	271.982	-0.435693	0.156139	0.0027658	0.0143941
KLHL17	49.9614	0.271521	0.270155	0.206648	0.408317
PLEKHN1	16.2088	0.14094	0.356706	0.504938	0.710072
PERM1	4.75255	0.165584	0.433287	0.321322	0.544572
HES4	47.1204	1.22483	0.404639	0.000208599	0.00154826
ISG15	17.2771	0.124601	0.337485	0.5737	0.760079
AGRN	1517.26	-0.285401	0.119384	0.0124763	0.0497919
RNF223	0.0978447	-0.0162475	0.430418	0.957381	NA
C1orf159	34.487	-0.139751	0.295241	0.517451	0.719399
LINC01342	0	NA	NA	NA	NA
MIR200B	0	NA	NA	NA	NA
MIR200A	0	NA	NA	NA	NA
MIR429	1.0303	0.111367	0.449565	0.0699447	NA
TTLL10	0	NA	NA	NA	NA
TNFRSF18	0	NA	NA	NA	NA
TNFRSF4	0.220167	0.0103525	0.428759	0.738023	NA
SDF4	423.896	-0.21393	0.135442	0.0942681	0.236996
B3GALT6	117.761	0.393718	0.206105	0.0294567	0.0987801
FAM132A	10.5556	-0.0448019	0.367429	0.81613	0.909343
UBE2J2	102.568	0.139077	0.20776	0.449431	0.665483
SCNN1D	11.8599	-0.21654	0.403579	0.320972	0.544165
ACAP3	119.387	-0.296253	0.211262	0.109872	0.264934
MIR6726	0	NA	NA	NA	NA
PUSL1	43.4585	-0.00782106	0.265527	0.968673	0.986401
CPSF3L	181.657	-0.458626	0.181469	0.00549407	0.0253413
MIR6727	0	NA	NA	NA	NA
CPTP	59.7785	-0.159203	0.250254	0.434413	0.652647
TAS1R3	1.30811	0.0573899	0.423856	0.583607	NA
DVL1	260.908	0.0338087	0.15704	0.818358	0.910202
MIR6808	0	NA	NA	NA	NA
MXRA8	20.5242	0.0131292	0.322875	0.952497	0.977649
AURKAIP1	196.789	-0.13909	0.174233	0.380621	0.603891
CCNL2	481.066	-0.278842	0.135681	0.0307499	0.10237
LOC148413	67.0959	0.252854	0.237462	0.207196	0.409183
MRPL20	195.929	-0.342278	0.164881	0.0250009	0.0864605
ANKRD65	1.43535	0.0701618	0.428791	0.45618	0.670633
TMEM88B	0	NA	NA	NA	NA
LOC102724312	0.130309	-0.018635	0.430523	0.984851	NA
VWA1	18.9504	0.274058	0.368544	0.24681	0.459221
ATAD3C	0.94894	-0.0239957	0.423095	0.856793	NA
ATAD3B	5.6083	-0.100454	0.402107	0.568815	0.756691
ATAD3A	74.61	-0.120315	0.221509	0.525051	0.725128
TMEM240	0.63138	-0.0232713	0.426452	0.927724	NA
SSU72	200.73	0.123015	0.162529	0.41359	0.633869
C1orf233	6.57978	0.0479135	0.383541	0.794584	0.896556
MIB2	158.189	0.211064	0.21519	0.257317	0.472528
MMP23B	0.0649288	-0.0141	0.430362	0.887791	NA
MMP23A	0.0489224	-0.0117498	0.430358	0.833017	NA
CDK11B	96.5994	0.0131612	0.206419	0.942743	0.973327
SLC35E2B	128.622	-0.348504	0.196463	0.0458533	0.139398
CDK11A	84.2961	0.1446	0.214201	0.437649	0.655793
SLC35E2	44.2242	0.193482	0.297686	0.378096	0.601153
NADK	119.919	-0.374367	0.199824	0.0346198	0.112409
GNB1	620.429	-0.319335	0.120452	0.00556354	0.0256063
CALML6	2.22644	-0.073212	0.420216	0.55208	0.745289
TMEM52	1.58424	-0.028743	0.420198	0.755303	0.87423
CFAP74	1.77694	0.106747	0.434897	0.343716	0.565791
GABRD	0.798798	-0.0204531	0.424065	0.887265	NA
PRKCZ	49.0779	-0.722598	0.329004	0.00592252	0.0270501
FAAP20	48.0466	-0.257741	0.29566	0.250744	0.46409
SKI	89.9419	0.880101	0.229599	2.35731e-05	0.000225257
MORN1	27.9974	-0.103729	0.316447	0.627522	0.797344
LOC100129534	4.19308	-0.0979236	0.413349	0.527112	0.726396
RER1	250.224	-0.429662	0.155633	0.00290578	0.0149623
PEX10	60.0033	-0.0473212	0.243271	0.811101	0.906921
PLCH2	1.94344	0.155595	0.452972	0.209378	0.412361
PANK4	39.4826	0.154507	0.283563	0.480923	0.690416
HES5	0	NA	NA	NA	NA
LOC115110	0	NA	NA	NA	NA
TNFRSF14	0	NA	NA	NA	NA
LOC100996583	0.130309	-0.018635	0.430523	0.984851	NA
FAM213B	26.4801	-0.263935	0.347396	0.254794	0.469124
MMEL1	0	NA	NA	NA	NA
TTC34	0.0324644	-0.00996491	0.430366	0.777664	NA
ACTRT2	0	NA	NA	NA	NA
LINC00982	0.346284	-0.0244351	0.430845	0.935157	NA
PRDM16	3.44726	0.417912	0.711927	0.0244123	0.0849365
MIR4251	0	NA	NA	NA	NA
ARHGEF16	8.86285	-0.100949	0.390552	0.570245	0.757439
MEGF6	10.9329	-0.709722	0.816392	0.0294182	0.0986956
MIR551A	0	NA	NA	NA	NA
TPRG1L	154.605	-0.500584	0.189435	0.00352456	0.0175827
WRAP73	65.2891	0.554425	0.27268	0.0144134	0.0559122
TP73	1.89849	0.105936	0.431673	0.390265	0.612331
TP73-AS1	34.9736	0.145409	0.283896	0.506923	0.71179
CCDC27	0.0324644	-0.00996491	0.430366	0.777664	NA
SMIM1	1.88207	0.156563	0.458581	0.148026	0.325612
LRRC47	204.701	-0.324485	0.17282	0.0394445	0.124104
CEP104	70.905	-0.35198	0.253181	0.0946352	0.237759
DFFB	7.39357	-0.357197	0.546172	0.113278	0.271004
C1orf174	43.8302	-0.252907	0.306826	0.256327	0.471217
LINC01134	1.8571	0.0710003	0.421703	0.559776	0.750154
LINC01346	0	NA	NA	NA	NA
LOC284661	0	NA	NA	NA	NA
AJAP1	0	NA	NA	NA	NA
MIR4417	0	NA	NA	NA	NA
MIR4689	0	NA	NA	NA	NA
NPHP4	21.251	-0.189598	0.339783	0.403493	0.62455
KCNAB2	86.5003	-0.610212	0.255398	0.00501415	0.0234511
CHD5	0.933385	-0.021129	0.423212	0.880423	NA
RPL22	651.52	0.0436423	0.114069	0.692334	0.837014
LOC102724450	4.0658	-0.0697356	0.407526	0.636685	0.80331
RNF207	89.4949	-0.228071	0.21215	0.21766	0.423081
ICMT	192.702	-0.147148	0.154488	0.30681	0.527755
LINC00337	1.55979	0.0169665	0.418133	0.869158	0.936344
HES3	0	NA	NA	NA	NA
GPR153	3.51013	-0.0812853	0.412437	0.593383	0.774672
ACOT7	135.992	-0.786065	0.228351	0.000114889	0.000906357
HES2	23.3199	0.140995	0.328049	0.527155	0.726396
ESPN	0.0324644	-0.00996491	0.430366	0.777664	NA
MIR4252	0	NA	NA	NA	NA
TNFRSF25	0.578179	-0.03096	0.427309	0.813009	NA
PLEKHG5	6.66139	0.114583	0.395102	0.538217	0.73378
NOL9	86.4065	0.218946	0.214645	0.241046	0.451591
TAS1R1	0.293083	-0.0300904	0.431092	0.789685	NA
ZBTB48	41.1582	1.11779	0.339334	0.00010511	0.000836731
KLHL21	134.967	-0.440122	0.194802	0.0111605	0.0455141
PHF13	38.7964	0.297011	0.294806	0.185708	0.380335
THAP3	41.2992	0.33726	0.298018	0.140596	0.314293
DNAJC11	164.853	-0.326239	0.177035	0.0429245	0.13221
LOC100505887	0	NA	NA	NA	NA
CAMTA1	68.7449	-0.268567	0.239133	0.181787	0.375395
VAMP3	255.455	-0.251341	0.14814	0.0704006	0.192301
PER3	45.6042	2.48406	0.331911	5.27882e-15	2.09552e-13
UTS2	0.0649288	-0.0141	0.430362	0.887791	NA
TNFRSF9	71.7611	-0.0348505	0.220042	0.853698	0.928209
PARK7	522.705	-0.57069	0.128009	3.11281e-06	3.61852e-05
ERRFI1	719.173	0.24642	0.108789	0.0187497	0.0690325
LOC102724539	0.0324644	-0.00996491	0.430366	0.777664	NA
SLC45A1	13.1976	-0.108532	0.359208	0.610682	0.785822
RERE	126.314	0.086793	0.188124	0.608398	0.784196
LOC102724552	0	NA	NA	NA	NA
ENO1	6367.04	-0.723047	0.0772087	2.0018e-21	1.45751e-19
MIR6728	0	NA	NA	NA	NA
ENO1-AS1	2.33136	0.120157	0.440998	0.231755	0.440883
CA6	0	NA	NA	NA	NA
SLC2A7	0	NA	NA	NA	NA
SLC2A5	4.35545	0.195852	0.449274	0.248296	0.46124
GPR157	13.0481	0.20351	0.382943	0.354496	0.577769
MIR34A	1.54076	0.103203	0.436222	0.322475	0.545969
H6PD	77.3605	-0.135371	0.222088	0.478971	0.688342
SPSB1	145.386	0.380368	0.202096	0.034011	0.110889
LOC100506022	0.203709	0.010948	0.429212	0.72534	NA
SLC25A33	12.1489	0.180675	0.378157	0.408145	0.628882
TMEM201	17.9605	-0.478409	0.465273	0.0844467	0.219247
PIK3CD	41.9388	-0.299425	0.300102	0.186565	0.381507
PIK3CD-AS1	0	NA	NA	NA	NA
PIK3CD-AS2	13.276	0.111802	0.375777	0.578872	0.762936
CLSTN1	597.896	-0.51382	0.120435	8.79439e-06	9.35603e-05
CTNNBIP1	12.8573	-0.380624	0.475699	0.135036	0.305386
LZIC	59.3383	-0.10722	0.247849	0.595187	0.775942
NMNAT1	42.9265	-0.466814	0.314366	0.0540934	0.157603
MIR5697	0	NA	NA	NA	NA
RBP7	0.243709	-0.0250887	0.430873	0.846036	NA
UBE4B	61.9852	0.345802	0.260815	0.104316	0.2558
KIF1B	218.908	-0.0459688	0.15534	0.74973	0.871803
MIR1273D	0	NA	NA	NA	NA
RNU6-1	0	NA	NA	NA	NA
RNU6-2	0	NA	NA	NA	NA
RNU6-7	0	NA	NA	NA	NA
RNU6-9	0	NA	NA	NA	NA
RNU6-8	0	NA	NA	NA	NA
PGD	3793.6	-0.50769	0.0807407	1.46591e-10	3.43489e-09
APITD1-CORT	0	NA	NA	NA	NA
APITD1	3.06487	-0.145811	0.440104	0.292642	0.512622
CORT	1.47932	-0.00438171	0.417522	0.968181	0.986222
DFFA	102.135	-0.359441	0.225785	0.0635537	0.178275
PEX14	63.702	-0.146221	0.248243	0.471971	0.683479
CASZ1	23.9417	0.173522	0.334452	0.438787	0.656904
C1orf127	0	NA	NA	NA	NA
TARDBP	789.143	0.334522	0.102974	0.000792448	0.00494072
MASP2	14.177	-0.0567424	0.342351	0.786527	0.892888
SRM	49.583	-0.161562	0.265499	0.44506	0.662474
EXOSC10	227.232	-0.292426	0.15417	0.041897	0.130038
MTOR	193.861	-0.307774	0.167456	0.0458213	0.13935
MTOR-AS1	0.0489224	-0.0117498	0.430358	0.833017	NA
ANGPTL7	0.416342	0.0475937	0.433866	0.282269	NA
UBIAD1	50.4784	-0.24776	0.266691	0.244579	0.45621
PTCHD2	1.10935	0.129833	0.457022	0.0470481	NA
LOC101929181	0.485285	0.0489106	0.433851	0.314308	NA
FBXO2	22.1375	-0.147119	0.334738	0.500613	0.706318
FBXO44	111.123	0.248753	0.198516	0.157965	0.341361
FBXO6	9.21207	0.345884	0.489448	0.135669	0.306284
MAD2L2	24.0745	0.0422934	0.303093	0.84729	0.92453
DRAXIN	1.418	-0.0244471	0.420198	0.826801	0.915058
AGTRAP	118.287	-0.3967	0.213408	0.0335373	0.109732
C1orf167	0.0978447	-0.0162475	0.430418	0.957381	NA
LOC102724659	0.0324644	-0.00996491	0.430366	0.777664	NA
MTHFR	56.6497	-0.132959	0.242007	0.506916	0.71179
CLCN6	82.2453	0.41617	0.236865	0.0382269	0.121218
NPPA-AS1	1.42643	0.0289288	0.422483	0.742925	0.867772
NPPA	1.45426	-0.0912297	0.43568	0.360869	0.584707
NPPB	0.456793	0.0176408	0.426844	0.73941	NA
RNU5E-1	9.41939	6.08933	1.22607	2.7304e-08	4.68976e-07
KIAA2013	156.996	-0.298192	0.194424	0.0842724	0.218947
PLOD1	310.153	-1.0155	0.154678	6.95475e-12	1.89428e-10
MFN2	333.62	-0.0273739	0.133953	0.829076	0.916176
MIIP	36.127	0.270957	0.300846	0.230929	0.440046
MIR6729	0	NA	NA	NA	NA
TNFRSF8	0.0324644	-0.00996491	0.430366	0.777664	NA
MIR7846	0	NA	NA	NA	NA
TNFRSF1B	1.56492	0.109359	0.438365	0.305652	0.526827
MIR4632	0	NA	NA	NA	NA
VPS13D	106.191	-0.0181235	0.201259	0.9178	0.960935
SNORA59A	0	NA	NA	NA	NA
SNORA59B	0	NA	NA	NA	NA
DHRS3	519.384	0.346647	0.11774	0.00208933	0.0113277
MIR6730	0.171245	0.0173613	0.429882	0.622829	NA
AADACL4	0.0489224	-0.0117498	0.430358	0.833017	NA
AADACL3	0	NA	NA	NA	NA
C1orf158	0	NA	NA	NA	NA
PRAMEF12	0	NA	NA	NA	NA
PRAMEF1	0.485285	0.0489106	0.433851	0.314308	NA
PRAMEF11	0	NA	NA	NA	NA
HNRNPCL1	14.5318	-0.712399	0.679773	0.0388132	0.122712
PRAMEF2	0	NA	NA	NA	NA
PRAMEF4	0	NA	NA	NA	NA
PRAMEF10	0	NA	NA	NA	NA
PRAMEF7	0	NA	NA	NA	NA
PRAMEF6	0	NA	NA	NA	NA
LOC101929983	0	NA	NA	NA	NA
HNRNPCL3	0	NA	NA	NA	NA
HNRNPCL4	0	NA	NA	NA	NA
PRAMEF25	0	NA	NA	NA	NA
PRAMEF26	0	NA	NA	NA	NA
LOC649324	0	NA	NA	NA	NA
LOC645354	0	NA	NA	NA	NA
HNRNPCL2	1.00166	-0.0933754	0.44078	0.291153	NA
PRAMEF9	0	NA	NA	NA	NA
LOC400736	0	NA	NA	NA	NA
LOC391003	0	NA	NA	NA	NA
PRAMEF22	0	NA	NA	NA	NA
PRAMEF5	0	NA	NA	NA	NA
PRAMEF8	0	NA	NA	NA	NA
LOC645382	0	NA	NA	NA	NA
PRAMEF15	0	NA	NA	NA	NA
PRAMEF14	0	NA	NA	NA	NA
PRAMEF19	0	NA	NA	NA	NA
PRAMEF16	0	NA	NA	NA	NA
PRAMEF17	0	NA	NA	NA	NA
PRAMEF20	0	NA	NA	NA	NA
LRRC38	0	NA	NA	NA	NA
PDPN	0	NA	NA	NA	NA
PRDM2	87.1098	0.254237	0.222894	0.183859	0.377533
KAZN	18.1331	-0.0702058	0.34405	0.734261	0.862521
TMEM51-AS1	9.43238	-0.356871	0.513062	0.123048	0.287312
TMEM51	142.491	0.0989419	0.179306	0.542553	0.737469
C1orf195	0.0813868	-0.0153412	0.430393	0.924849	NA
FHAD1	3.09798	0.192911	0.466737	0.176078	0.367316
EFHD2	600.075	-0.559157	0.121423	2.38468e-06	2.83841e-05
CTRC	0.777465	0.00639545	0.425894	0.938038	NA
CELA2A	0	NA	NA	NA	NA
CELA2B	0.113851	-0.0177569	0.430477	0.989948	NA
CASP9	59.5143	0.440022	0.278104	0.0479944	0.144139
DNAJC16	83.6066	0.0828978	0.214466	0.65465	0.813643
AGMAT	29.147	0.16217	0.324281	0.473074	0.684149
DDI2	14.4295	-0.0217693	0.340813	0.91555	0.96033
RSC1A1	12.7736	-0.0208703	0.368283	0.908624	0.957101
PLEKHM2	203.785	0.691767	0.174306	2.04914e-05	0.000199774
SLC25A34	1.11632	-0.0830792	0.434757	0.403766	NA
TMEM82	0	NA	NA	NA	NA
FBLIM1	159.114	-0.372854	0.179249	0.0221099	0.078668
UQCRHL	226.355	-0.264514	0.16661	0.0831903	0.217042
FLJ37453	13.1035	0.173495	0.371205	0.424375	0.644256
SPEN	321.061	0.472695	0.132834	0.000184232	0.00138532
MIR5096	0	NA	NA	NA	NA
ZBTB17	113.09	0.775825	0.229541	0.000147185	0.00113593
C1orf64	0.0324644	-0.00996491	0.430366	0.777664	NA
HSPB7	0.42294	-0.0430319	0.432084	0.651648	NA
CLCNKA	1.4542	-0.0105846	0.417302	0.924425	0.9644
CLCNKB	0	NA	NA	NA	NA
FAM131C	13.5508	-0.347919	0.454776	0.153609	0.335003
EPHA2	959.923	0.329285	0.0961572	0.000435057	0.00294097
ARHGEF19	12.971	0.172342	0.37	0.429927	0.649239
RSG1	4.19888	0.0335802	0.396469	0.836493	0.919877
FBXO42	94.4524	-0.0757286	0.211488	0.68016	0.829774
SZRD1	440.338	-0.258115	0.136715	0.046646	0.141196
SPATA21	0.113851	-0.0177569	0.430477	0.989948	NA
NECAP2	210.123	-0.43493	0.163911	0.00411495	0.0199156
CROCCP3	21.787	0.0392143	0.314994	0.855628	0.929416
RNU1-1	0	NA	NA	NA	NA
RNU1-2	0	NA	NA	NA	NA
RNU1-3	0	NA	NA	NA	NA
RNU1-28P	0	NA	NA	NA	NA
RNVU1-18	0	NA	NA	NA	NA
RNU1-27P	0	NA	NA	NA	NA
RNU1-4	0	NA	NA	NA	NA
FAM231B	0	NA	NA	NA	NA
MIR3675	0	NA	NA	NA	NA
NBPF1	34.9404	-0.109539	0.287839	0.607934	0.784068
CROCCP2	59.0329	0.361203	0.260901	0.0909396	0.231435
MST1P2	5.49215	0.147893	0.419729	0.388514	0.610719
FAM231A	0	NA	NA	NA	NA
FAM231C	0	NA	NA	NA	NA
ESPNP	0.0489224	-0.0117498	0.430358	0.833017	NA
MST1L	0.358012	-0.0366037	0.431518	0.717876	NA
CROCC	28.6938	-0.0828914	0.298214	0.699873	0.841223
MFAP2	0.0324644	-0.00996491	0.430366	0.777664	NA
ATP13A2	69.9695	-0.746773	0.288615	0.00199568	0.0108992
SDHB	228.159	-0.459393	0.176328	0.00407861	0.0197846
PADI2	7.08633	-0.269131	0.469881	0.203548	0.404225
PADI1	16.8179	-0.0818263	0.337471	0.698786	0.840733
PADI3	2.55377	-0.248313	0.518851	0.0619378	0.174727
MIR3972	0	NA	NA	NA	NA
PADI4	0.831569	0.0191524	0.427781	0.49706	NA
PADI6	0	NA	NA	NA	NA
RCC2	560.342	-0.515497	0.11144	1.6318e-06	2.00463e-05
ARHGEF10L	69.4587	0.0857763	0.228364	0.658538	0.816323
ACTL8	0.676057	0.021127	0.426027	0.752794	NA
LOC101927876	0	NA	NA	NA	NA
IGSF21	0	NA	NA	NA	NA
KLHDC7A	94.816	-0.310915	0.228846	0.115428	0.274388
PAX7	62.5689	-0.216922	0.244712	0.28489	0.503108
TAS1R2	0.0324644	-0.00996491	0.430366	0.777664	NA
ALDH4A1	296.698	-0.803254	0.14722	1.17228e-08	2.11834e-07
MIR4695	0	NA	NA	NA	NA
MIR1290	0	NA	NA	NA	NA
IFFO2	379.536	-0.095626	0.121611	0.412387	0.632746
UBR4	918.217	0.200483	0.0988135	0.0371681	0.118541
EMC1	256.937	-0.627772	0.149374	8.60274e-06	9.17583e-05
MRTO4	198.635	-0.433873	0.177651	0.00792635	0.0342725
AKR7L	1.72422	0.0108375	0.419894	0.907317	0.956299
AKR7A3	0.834153	-0.0863251	0.439074	0.334006	NA
LOC100506730	4.3009	0.0668838	0.401536	0.679368	0.829265
AKR7A2	54.0857	-0.397468	0.282329	0.0759844	0.203175
PQLC2	44.6019	-0.745032	0.35314	0.00696856	0.0308649
CAPZB	525.673	-1.15906	0.120671	9.88288e-23	8.06076e-21
MINOS1-NBL1	0	NA	NA	NA	NA
MINOS1	112.506	-0.257517	0.21662	0.167382	0.354929
RPS14P3	11.4447	0.351538	0.469588	0.154751	0.336608
NBL1	0.778368	0.00596077	0.425106	0.938642	NA
HTR6	0.0324644	-0.00996491	0.430366	0.777664	NA
TMCO4	20.7449	-0.204993	0.350345	0.362332	0.586315
RNF186	0	NA	NA	NA	NA
OTUD3	35.5086	0.870372	0.397023	0.00399229	0.0194481
PLA2G2E	0	NA	NA	NA	NA
PLA2G2A	0	NA	NA	NA	NA
PLA2G5	0	NA	NA	NA	NA
PLA2G2D	0	NA	NA	NA	NA
PLA2G2F	0	NA	NA	NA	NA
PLA2G2C	0	NA	NA	NA	NA
UBXN10-AS1	0	NA	NA	NA	NA
UBXN10	0.0649288	-0.0141	0.430362	0.887791	NA
VWA5B1	0	NA	NA	NA	NA
LINC01141	0.113851	-0.0177569	0.430477	0.989948	NA
CAMK2N1	92.9167	-0.0843359	0.206568	0.638779	0.80466
MUL1	169.46	-0.283467	0.169931	0.0699393	0.191437
FAM43B	0.912197	-0.0329204	0.424315	0.779033	NA
CDA	94.1479	-0.77553	0.23677	0.000224301	0.00165223
PINK1	59.3804	-1.04566	0.30916	0.0001088	0.000862888
MIR6084	0	NA	NA	NA	NA
PINK1-AS	11.3408	-0.0441113	0.359592	0.825134	0.914053
DDOST	849.654	-0.602102	0.10319	1.98605e-09	4.02223e-08
KIF17	3.94337	-0.0639011	0.405919	0.667619	0.821944
SH2D5	59.1683	0.65539	0.280873	0.00504414	0.0235499
HP1BP3	283.656	0.424745	0.145477	0.00194288	0.0106459
EIF4G3	383.623	-0.160943	0.124284	0.175685	0.366752
MIR1256	0	NA	NA	NA	NA
ECE1	411.092	-0.732359	0.132249	7.97423e-09	1.48593e-07
LOC100506801	2.46103	0.0155514	0.412617	0.895392	0.949596
NBPF3	21.794	-0.638336	0.478076	0.0373137	0.118878
ALPL	0	NA	NA	NA	NA
RAP1GAP	151.955	-0.811171	0.198189	9.83117e-06	0.000103627
USP48	126.024	-0.647224	0.211474	0.00062533	0.00403008
LDLRAD2	2.06441	-0.218166	0.502191	0.0449082	0.137216
HSPG2	1719.11	-1.43532	0.124917	1.22661e-31	1.69522e-29
CELA3B	0	NA	NA	NA	NA
CELA3A	0	NA	NA	NA	NA
LOC101928043	0.754154	0.00242308	0.424327	0.846526	NA
LINC00339	45.053	0.113125	0.260196	0.590737	0.772909
CDC42	668.948	-0.372544	0.125955	0.00180361	0.00994115
WNT4	2.19239	0.0106931	0.415836	0.919737	0.962221
MIR4418	0	NA	NA	NA	NA
ZBTB40	195.305	0.304296	0.159748	0.0393355	0.124012
EPHA8	1.07287	0.14211	0.460824	0.0739921	NA
MIR6127	0	NA	NA	NA	NA
C1QA	0	NA	NA	NA	NA
C1QC	0	NA	NA	NA	NA
C1QB	0	NA	NA	NA	NA
EPHB2	230.266	-0.5463	0.154971	0.000166292	0.00126117
MIR4684	0	NA	NA	NA	NA
MIR4253	0	NA	NA	NA	NA
LACTBL1	0	NA	NA	NA	NA
C1orf234	0	NA	NA	NA	NA
KDM1A	302.26	-0.158791	0.139342	0.226016	0.434227
MIR3115	0	NA	NA	NA	NA
MIR4419A	0	NA	NA	NA	NA
LUZP1	391.722	0.11926	0.143101	0.377004	0.600231
HTR1D	68.1628	-0.175227	0.235569	0.379173	0.602271
LINC01355	10.5986	1.01111	0.773105	0.0117799	0.0475721
HNRNPR	713.597	-0.393481	0.121083	0.00066247	0.00424197
ZNF436	185.507	2.27552	0.177397	1.55662e-38	3.01743e-36
ZNF436-AS1	58.5258	1.88482	0.292958	8.62464e-12	2.32367e-10
TCEA3	6.32813	0.0492925	0.384354	0.784132	0.89209
ASAP3	30.7004	0.13079	0.301844	0.55475	0.746748
E2F2	2.96181	0.186619	0.463016	0.178688	0.370992
LOC101928163	0	NA	NA	NA	NA
ID3	1035.56	0.978429	0.116648	9.08778e-18	4.8618e-16
MDS2	0.622908	-0.0622913	0.43421	0.507555	NA
RPL11	2446.58	-0.0213416	0.0989668	0.823897	0.913729
TCEB3	164.993	0.574728	0.184908	0.000701625	0.00445257
TCEB3-AS1	1.23944	0.0562266	0.426657	0.480443	NA
PITHD1	95.4643	-0.0830869	0.208858	0.646899	0.809009
LYPLA2	178.311	0.110966	0.189074	0.513651	0.716319
GALE	169.303	-0.539111	0.178782	0.00105998	0.00631499
HMGCL	76.3533	-0.410211	0.259401	0.0533421	0.156115
FUCA1	45.7754	-0.0956619	0.257286	0.642931	0.806501
CNR2	0	NA	NA	NA	NA
MIR378F	0	NA	NA	NA	NA
PNRC2	462.785	1.42295	0.147512	6.1151e-23	5.01505e-21
SRSF10	490.672	0.848633	0.140244	2.96115e-10	6.66639e-09
MYOM3	18.1878	-1.32065	0.614824	0.00233954	0.0124625
IL22RA1	2.22313	0.0575664	0.41618	0.657815	0.815968
IFNLR1	9.48359	0.448311	0.581653	0.0777974	0.20662
LOC284632	0.0324644	-0.00996491	0.430366	0.777664	NA
GRHL3	14.667	0.277814	0.395266	0.23946	0.449638
STPG1	25.3573	-0.951164	0.502426	0.00608854	0.027656
NIPAL3	56.2628	-1.03664	0.340399	0.000257452	0.00186813
RCAN3AS	0.778598	-0.0377043	0.4279	0.729997	NA
RCAN3	31.9773	-0.273062	0.319248	0.239148	0.449392
LOC100506985	4.715	0.0702775	0.400764	0.661047	0.817531
NCMAP	0	NA	NA	NA	NA
SRRM1	195.601	0.390132	0.168862	0.0119972	0.0482409
CLIC4	226.996	0.0488714	0.157073	0.739547	0.865355
RUNX3	12.1774	0.0547182	0.353771	0.790189	0.89458
MIR6731	0	NA	NA	NA	NA
MIR4425	0	NA	NA	NA	NA
SYF2	167.171	0.365739	0.184651	0.0293027	0.0983965
RSRP1	108.935	1.40983	0.235023	2.5856e-10	5.86515e-09
RHD	0.0489224	-0.0117498	0.430358	0.833017	NA
TMEM50A	213.407	-0.281048	0.161002	0.0596938	0.169809
RHCE	0	NA	NA	NA	NA
TMEM57	52.0738	-0.208958	0.277737	0.326564	0.550046
LDLRAP1	31.7515	0.0228455	0.283836	0.917103	0.96085
MAN1C1	1.99967	0.0396303	0.414963	0.744581	0.868522
SEPN1	179.378	-0.380763	0.182312	0.0212792	0.0764411
MTFR1L	82.2974	-0.272457	0.22822	0.16069	0.34565
LOC646471	12.4443	0.538825	0.551522	0.0626982	0.176339
AUNIP	7.13975	0.286944	0.484555	0.156956	0.339772
PAQR7	32.0426	0.268553	0.315366	0.237831	0.447537
STMN1	105.655	-0.389584	0.21081	0.0319503	0.105507
MIR3917	0	NA	NA	NA	NA
PAFAH2	101.191	-0.0346875	0.202034	0.844852	0.923236
EXTL1	0.643559	-0.0376135	0.427727	0.748887	NA
SLC30A2	0.277561	0.0318062	0.43202	0.405807	NA
TRIM63	0.138781	0.0268452	0.431426	0.481397	NA
PDIK1L	24.6694	0.590066	0.429747	0.0393787	0.124012
FAM110D	0	NA	NA	NA	NA
ZNF593	51.309	0.337162	0.277162	0.1274	0.293408
CNKSR1	1.85358	0.118241	0.436982	0.317532	0.539559
CATSPER4	0	NA	NA	NA	NA
LOC101928303	0.195689	-0.0215731	0.430715	0.90243	NA
CEP85	81.155	0.0486882	0.221974	0.797761	0.898128
SH3BGRL3	195.517	-1.22668	0.189718	9.46256e-12	2.53115e-10
UBXN11	65.7011	-0.205622	0.255597	0.326707	0.550046
CD52	0	NA	NA	NA	NA
AIM1L	62.9196	-1.21882	0.322043	2.01544e-05	0.000196746
ZNF683	0	NA	NA	NA	NA
LIN28A	0.138781	0.0268452	0.431426	0.481397	NA
DHDDS	89.2422	-0.176961	0.214211	0.339299	0.561648
LOC101928324	0.82258	0.10284	0.446635	0.094542	NA
HMGN2	84.1305	2.09302	0.259664	6.82996e-17	3.30987e-15
RPS6KA1	184.81	-0.103665	0.16646	0.501071	0.706831
MIR1976	0	NA	NA	NA	NA
ARID1A	260.617	0.227589	0.145047	0.0947734	0.237986
PIGV	35.7212	-0.138016	0.285514	0.52836	0.727282
ZDHHC18	148.792	-0.0648447	0.174397	0.683912	0.8321
SFN	605.708	-0.983915	0.122925	2.1658e-16	9.91617e-15
GPN2	65.8302	0.156746	0.249168	0.446463	0.663111
GPATCH3	54.101	-0.0296888	0.247078	0.88221	0.942245
NR0B2	1.20199	-0.0908941	0.435672	0.379511	NA
NUDC	431.349	-0.638796	0.124672	1.04923e-07	1.62626e-06
KDF1	0	NA	NA	NA	NA
TRNP1	586.006	-0.895825	0.127945	3.76562e-13	1.21133e-11
FAM46B	6.15232	0.19689	0.431457	0.313365	0.535219
SLC9A1	142.935	-0.249793	0.183355	0.134445	0.30451
WDTC1	40.6139	-0.397051	0.329017	0.104837	0.256437
TMEM222	55.2772	0.123777	0.247999	0.545362	0.73994
ACTG1P20	37.0314	0.528254	0.353213	0.0413625	0.128728
RNU6-48P	0	NA	NA	NA	NA
SYTL1	3.06759	0.0860181	0.414611	0.561977	0.75135
MAP3K6	19.8339	-0.0586472	0.326064	0.785192	0.892593
FCN3	0.0649288	-0.0141	0.430362	0.887791	NA
CD164L2	0	NA	NA	NA	NA
GPR3	16.7621	1.86995	0.595419	8.60363e-05	0.000705592
WASF2	206.775	-0.56836	0.172622	0.00040441	0.00276131
AHDC1	95.4702	0.547035	0.236993	0.00784379	0.0339746
FGR	0	NA	NA	NA	NA
IFI6	24.4525	1.20982	0.502478	0.00126163	0.0073301
FAM76A	20.9683	0.0251109	0.335088	0.904276	0.955014
STX12	120.837	0.0195825	0.196251	0.91146	0.9586
PPP1R8	105.523	-0.206665	0.20495	0.250994	0.464173
SCARNA1	0.795311	0.0986201	0.443484	0.167726	NA
THEMIS2	0.260167	-0.0269824	0.430944	0.826216	NA
RPA2	96.387	-0.256987	0.211689	0.164455	0.35104
SMPDL3B	18.8556	-0.155021	0.351436	0.470928	0.68254
XKR8	13.4017	0.0715414	0.351738	0.730904	0.861125
EYA3	51.6066	1.04293	0.307777	9.51829e-05	0.000770863
PTAFR	7.33563	0.113456	0.394442	0.532577	0.729891
DNAJC8	352.015	0.0946758	0.135807	0.463764	0.677248
ATPIF1	393.119	-0.201231	0.125577	0.0938152	0.236295
SESN2	388.094	0.279393	0.13185	0.026179	0.0897814
MED18	40.145	0.268141	0.294854	0.235666	0.444644
PHACTR4	185.907	0.310134	0.169605	0.0455219	0.13858
SNHG3	253.62	-0.000667324	0.151574	0.995518	0.998107
RCC1	236.443	-0.240838	0.151675	0.0883742	0.226394
SNORA73A	42.7488	2.85276	1.38976	0.00111569	0.00658997
SNORA73B	54.823	3.42868	0.707207	8.20231e-08	1.29416e-06
TRNAU1AP	36.5514	0.0711921	0.273338	0.737544	0.864164
SNHG12	58.6912	0.42703	0.274047	0.0523882	0.154017
SNORD99	0.310025	0.0327185	0.430965	0.483411	NA
SNORA61	6.5961	-0.0796431	0.389093	0.661045	0.817531
SNORA44	2.04626	0.0637745	0.418223	0.608453	0.784196
SNORA16A	5.0943	0.422208	0.64972	0.0556057	0.160941
RAB42	0.0813868	-0.0153412	0.430393	0.924849	NA
TAF12	45.6451	0.0804963	0.257946	0.698508	0.840665
RNU11	3.65004	0.39083	0.68076	0.025899	0.0890096
GMEB1	35.9024	0.372665	0.31515	0.114139	0.272148
YTHDF2	284.768	0.79949	0.142938	4.35414e-09	8.47326e-08
OPRD1	0.416342	0.0475937	0.433866	0.282269	NA
EPB41	100.046	0.0822559	0.2247	0.673577	0.825537
TMEM200B	0.86024	0.0810289	0.436284	0.310661	NA
SRSF4	211.043	0.492527	0.162985	0.00118887	0.00695612
MECR	48.2968	-0.105691	0.256446	0.611525	0.786457
PTPRU	199.997	-0.482017	0.184015	0.00395568	0.0193139
LOC101928460	0.138781	0.0268452	0.431426	0.481397	NA
LOC101929406	0	NA	NA	NA	NA
MATN1	0.171245	0.0173613	0.429882	0.622829	NA
MATN1-AS1	7.67972	2.05965	0.923856	0.000830554	0.00514179
LAPTM5	3.08582	-0.327786	0.596496	0.0350992	0.113544
MIR4420	0	NA	NA	NA	NA
SDC3	60.8964	-0.116402	0.241868	0.56469	0.753425
PUM1	352.805	0.486847	0.148665	0.000499524	0.00332407
SNORD103A	0	NA	NA	NA	NA
SNORD103B	0	NA	NA	NA	NA
SNORD85	0.0649288	-0.0141	0.430362	0.887791	NA
NKAIN1	9.0197	0.586691	0.739754	0.036383	0.116685
SNRNP40	95.5771	0.0956395	0.202278	0.592867	0.774202
ZCCHC17	62.1844	-0.190486	0.249841	0.357002	0.580586
FABP3	0.858852	-0.00418566	0.424686	0.95282	NA
SERINC2	280.854	-0.697966	0.176334	2.0354e-05	0.000198565
LINC01225	0	NA	NA	NA	NA
LINC01226	0.0324644	-0.00996491	0.430366	0.777664	NA
TINAGL1	20.6735	-1.01075	0.539911	0.00681128	0.0303297
HCRTR1	2.62088	0.300729	0.562336	0.0550081	0.159769
PEF1	175.701	-0.808866	0.183119	2.40046e-06	2.85001e-05
COL16A1	50.5612	0.558415	0.315159	0.0243169	0.0847231
ADGRB2	25.4289	-0.0747127	0.312053	0.726378	0.857543
MIR4254	0	NA	NA	NA	NA
SPOCD1	10.1252	-0.95199	0.863497	0.0209761	0.075516
PTP4A2	636.774	0.27813	0.113218	0.0104952	0.0432378
KHDRBS1	378.778	-0.403458	0.137082	0.0017749	0.0098301
TMEM39B	13.1952	0.0301354	0.345476	0.886845	0.944781
MIR5585	0	NA	NA	NA	NA
KPNA6	337.238	-0.00251609	0.126951	0.982528	0.992435
TXLNA	414.917	0.218653	0.119214	0.0557036	0.161085
CCDC28B	16.6909	-0.0145709	0.336791	0.942523	0.973234
IQCC	11.3925	0.068405	0.360949	0.742177	0.867235
DCDC2B	4.88973	-0.0154232	0.391052	0.92465	0.9644
TMEM234	20.0806	-0.202165	0.343629	0.377243	0.600418
EIF3I	219.155	-0.69824	0.167464	8.41761e-06	9.013e-05
MTMR9LP	21.0886	-0.164566	0.33604	0.465433	0.678556
FAM167B	2.13093	0.0593696	0.416927	0.645828	0.808287
LCK	0.236625	0.00690885	0.428852	0.786163	NA
HDAC1	282.637	-0.487567	0.156371	0.000871212	0.00534912
MARCKSL1	176.141	-0.534295	0.195448	0.0022371	0.0120068
FAM229A	9.45338	0.183449	0.412719	0.340183	0.562549
TSSK3	24.1975	0.0680577	0.307069	0.756906	0.875306
BSDC1	264.15	-0.115946	0.139751	0.379874	0.603127
ZBTB8B	0.0324644	-0.00996491	0.430366	0.777664	NA
ZBTB8A	22.7954	-0.142373	0.324109	0.518417	0.71989
ZBTB8OS	87.9274	-0.02799	0.205855	0.876521	0.939954
RBBP4	173.576	-0.143602	0.164689	0.345543	0.567702
SYNC	19.3806	-1.16662	0.573348	0.00405943	0.0197237
KIAA1522	333.666	-0.238408	0.136345	0.0643773	0.179842
YARS	369.411	-0.463914	0.141452	0.000544349	0.00358401
S100PBP	60.3231	0.0302881	0.236748	0.880322	0.941618
FNDC5	1.987	0.0731007	0.426382	0.475346	0.685973
HPCA	0.729224	-0.0364623	0.426882	0.77016	NA
TMEM54	36.7589	-0.716695	0.404378	0.0141155	0.0549651
RNF19B	151.697	0.383394	0.18163	0.019704	0.0717498
AK2	285.97	-0.637371	0.145277	3.57879e-06	4.109e-05
AZIN2	1.73972	-0.0772698	0.42548	0.514891	0.717579
TRIM62	11.3273	0.237327	0.431103	0.254352	0.4686
ZNF362	22.4887	0.0138165	0.312561	0.950866	0.976854
A3GALT2	0.0649288	-0.0141	0.430362	0.887791	NA
PHC2	88.1937	0.376612	0.271956	0.0886929	0.227112
MIR3605	0.346284	-0.0244351	0.430845	0.935157	NA
LOC101929464	0.130309	-0.018635	0.430523	0.984851	NA
ZSCAN20	23.2094	0.535955	0.425302	0.055136	0.160063
CSMD2	0.0324644	-0.00996491	0.430366	0.777664	NA
HMGB4	0	NA	NA	NA	NA
CSMD2-AS1	0	NA	NA	NA	NA
C1orf94	0	NA	NA	NA	NA
MIR552	0	NA	NA	NA	NA
GJB5	3.2455	-0.109322	0.420891	0.463264	0.676766
GJB4	8.3109	-0.172663	0.434314	0.282466	0.499901
GJB3	3.42491	-0.138213	0.435064	0.316044	0.538165
GJA4	0.129858	-0.0188572	0.430529	0.981969	NA
SMIM12	103.892	0.0198351	0.194608	0.910032	0.957773
DLGAP3	0	NA	NA	NA	NA
LOC653160	5.26045	0.0640739	0.393884	0.711716	0.847947
ZMYM6NB	34.7675	-5.27323e-05	0.281709	0.998452	0.99952
ZMYM6	33.1711	0.0522839	0.295495	0.809105	0.9053
ZMYM1	33.9625	0.164792	0.299024	0.455366	0.669767
SFPQ	869.121	0.182176	0.112581	0.0922069	0.233565
ZMYM4	157.724	0.309347	0.185498	0.063651	0.178427
KIAA0319L	226.932	-0.47501	0.155733	0.00111543	0.00658997
NCDN	132.347	-0.0808252	0.195636	0.62716	0.797019
TFAP2E	2.26615	0.069111	0.419668	0.593508	0.774768
PSMB2	456.883	-0.719937	0.126767	3.4977e-09	6.89652e-08
C1orf216	63.769	0.0655572	0.236811	0.743414	0.867928
CLSPN	11.5367	0.0148362	0.367138	0.938136	0.97119
AGO4	57.7378	-0.0262465	0.242062	0.894231	0.949158
AGO1	56.7296	-0.158682	0.245606	0.434995	0.65293
AGO3	26.9107	0.0383974	0.304224	0.857237	0.929877
TEKT2	0.595122	0.0362018	0.427485	0.619389	NA
ADPRHL2	128.837	-0.0594894	0.191254	0.729137	0.85944
COL8A2	0	NA	NA	NA	NA
TRAPPC3	199.017	-0.387588	0.159933	0.00908482	0.0383273
MAP7D1	276.348	-0.491912	0.159905	0.000878824	0.00538484
THRAP3	468.348	0.092392	0.130059	0.457968	0.672335
SH3D21	4.44587	-0.0130645	0.398561	0.928267	0.966115
EVA1B	19.4249	0.064707	0.338573	0.756968	0.87531
STK40	115.597	0.0325083	0.188718	0.850127	0.926473
LSM10	78.0361	-0.602052	0.263518	0.00665961	0.0297787
OSCP1	14.1696	0.0567376	0.342373	0.790626	0.89458
MRPS15	212.625	-0.317596	0.159838	0.0321728	0.106101
CSF3R	0	NA	NA	NA	NA
GRIK3	0	NA	NA	NA	NA
MIR4255	0	NA	NA	NA	NA
LINC01137	25.2601	0.183921	0.344872	0.406651	0.627652
ZC3H12A	272.995	2.2827	0.170725	8.06597e-42	1.94182e-39
MIR6732	0.138781	0.0268452	0.431426	0.481397	NA
MEAF6	92.823	0.40446	0.222486	0.0352248	0.113865
MIR5581	0.786618	-0.00186033	0.423794	0.908185	NA
SNIP1	107.443	2.14356	0.227068	2.62659e-22	2.07431e-20
DNALI1	0.252632	0.00606467	0.42822	0.795982	NA
GNL2	116.267	0.217536	0.197694	0.216715	0.422008
RSPO1	0	NA	NA	NA	NA
C1orf109	55.136	0.126456	0.262907	0.546486	0.740367
CDCA8	13.2059	-0.0560445	0.359899	0.777904	0.888302
EPHA10	7.96975	0.0084232	0.372377	0.966516	0.985133
MANEAL	31.136	0.0192426	0.284363	0.930157	0.966948
YRDC	125.195	0.421641	0.196494	0.0163205	0.0617054
C1orf122	92.5983	-0.00288696	0.20961	0.987382	0.994912
MTF1	83.3608	0.119972	0.219421	0.528676	0.727283
INPP5B	41.0727	0.493059	0.324293	0.046446	0.140819
SF3A3	351.949	-0.169564	0.127483	0.162322	0.347885
FHL3	11.8137	-0.111638	0.36618	0.588493	0.77087
UTP11L	128.233	0.031347	0.181976	0.849698	0.926345
POU3F1	0	NA	NA	NA	NA
MIR3659	0	NA	NA	NA	NA
LINC01343	0	NA	NA	NA	NA
RRAGC	142.745	0.185373	0.197337	0.292887	0.512862
MYCBP	3.22384	0.0774181	0.412263	0.597804	0.777723
GJA9-MYCBP	0.550214	0.038586	0.430381	0.530495	NA
GJA9	0	NA	NA	NA	NA
RHBDL2	2.06676	0.126682	0.44371	0.222716	0.430325
AKIRIN1	269.558	0.849804	0.159637	2.0597e-08	3.5999e-07
NDUFS5	629.884	-0.409222	0.120031	0.000340036	0.00238393
MACF1	704.451	-0.391852	0.119753	0.000658564	0.00421876
KIAA0754	68.6419	-1.08546	0.288624	2.00372e-05	0.000195729
BMP8A	7.93844	0.110994	0.385893	0.572625	0.759329
PPIEL	19.3568	0.0707228	0.329761	0.74869	0.871001
PABPC4	244.609	-0.226437	0.160537	0.125192	0.289888
LOC101929516	0	NA	NA	NA	NA
SNORA55	0.374018	-0.0381756	0.431647	0.700743	NA
HEYL	9.19745	0.258769	0.433969	0.237797	0.44753
NT5C1A	0	NA	NA	NA	NA
HPCAL4	0.493051	-0.0413673	0.431831	0.697232	NA
PPIE	94.5653	-0.130152	0.207013	0.472948	0.684149
BMP8B	9.36186	0.0454533	0.369281	0.817093	0.909849
OXCT2	0.794153	-0.0452248	0.427537	0.692068	NA
TRIT1	64.1143	0.418856	0.259244	0.0513509	0.151655
MYCL	3.23111	0.0127009	0.402979	0.931828	0.96791
MFSD2A	10.7646	0.0925836	0.368595	0.643546	0.806716
CAP1	1109.1	-0.897319	0.0931995	1.16703e-22	9.41576e-21
PPT1	193.717	-0.630623	0.176509	0.000115314	0.000908274
RLF	168.765	2.05938	0.184452	7.79317e-30	9.45698e-28
TMCO2	0	NA	NA	NA	NA
ZMPSTE24	288.995	-0.628355	0.158302	2.16895e-05	0.000209539
COL9A2	4.10309	0.185003	0.442723	0.281478	0.498972
SMAP2	35.2766	-0.175309	0.2889	0.424971	0.644691
ZFP69B	1.20486	-0.000446797	0.419936	0.998932	NA
ZFP69	0	NA	NA	NA	NA
EXO5	8.54658	0.131799	0.389089	0.497784	0.703925
ZNF684	3.84725	-0.0494393	0.408173	0.722487	0.855547
RIMS3	13.4438	-0.0843955	0.352062	0.688916	0.834932
NFYC-AS1	58.02	2.7429	0.294991	7.75095e-22	5.90259e-20
NFYC	98.2549	-0.106092	0.206129	0.560161	0.750282
MIR30E	0	NA	NA	NA	NA
MIR30C1	0	NA	NA	NA	NA
KCNQ4	6.19332	0.713875	0.998591	0.0250487	0.0865858
CITED4	66.9008	0.00969038	0.254814	0.96341	0.983507
CTPS1	425.827	-0.603453	0.129861	1.26356e-06	1.58487e-05
SLFNL1-AS1	6.17507	0.0876471	0.393203	0.623675	0.794643
SLFNL1	0.993099	-0.0975407	0.442616	0.247255	NA
SCMH1	45.8769	0.519447	0.327122	0.0348635	0.112962
FOXO6	3.81094	0.267549	0.513998	0.103267	0.253805
EDN2	27.63	-1.58799	0.534592	0.000223588	0.00164804
HIVEP3	5.32433	0.0684167	0.409388	0.620172	0.792803
GUCA2B	0.293083	-0.0300904	0.431092	0.789685	NA
GUCA2A	0	NA	NA	NA	NA
FOXJ3	198.449	0.724548	0.169673	5.34879e-06	5.92695e-05
RIMKLA	17.4652	-0.553509	0.509504	0.0603489	0.171314
ZMYND12	0.146316	-0.0195937	0.430574	0.95956	NA
PPCS	117.161	-0.188688	0.207593	0.293962	0.514322
CCDC30	1.58786	-0.0854691	0.430169	0.445868	0.662723
PPIH	25.0998	-0.367839	0.382819	0.137451	0.309101
YBX1	824.443	-0.522083	0.101034	1.09803e-07	1.6896e-06
CLDN19	0.0324644	-0.00996491	0.430366	0.777664	NA
P3H1	140.87	-0.575162	0.20109	0.0016471	0.00921806
C1orf50	29.5888	-0.123996	0.323065	0.562803	0.751787
LOC100129924	1.27208	0.0586244	0.424805	0.575407	NA
SVBP	26.3438	-0.844914	0.485453	0.0103138	0.0425965
ERMAP	28.3898	-0.152759	0.307505	0.486527	0.695184
ZNF691	36.5186	0.0807197	0.283354	0.707824	0.845672
LOC339539	0.0813868	-0.0153412	0.430393	0.924849	NA
SLC2A1	343.84	-0.288515	0.134348	0.0232114	0.0816915
SLC2A1-AS1	2.00371	-0.0960796	0.428808	0.435629	0.653749
FAM183A	1.10418	-0.00433084	0.420408	0.994214	NA
EBNA1BP2	225.174	-0.438597	0.158079	0.00274624	0.0143173
MIR6733	0.277561	0.0318062	0.43202	0.405807	NA
CFAP57	4.53719	-0.125988	0.419489	0.429188	0.648826
TMEM125	0.416342	0.0475937	0.433866	0.282269	NA
C1orf210	0	NA	NA	NA	NA
TIE1	0	NA	NA	NA	NA
MPL	0.741889	0.0190584	0.424011	0.792544	NA
CDC20	31.1621	0.557621	0.402049	0.0381946	0.121156
ELOVL1	248.23	-0.630865	0.165208	4.61897e-05	0.000407222
MIR6734	0	NA	NA	NA	NA
MED8	106.207	0.0685649	0.192586	0.692166	0.836879
SZT2	104.307	-0.0862349	0.207828	0.63777	0.804054
MIR6735	0	NA	NA	NA	NA
HYI	0	NA	NA	NA	NA
PTPRF	1026.43	-0.692441	0.0985175	6.51756e-13	2.04372e-11
KDM4A	164.645	-0.232861	0.17013	0.136256	0.307167
KDM4A-AS1	2.12277	0.0704537	0.424278	0.515681	0.718076
ST3GAL3	18.4833	-0.00442412	0.327368	0.981936	0.992344
LOC101929592	0.0649288	-0.0141	0.430362	0.887791	NA
MIR6079	0	NA	NA	NA	NA
ARTN	2.62846	-0.0744777	0.419013	0.56867	0.756636
IPO13	103.811	-0.0629047	0.193283	0.715179	0.850443
DPH2	37.3559	0.0199431	0.273187	0.927003	0.965356
ATP6V0B	374.359	0.32574	0.142682	0.0158719	0.0602195
B4GALT2	120.651	-0.117537	0.1899	0.492106	0.699541
CCDC24	19.237	-1.14266	0.575326	0.00409537	0.0198401
SLC6A9	16.9357	-0.473527	0.471897	0.0881292	0.226055
KLF17	0.375406	0.0241378	0.428981	0.635079	NA
DMAP1	61.0609	0.0417815	0.233417	0.831839	0.917124
ERI3	89.266	-0.502863	0.24517	0.0168369	0.0633016
ERI3-IT1	0.810381	0.00133725	0.424799	0.988296	NA
RNF220	99.3164	-0.155418	0.206657	0.394182	0.615563
MIR5584	0	NA	NA	NA	NA
TMEM53	31.1402	0.084716	0.323073	0.694703	0.838655
C1orf228	18.0933	0.0652726	0.331668	0.766497	0.880814
RNU5F-1	0.138781	0.0268452	0.431426	0.481397	NA
RNU5D-1	0.138781	0.0268452	0.431426	0.481397	NA
KIF2C	13.3662	0.183521	0.386071	0.38288	0.605901
RPS8	1713.34	-0.445207	0.0998883	4.38527e-06	4.94743e-05
SNORD55	6.78393	2.28699	1.04274	0.000880487	0.00539055
SNORD46	3.28584	0.300409	0.558361	0.0671005	0.185383
SNORD38A	1.18271	0.101508	0.439578	0.291887	NA
SNORD38B	3.23459	0.155065	0.441614	0.279429	0.496973
BEST4	1.28622	-0.0704219	0.428651	0.516293	NA
PLK3	163.418	0.648385	0.180416	9.81389e-05	0.000792223
TCTEX1D4	4.34301	-0.0524052	0.401639	0.733573	0.862422
BTBD19	27.242	-0.0191693	0.295908	0.927761	0.965829
PTCH2	2.81704	0.0254148	0.408984	0.850598	0.926717
EIF2B3	47.9109	-0.440935	0.330258	0.068604	0.188683
HECTD3	217.218	-0.586768	0.162843	0.000119607	0.000937138
UROD	125.563	-0.208093	0.19234	0.227174	0.435623
ZSWIM5	20.5485	0.0430447	0.317449	0.842009	0.921665
LINC01144	1.25964	0.066115	0.42615	0.523139	NA
HPDL	0.687837	-0.0697779	0.435511	0.44568	NA
MUTYH	8.63779	0.00133562	0.369142	0.996167	0.998107
TOE1	39.0551	0.285879	0.293087	0.205261	0.40633
TESK2	0.292631	-0.0301171	0.431098	0.788892	NA
CCDC163P	4.7567	0.351711	0.584454	0.075478	0.202332
MMACHC	8.80361	-0.0567217	0.374503	0.767014	0.880929
PRDX1	2558.8	-0.803093	0.0906188	1.65587e-19	1.03847e-17
AKR1A1	203.995	-0.707565	0.184901	3.01073e-05	0.000280688
NASP	153.998	-0.0507724	0.175833	0.752637	0.873401
CCDC17	2.60404	-0.271863	0.538386	0.0533852	0.15621
GPBP1L1	246.067	0.932811	0.156964	5.05636e-10	1.11151e-08
RPS15AP10	0	NA	NA	NA	NA
TMEM69	148.071	0.0761624	0.184818	0.651509	0.811653
IPP	19.9491	0.0452472	0.316319	0.835463	0.919422
MAST2	232.674	-0.444672	0.15405	0.00198961	0.010874
PIK3R3	55.0339	-0.337476	0.279775	0.130213	0.297917
LOC101929626	0.220167	0.0103525	0.428759	0.738023	NA
TSPAN1	9.66791	-1.30633	1.00124	0.0094485	0.0396147
POMGNT1	158.953	-0.395669	0.178354	0.0149396	0.057427
LURAP1	0.416342	0.0475937	0.433866	0.282269	NA
RAD54L	8.35838	0.518664	0.651336	0.0578086	0.165614
LRRC41	318.92	-0.442858	0.136973	0.000650131	0.00417012
UQCRH	429.462	-0.582576	0.127136	1.59856e-06	1.96703e-05
NSUN4	58.0794	0.158882	0.243299	0.4323	0.651439
FAAH	8.79798	0.143745	0.394733	0.470601	0.68254
FAAHP1	0.701404	-0.00961901	0.424576	0.986164	NA
LINC01398	0	NA	NA	NA	NA
DMBX1	1.82394	0.187073	0.477689	0.0947134	0.237896
MKNK1-AS1	0.707792	0.0268449	0.427274	0.723351	NA
KNCN	0	NA	NA	NA	NA
MKNK1	67.0709	-0.513982	0.280072	0.0236585	0.0828159
MOB3C	11.4898	0.0218463	0.357157	0.913284	0.959369
ATPAF1	108.71	-0.607026	0.218768	0.00173442	0.00963544
TEX38	0	NA	NA	NA	NA
EFCAB14-AS1	0.0324644	-0.00996491	0.430366	0.777664	NA
EFCAB14	212.634	-0.0105375	0.154006	0.940623	0.972196
CYP4B1	0	NA	NA	NA	NA
CYP4Z2P	0	NA	NA	NA	NA
CYP4A11	0	NA	NA	NA	NA
CYP4X1	0	NA	NA	NA	NA
CYP4Z1	0	NA	NA	NA	NA
CYP4A22	0	NA	NA	NA	NA
LINC00853	1.57346	0.0493796	0.420695	0.642999	0.806501
PDZK1IP1	6.4848	0.118913	0.401174	0.509294	0.713434
TAL1	0.0649288	-0.0141	0.430362	0.887791	NA
STIL	25.2788	-0.0249676	0.310802	0.904947	0.955151
CMPK1	418.565	-0.0298722	0.127813	0.805734	0.903492
LINC01389	2.80538	-0.0653274	0.416138	0.598392	0.77815
FOXE3	0.0324644	-0.00996491	0.430366	0.777664	NA
FOXD2-AS1	10.646	0.465612	0.561482	0.0828255	0.216393
FOXD2	10.1943	0.372971	0.486039	0.131017	0.299176
TRABD2B	9.388	0.326965	0.500816	0.126689	0.292264
SKINTL	0	NA	NA	NA	NA
SLC5A9	4.84884	-0.127401	0.419937	0.410093	0.630404
SPATA6	4.55819	0.356291	0.582266	0.0797362	0.21057
AGBL4	0	NA	NA	NA	NA
BEND5	0	NA	NA	NA	NA
LOC101929721	0	NA	NA	NA	NA
AGBL4-IT1	0	NA	NA	NA	NA
ELAVL4	0	NA	NA	NA	NA
DMRTA2	4.96568	0.337692	0.569246	0.0796286	0.21036
FAF1	111.693	0.0608564	0.18749	0.719835	0.853871
CDKN2C	34.0953	0.572683	0.367937	0.0339001	0.110576
MIR4421	0	NA	NA	NA	NA
MIR6500	0	NA	NA	NA	NA
C1orf185	0	NA	NA	NA	NA
RNF11	205.001	1.01088	0.172541	5.75533e-10	1.24945e-08
TTC39A	24.7554	-0.124131	0.318878	0.572428	0.759134
TTC39A-AS1	0.0649288	-0.0141	0.430362	0.887791	NA
EPS15	133.017	-0.0781998	0.199356	0.653623	0.813066
OSBPL9	457.785	-0.0478226	0.11963	0.675462	0.826593
NRD1	529.272	-0.0266791	0.122031	0.819388	0.910729
MIR761	0	NA	NA	NA	NA
RAB3B	44.7218	-1.15628	0.37309	0.000188937	0.00141712
TXNDC12	120.896	-0.210834	0.191278	0.216627	0.421891
KTI12	0	NA	NA	NA	NA
TXNDC12-AS1	0	NA	NA	NA	NA
BTF3L4	149.691	0.393972	0.177838	0.0146592	0.056626
ZFYVE9	63.2872	0.00381727	0.231093	0.985068	0.993589
CC2D1B	148.537	0.153401	0.172865	0.332896	0.556106
ORC1	23.1598	-0.0118018	0.306312	0.955587	0.978935
PRPF38A	147.655	1.03561	0.198215	2.86357e-08	4.91284e-07
ZCCHC11	116.527	0.0198495	0.192366	0.909153	0.95732
GPX7	0.485285	0.0489106	0.433851	0.314308	NA
FAM159A	0.0324644	-0.00996491	0.430366	0.777664	NA
COA7	87.0837	0.00346225	0.213276	0.986169	0.994095
ZYG11B	59.1883	-0.0291763	0.237562	0.882211	0.942245
ZYG11A	12.5624	0.123353	0.366267	0.563524	0.752408
ECHDC2	9.83215	-0.168768	0.393465	0.410727	0.63097
SCP2	161.931	-0.508661	0.183454	0.00227736	0.0121966
MIR1273F	0	NA	NA	NA	NA
MIR5095	0	NA	NA	NA	NA
MIR1273G	0	NA	NA	NA	NA
PODN	0	NA	NA	NA	NA
SLC1A7	0.775289	0.0885859	0.439404	0.256189	NA
CPT2	84.2215	-0.0954964	0.212171	0.602773	0.780454
C1orf123	79.9062	-0.170356	0.254563	0.404109	0.625114
MAGOH	62.3106	0.475376	0.264494	0.0295055	0.0989216
LOC100507564	0.805637	0.0124015	0.425484	0.890646	NA
LRP8	210.404	-0.352329	0.167315	0.0222056	0.0789146
LOC105378732	2.4744	0.0384066	0.417154	0.721357	0.854735
SLC25A3P1	0	NA	NA	NA	NA
DMRTB1	0	NA	NA	NA	NA
GLIS1	0.346284	-0.0244351	0.430845	0.935157	NA
NDC1	135.453	-0.148969	0.177669	0.356089	0.579669
YIPF1	54.1115	-0.452367	0.290592	0.0486834	0.145504
DIO1	1.1392	0.0079982	0.421055	0.935971	NA
HSPB11	25.4863	-0.43831	0.397608	0.0959869	0.240386
LRRC42	107.396	0.138229	0.19471	0.424607	0.644402
LDLRAD1	4.48959	-0.0850216	0.417095	0.519111	0.720171
TMEM59	335.166	-0.839206	0.144412	1.14116e-09	2.37559e-08
TCEANC2	24.866	-0.531553	0.42826	0.0554011	0.160566
MIR4781	0	NA	NA	NA	NA
CDCP2	0.146767	-0.0194113	0.430567	0.961949	NA
CYB5RL	12.2225	0.130853	0.369705	0.534427	0.731084
MRPL37	122.207	-0.162255	0.196958	0.353258	0.576231
SSBP3	17.3544	0.0797961	0.336559	0.70612	0.844345
SSBP3-AS1	0.868226	0.0376842	0.425524	0.650292	NA
ACOT11	2.44333	-0.107557	0.428198	0.410104	0.630404
FAM151A	0.631601	0.0267041	0.42757	0.700683	NA
MROH7	0	NA	NA	NA	NA
MROH7-TTC4	0	NA	NA	NA	NA
TTC4	7.67436	0.212292	0.436815	0.266756	0.483203
PARS2	33.4515	0.00512964	0.277723	0.981957	0.992344
TTC22	0.0324644	-0.00996491	0.430366	0.777664	NA
C1orf177	0.130309	-0.018635	0.430523	0.984851	NA
DHCR24	773.618	-1.42723	0.130879	9.30174e-29	1.0518e-26
TMEM61	0.0324644	-0.00996491	0.430366	0.777664	NA
BSND	0	NA	NA	NA	NA
PCSK9	93.303	-0.702532	0.244409	0.000989903	0.00595538
USP24	263.875	0.149024	0.143778	0.274931	0.492158
LOC100507634	0.537243	-0.054051	0.433381	0.542689	NA
MIR4422	0	NA	NA	NA	NA
PPAP2B	179.702	0.631789	0.193959	0.000309955	0.00219468
PRKAA2	102.479	0.508427	0.227062	0.00945391	0.0396262
C1orf168	1.50478	0.034006	0.43232	0.332134	0.55533
C8A	0	NA	NA	NA	NA
C8B	0	NA	NA	NA	NA
DAB1	0	NA	NA	NA	NA
DAB1-AS1	0	NA	NA	NA	NA
OMA1	21.0974	0.087434	0.322003	0.687861	0.834413
TACSTD2	0	NA	NA	NA	NA
MYSM1	179.317	1.75459	0.191246	4.80947e-21	3.35449e-19
JUN	843.282	1.48424	0.098423	1.514e-52	5.51171e-50
LINC01135	0.0813868	-0.0153412	0.430393	0.924849	NA
LINC01358	0.582909	-0.01604	0.427063	0.978167	NA
HSD52	2.18007	0.0376053	0.433197	0.159653	0.344063
FGGY	9.93768	-0.00608908	0.359501	0.974443	0.989693
MIR4711	0	NA	NA	NA	NA
LOC101926944	0	NA	NA	NA	NA
HOOK1	6.80072	0.258046	0.476494	0.168461	0.356062
CYP2J2	0.130309	-0.018635	0.430523	0.984851	NA
C1orf87	0	NA	NA	NA	NA
LOC101926964	0	NA	NA	NA	NA
NFIA-AS2	0	NA	NA	NA	NA
NFIA	51.2694	0.0659546	0.248921	0.748631	0.871
NFIA-AS1	0	NA	NA	NA	NA
MGC34796	0.0973932	-0.0166033	0.430422	0.96201	NA
TM2D1	59.6243	0.16225	0.239938	0.415964	0.63617
INADL	89.7866	-0.104739	0.218777	0.579338	0.763281
MIR3116-1	0	NA	NA	NA	NA
MIR3116-2	0	NA	NA	NA	NA
L1TD1	0.0649288	-0.0141	0.430362	0.887791	NA
KANK4	0.0324644	-0.00996491	0.430366	0.777664	NA
USP1	78.4893	0.269271	0.235561	0.174621	0.365093
DOCK7	119.684	-0.158571	0.194108	0.356023	0.579625
ANGPTL3	0.0324644	-0.00996491	0.430366	0.777664	NA
ATG4C	18.1583	-0.123614	0.346004	0.562643	0.751745
LINC00466	0	NA	NA	NA	NA
FOXD3-AS1	4.15458	-0.0330975	0.400598	0.830714	0.916681
FOXD3	14.0815	2.648	0.627241	1.16387e-06	1.4697e-05
MIR6068	0	NA	NA	NA	NA
ALG6	21.6016	-0.174842	0.338059	0.430517	0.64954
ITGB3BP	17.5902	-0.138791	0.34849	0.519143	0.720171
EFCAB7	13.8448	0.0370789	0.347862	0.85689	0.929877
DLEU2L	0.366031	-0.00698687	0.427816	0.960745	NA
PGM1	175.784	-0.0586155	0.158899	0.69143	0.83667
ROR1	93.0865	-0.689378	0.259846	0.00202839	0.0110455
ROR1-AS1	0	NA	NA	NA	NA
UBE2U	0	NA	NA	NA	NA
CACHD1	16.0257	0.573739	0.519504	0.052882	0.154981
MIR4794	0	NA	NA	NA	NA
RAVER2	41.7517	0.00534421	0.271136	0.981173	0.992344
JAK1	1242.15	-0.655102	0.102341	4.66814e-11	1.15451e-09
LINC01359	0.358463	-0.0360201	0.431486	0.721357	NA
MIR3671	0.0978447	-0.0162475	0.430418	0.957381	NA
MIR101-1	0	NA	NA	NA	NA
AK4	121.944	-0.403445	0.203489	0.0260683	0.0894885
DNAJC6	36.2713	-0.0433881	0.285762	0.835776	0.919447
LEPROT	292.871	-0.615806	0.158209	2.8712e-05	0.000269193
LEPR	30.8936	0.0343419	0.303273	0.873635	0.938593
PDE4B	163.834	1.47787	0.187692	3.00583e-16	1.3473e-14
LOC101927139	0.0324644	-0.00996491	0.430366	0.777664	NA
SGIP1	0	NA	NA	NA	NA
MIR3117	0	NA	NA	NA	NA
TCTEX1D1	0	NA	NA	NA	NA
INSL5	0	NA	NA	NA	NA
WDR78	10.6659	-0.0499732	0.363856	0.79638	0.897406
MIER1	286.244	1.7064	0.140852	9.23141e-35	1.54818e-32
SLC35D1	86.5376	0.276869	0.218772	0.140888	0.314709
C1orf141	0	NA	NA	NA	NA
IL23R	0	NA	NA	NA	NA
IL12RB2	0.748728	0.0705631	0.434818	0.333046	NA
SERBP1	657.773	-0.272043	0.112515	0.0118252	0.0477294
GADD45A	558.385	1.02197	0.120716	3.20615e-18	1.82652e-16
GNG12	477.221	-0.101204	0.13117	0.414496	0.634605
GNG12-AS1	2.70349	0.286492	0.554889	0.0451949	0.137866
DIRAS3	0	NA	NA	NA	NA
WLS	50.2693	-0.688657	0.324687	0.0079768	0.0344408
MIR1262	0	NA	NA	NA	NA
RPE65	0	NA	NA	NA	NA
DEPDC1	10.2525	0.349449	0.48482	0.137762	0.309672
DEPDC1-AS1	1.13624	-0.0818033	0.438487	0.302921	NA
LRRC7	0	NA	NA	NA	NA
PIN1P1	0.0324644	-0.00996491	0.430366	0.777664	NA
LRRC40	47.0822	0.323208	0.292644	0.151548	0.331327
SRSF11	318.779	0.295243	0.144347	0.029749	0.0995813
ANKRD13C	85.2241	0.168604	0.215481	0.366126	0.589451
HHLA3	15.0926	-0.275099	0.403193	0.235512	0.444644
CTH	14.6386	0.335034	0.43217	0.171712	0.360779
LOC101927244	0	NA	NA	NA	NA
PTGER3	1.99166	0.306042	0.602657	0.00293575	0.0150763
ZRANB2-AS1	10.8388	9.07723	2.80403	2.46249e-09	4.91577e-08
ZRANB2	344.888	1.17992	0.136671	6.85234e-19	4.07482e-17
MIR186	0.34249	0.0281325	0.429783	0.574567	NA
ZRANB2-AS2	0	NA	NA	NA	NA
NEGR1	0	NA	NA	NA	NA
NEGR1-IT1	0	NA	NA	NA	NA
LINC01360	0	NA	NA	NA	NA
LRRIQ3	1.36836	-0.0538037	0.425929	0.528291	NA
FPGT-TNNI3K	0	NA	NA	NA	NA
FPGT	16.6565	0.0449284	0.336728	0.833601	0.918346
TNNI3K	0	NA	NA	NA	NA
ERICH3	0	NA	NA	NA	NA
ERICH3-AS1	0	NA	NA	NA	NA
CRYZ	513.556	-0.508485	0.123947	1.7045e-05	0.000169722
TYW3	126.649	-0.0484934	0.181018	0.768253	0.881323
LHX8	5.53901	0.130222	0.423228	0.39174	0.613668
SLC44A5	12.1349	0.0269346	0.356542	0.896741	0.950487
ACADM	92.2095	-0.258033	0.219589	0.173163	0.362806
DLSTP1	18.4042	-0.069824	0.338396	0.745972	0.869398
RABGGTB	298.18	0.332172	0.161539	0.0265254	0.0906615
SNORD45C	2.48189	0.116611	0.431225	0.392991	0.614726
SNORD45A	5.17978	0.0497084	0.392125	0.768539	0.881384
SNORD45B	5.02642	0.12711	0.420001	0.408085	0.628861
MSH4	0.407419	0.0198626	0.428119	0.697518	NA
ASB17	0	NA	NA	NA	NA
LOC101927342	0	NA	NA	NA	NA
ST6GALNAC3	0	NA	NA	NA	NA
ST6GALNAC5	0	NA	NA	NA	NA
MIR7156	0	NA	NA	NA	NA
PIGK	58.0678	-0.75721	0.32237	0.00354828	0.0176834
AK5	5.57029	-0.312811	0.529111	0.112746	0.27012
ZZZ3	117.017	0.158187	0.192691	0.3622	0.586165
USP33	142.88	0.0124263	0.176324	0.939709	0.97177
FAM73A	92.3485	-0.223962	0.219962	0.233421	0.442587
NEXN-AS1	1.31922	-0.0948244	0.436195	0.362841	NA
NEXN	23.603	-0.450255	0.428695	0.0873075	0.224759
FUBP1	511.437	0.448942	0.128856	0.000263034	0.00190307
DNAJB4	164.616	0.915035	0.186951	1.41173e-07	2.13274e-06
GIPC2	0	NA	NA	NA	NA
MGC27382	0	NA	NA	NA	NA
PTGFR	0.485285	0.0489106	0.433851	0.314308	NA
IFI44L	0	NA	NA	NA	NA
IFI44	0.865148	0.102715	0.445745	0.134162	NA
ADGRL4	0	NA	NA	NA	NA
LOC101927412	0.855044	0.103923	0.445114	0.153716	NA
LOC101927434	0	NA	NA	NA	NA
ADGRL2	184.124	-0.161902	0.159574	0.27473	0.491956
LINC01361	0	NA	NA	NA	NA
LOC101927587	0.138781	0.0268452	0.431426	0.481397	NA
LOC101927560	0.0649288	-0.0141	0.430362	0.887791	NA
TTLL7	16.4389	-0.432769	0.459985	0.106372	0.258784
PRKACB	88.0708	-0.0694101	0.204935	0.699694	0.841075
SAMD13	4.53834	0.115374	0.417284	0.447969	0.664186
UOX	0	NA	NA	NA	NA
DNASE2B	0.138781	0.0268452	0.431426	0.481397	NA
RPF1	95.5716	-0.285054	0.21827	0.133467	0.303365
GNG5	259.319	0.0795949	0.139551	0.548142	0.741621
SPATA1	0.626405	0.0419259	0.430114	0.53444	NA
CTBS	40.6447	0.419284	0.317184	0.077413	0.205966
LINC01461	0.146767	-0.0194113	0.430567	0.961949	NA
LINC01555	0	NA	NA	NA	NA
SSX2IP	58.347	0.24404	0.263544	0.24587	0.45793
LPAR3	0.277076	-0.0279179	0.430995	0.811229	NA
MCOLN2	9.74251	-0.211467	0.413913	0.310752	0.53228
MCOLN3	21.1976	-0.0969207	0.325062	0.653606	0.813066
WDR63	34.8393	0.384956	0.340212	0.113386	0.271052
MIR4423	0.0489224	-0.0117498	0.430358	0.833017	NA
SYDE2	10.4531	0.311149	0.477619	0.164308	0.350952
C1orf52	85.9483	0.915101	0.234855	1.67238e-05	0.000167193
BCL10	128.094	1.24833	0.227353	5.39618e-09	1.03129e-07
LOC646626	0.285548	0.00167453	0.428337	0.857176	NA
DDAH1	138.681	-0.839394	0.210713	1.18057e-05	0.000122031
CYR61	327.913	-0.611586	0.138544	3.49515e-06	4.02226e-05
ZNHIT6	134.681	0.067406	0.177704	0.678629	0.828813
COL24A1	4.01242	-0.103488	0.424849	0.409993	0.630362
ODF2L	35.0063	0.0568112	0.282177	0.793983	0.896407
MIR7856	0	NA	NA	NA	NA
CLCA2	0.948455	-0.099213	0.442491	0.267604	NA
CLCA1	0	NA	NA	NA	NA
CLCA4	0	NA	NA	NA	NA
CLCA3P	0.0324644	-0.00996491	0.430366	0.777664	NA
SH3GLB1	211.594	0.317092	0.154579	0.0271276	0.0922127
2021-09-15	364.312	-0.564174	0.135584	1.12153e-05	0.000116655
HS2ST1	136.79	0.222772	0.210585	0.220637	0.427138
LINC01140	0.0813868	-0.0153412	0.430393	0.924849	NA
LOC101927844	1.05073	0.0664871	0.429604	0.465501	NA
LMO4	76.2342	0.112311	0.220368	0.552704	0.745741
LINC01364	0	NA	NA	NA	NA
PKN2-AS1	0.0324644	-0.00996491	0.430366	0.777664	NA
PKN2	203.417	0.447881	0.161584	0.00277443	0.014429
GTF2B	100.991	0.599817	0.223658	0.00241923	0.0128457
CCBL2	22.2788	-0.142756	0.341998	0.523541	0.723753
RBMXL1	112.62	0.296115	0.196743	0.0922147	0.233565
GBP3	21.1454	0.285261	0.370755	0.227136	0.435623
GBP1	21.876	-0.171959	0.331672	0.447967	0.664186
GBP2	84.1716	-0.27422	0.223179	0.153095	0.334079
GBP7	4.62573	0.276975	0.507746	0.119221	0.281159
GBP4	0	NA	NA	NA	NA
GBP5	0.171245	0.0173613	0.429882	0.622829	NA
LOC729930	0.260618	-0.0267656	0.430932	0.827705	NA
GBP6	0	NA	NA	NA	NA
GBP1P1	0.0813868	-0.0153412	0.430393	0.924849	NA
LRRC8B	84.5086	-0.0383437	0.221399	0.838224	0.920357
FLJ27354	1.53067	-0.0444983	0.42512	0.565827	0.754739
LRRC8C	29.9524	0.426925	0.380329	0.0924281	0.233926
LRRC8D	186.707	-0.0297948	0.163787	0.842353	0.921906
GEMIN8P4	9.39101	0.182701	0.397342	0.38616	0.608617
ZNF326	124.473	0.272909	0.192165	0.112148	0.268934
BARHL2	0	NA	NA	NA	NA
ZNF644	186.642	0.746284	0.167244	1.98825e-06	2.40297e-05
HFM1	1.00211	-0.0910919	0.440267	0.296965	NA
CDC7	21.75	-0.0905882	0.320034	0.67884	0.828892
TGFBR3	59.741	0.398371	0.274697	0.072112	0.195557
BRDT	0	NA	NA	NA	NA
EPHX4	2.52448	0.18962	0.473352	0.120712	0.283517
SETSIP	22.7698	0.237158	0.341738	0.306819	0.527755
BTBD8	1.95665	-0.00151509	0.418361	0.986389	0.994249
KIAA1107	4.61784	-0.17553	0.436472	0.316424	0.538545
C1orf146	0	NA	NA	NA	NA
GLMN	23.9117	0.243315	0.338838	0.296587	0.516928
RPAP2	55.1205	0.41285	0.294916	0.0731198	0.197751
GFI1	0.456341	0.0173234	0.426727	0.744078	NA
EVI5	38.3438	0.297151	0.311092	0.196031	0.394068
RPL5	1776.39	-0.196885	0.090932	0.02632	0.0901243
FAM69A	120.678	-0.151608	0.186227	0.367614	0.590762
SNORD21	3.09488	0.377499	0.676375	0.0150038	0.0575996
SNORA66	2.74606	0.145375	0.43829	0.307495	0.528521
MTF2	119.368	0.532961	0.209607	0.00402474	0.0195806
TMED5	329.458	0.206488	0.167236	0.176409	0.367747
CCDC18	8.51796	-0.0944881	0.386808	0.623454	0.794643
LOC100131564	32.3723	0.166259	0.292408	0.449466	0.665483
DR1	190.209	0.856551	0.163868	3.34906e-08	5.69341e-07
FNBP1L	157.849	0.149307	0.19392	0.386032	0.608568
BCAR3	92.6101	-0.118858	0.207696	0.515242	0.717867
LOC100129046	1.08839	0.0486654	0.424609	0.611716	NA
MIR760	0	NA	NA	NA	NA
DNTTIP2	384.815	0.372353	0.139685	0.00485295	0.0228718
GCLM	440.588	0.0744545	0.138546	0.568545	0.756539
ABCA4	2.88943	-0.183783	0.469647	0.0966791	0.241471
ARHGAP29	307.351	-0.210968	0.142937	0.114445	0.272528
ABCD3	252.885	0.226257	0.142376	0.0912249	0.231928
F3	24.3125	0.0579731	0.325279	0.793811	0.896407
LINC01057	0.44787	-0.0167822	0.426999	0.948322	NA
MIR378G	0	NA	NA	NA	NA
SLC44A3	13.3332	-0.111415	0.368232	0.598761	0.778399
CNN3	249.316	-0.457804	0.152801	0.00134858	0.00775381
LOC729970	4.41354	-0.236991	0.486592	0.161405	0.346788
ALG14	40.5091	-0.801432	0.384064	0.00548996	0.0253302
TMEM56	44.2982	-0.489998	0.317712	0.0451764	0.137838
TMEM56-RWDD3	0.769224	-0.0790822	0.437392	0.379349	NA
LOC101928118	1.70726	0.149315	0.453807	0.184061	0.37774
RWDD3	24.325	0.290088	0.352024	0.222187	0.429473
FLJ31662	0	NA	NA	NA	NA
LOC100996635	0	NA	NA	NA	NA
LOC102723661	0	NA	NA	NA	NA
LOC101928241	0	NA	NA	NA	NA
PTBP2	66.2977	0.739935	0.268915	0.00136984	0.00786093
DPYD	11.4429	0.0540112	0.36261	0.785299	0.892593
DPYD-AS1	0	NA	NA	NA	NA
DPYD-AS2	0	NA	NA	NA	NA
MIR137HG	0.415405	-0.0130887	0.427039	0.986067	NA
MIR2682	0.647838	-0.0253558	0.426455	0.900458	NA
MIR137	0	NA	NA	NA	NA
LOC729987	0.260618	-0.0267656	0.430932	0.827705	NA
SNX7	68.3745	0.0508834	0.231615	0.794032	0.896407
LPPR5	0	NA	NA	NA	NA
LOC100129620	0	NA	NA	NA	NA
LPPR4	0	NA	NA	NA	NA
LOC101928270	0	NA	NA	NA	NA
MIR548N	0.0489224	-0.0117498	0.430358	0.833017	NA
PALMD	27.3282	0.539544	0.395101	0.0446084	0.136468
FRRS1	19.77	0.688435	0.476432	0.0245283	0.0852209
AGL	78.2462	0.171095	0.227472	0.37237	0.595692
SLC35A3	55.6382	0.298062	0.26916	0.164134	0.35071
HIAT1	197.787	0.362836	0.191537	0.0340424	0.110953
SASS6	20.2135	0.734518	0.519459	0.0205946	0.0743757
TRMT13	48.2811	0.346169	0.301733	0.128662	0.295629
LRRC39	1.96045	0.0992401	0.433895	0.329614	0.552664
DBT	59.6048	-0.266887	0.259595	0.202271	0.402654
RTCA-AS1	2.23829	-0.0152308	0.416306	0.887359	0.944972
RTCA	94.3716	-0.1868	0.211717	0.308663	0.529709
MIR553	0	NA	NA	NA	NA
CDC14A	15.1172	1.12668	0.675487	0.00658226	0.0295045
GPR88	0.0324644	-0.00996491	0.430366	0.777664	NA
LINC01349	0	NA	NA	NA	NA
VCAM1	0.0324644	-0.00996491	0.430366	0.777664	NA
EXTL2	45.9259	0.0380732	0.369057	0.845583	0.923441
SLC30A7	120.245	0.695396	0.207845	0.000200443	0.00149591
DPH5	72.8087	-0.268471	0.241766	0.185134	0.379458
LOC102606465	11.938	0.203582	0.398189	0.333645	0.556734
LOC101928370	0	NA	NA	NA	NA
S1PR1	0.378748	-0.0303167	0.43099	0.939598	NA
LINC01307	0	NA	NA	NA	NA
OLFM3	0	NA	NA	NA	NA
DNAJA1P5	0	NA	NA	NA	NA
COL11A1	0.0649288	-0.0141	0.430362	0.887791	NA
LOC101928436	0	NA	NA	NA	NA
RNPC3	39.1739	0.718673	0.348541	0.00790371	0.0341944
AMY2B	3.58257	0.009644	0.403473	0.947134	0.975284
ACTG1P4	0.26909	0.00419229	0.428047	0.820111	NA
AMY2A	0.0324644	-0.00996491	0.430366	0.777664	NA
AMY1A	0	NA	NA	NA	NA
AMY1C	0	NA	NA	NA	NA
AMY1B	0	NA	NA	NA	NA
LOC100129138	0.0973932	-0.0166033	0.430422	0.96201	NA
LOC101928476	0	NA	NA	NA	NA
PRMT6	0	NA	NA	NA	NA
NTNG1	0	NA	NA	NA	NA
VAV3	54.679	0.280015	0.274829	0.194538	0.392547
MIR7852	0	NA	NA	NA	NA
VAV3-AS1	0	NA	NA	NA	NA
SLC25A24	180.326	-0.105112	0.168244	0.494846	0.702098
NBPF4	0.0324644	-0.00996491	0.430366	0.777664	NA
NBPF6	0	NA	NA	NA	NA
FAM102B	30.2809	0.0457955	0.305821	0.83113	0.916816
HENMT1	8.5692	-0.00628364	0.371322	0.971736	0.988222
PRPF38B	210.722	0.98511	0.170936	1.03601e-09	2.1688e-08
FNDC7	0.620051	0.0626871	0.434193	0.351896	NA
STXBP3	107.301	0.263914	0.202097	0.136778	0.307832
AKNAD1	0.187703	0.0142176	0.42955	0.673926	NA
SPATA42	0	NA	NA	NA	NA
GPSM2	11.3202	-0.0420818	0.356524	0.836412	0.919877
CLCC1	83.7416	-0.485557	0.264763	0.0250918	0.0867146
WDR47	39.6725	0.434499	0.31549	0.0709539	0.193282
TAF13	56.8444	1.53626	0.289976	9.9017e-09	1.81721e-07
TMEM167B	63.4103	0.631902	0.292262	0.00742381	0.0324759
SCARNA2	8.09468	3.386	0.920214	1.58083e-05	0.000159107
C1orf194	0.65887	0.0352241	0.428726	0.621098	NA
KIAA1324	48.8234	-1.07275	0.354561	0.000291672	0.002086
SARS	611.956	-0.54093	0.119818	2.64287e-06	3.111e-05
CELSR2	40.0638	-0.0657857	0.265943	0.754421	0.874106
PSRC1	29.2993	0.141749	0.306961	0.515613	0.718074
MYBPHL	0.42767	-0.0386823	0.431407	0.809527	NA
SORT1	162.731	-0.832299	0.192162	2.74115e-06	3.21907e-05
PSMA5	376.577	-0.66563	0.140777	6.37694e-07	8.43813e-06
SYPL2	0.615143	0.0270975	0.428269	0.687055	NA
ATXN7L2	5.8931	0.126392	0.407035	0.486576	0.695189
CYB561D1	41.1471	-0.0920064	0.268736	0.662551	0.818577
AMIGO1	5.26912	0.182377	0.432115	0.316978	0.539115
GPR61	1.00304	0.0950241	0.4427	0.152079	NA
GNAI3	248.762	-0.245029	0.148003	0.0763219	0.20368
MIR197	0.130309	-0.018635	0.430523	0.984851	NA
GNAT2	2.09161	0.00317211	0.415471	0.977724	0.991272
AMPD2	111.052	-0.382434	0.213018	0.0418436	0.1299
GSTM4	20.8147	-0.126567	0.324457	0.568384	0.756527
GSTM2	3.67733	0.0233401	0.403117	0.870003	0.93665
GSTM1	0.195238	-0.0216833	0.430721	0.901001	NA
GSTM5	0.113851	-0.0177569	0.430477	0.989948	NA
GSTM3	17.7154	-0.134876	0.344802	0.531942	0.729513
EPS8L3	22.7961	0.117192	0.316229	0.593591	0.774808
CSF1	299.617	1.45413	0.18788	1.4051e-15	5.89116e-14
AHCYL1	429.135	-0.221162	0.118851	0.0525212	0.154256
STRIP1	95.7966	-0.0876523	0.206323	0.631118	0.799663
ALX3	4.70367	-0.0828662	0.408951	0.573492	0.759921
LINC01397	0.24416	-0.0253248	0.430871	0.845859	NA
UBL4B	0.171245	0.0173613	0.429882	0.622829	NA
SLC6A17	9.15798	-0.224525	0.431335	0.263594	0.479112
KCNC4-AS1	0.553701	-0.055346	0.433567	0.529209	NA
KCNC4	31.3464	0.127126	0.293606	0.559269	0.749811
LOC440600	0.276625	-0.0285786	0.431013	0.807512	NA
RBM15	109.792	1.03409	0.224349	7.06172e-07	9.26215e-06
SLC16A4	247.541	-0.308457	0.154038	0.0307854	0.10243
LAMTOR5	241.869	-0.351716	0.16733	0.0221444	0.0787721
LAMTOR5-AS1	1.03289	-0.0167127	0.423996	0.809733	NA
PROK1	0.0649288	-0.0141	0.430362	0.887791	NA
CYMP	0.378748	-0.0303167	0.43099	0.939598	NA
LOC440602	0.443677	-0.0372835	0.431452	0.776706	NA
KCNA10	0	NA	NA	NA	NA
KCNA2	0	NA	NA	NA	NA
KCNA3	0	NA	NA	NA	NA
CD53	0	NA	NA	NA	NA
LRIF1	156.03	0.928264	0.201654	5.55359e-07	7.49483e-06
DRAM2	83.488	0.178652	0.214185	0.337734	0.560675
CEPT1	42.5802	0.0709779	0.278421	0.738362	0.864579
DENND2D	14.1041	-0.111293	0.364865	0.584124	0.767485
CHI3L2	5.81906	0.282091	0.516635	0.100961	0.24966
CHIAP2	0	NA	NA	NA	NA
CHIA	0	NA	NA	NA	NA
PIFO	3.39625	0.0389849	0.4027	0.797376	0.897965
PGCP1	0	NA	NA	NA	NA
OVGP1	21.869	0.743019	0.463282	0.0167382	0.0629939
WDR77	172.502	-0.651965	0.178543	7.57937e-05	0.000630989
ATP5F1	491.352	-0.47564	0.116024	1.98623e-05	0.000194276
C1orf162	0.712988	0.0144545	0.425888	0.844688	NA
TMIGD3	0	NA	NA	NA	NA
ADORA3	0	NA	NA	NA	NA
LINC01160	0.0813868	-0.0153412	0.430393	0.924849	NA
RAP1A	58.3147	0.371393	0.290744	0.100769	0.249294
FAM212B	107.448	0.892288	0.235815	3.05272e-05	0.000283894
FAM212B-AS1	1.46569	0.0463571	0.420648	0.668555	0.822471
LOC101928718	0	NA	NA	NA	NA
DDX20	86.3668	0.995448	0.236123	3.31177e-06	3.83189e-05
KCND3	0	NA	NA	NA	NA
KCND3-IT1	0	NA	NA	NA	NA
KCND3-AS1	0	NA	NA	NA	NA
LOC643355	0	NA	NA	NA	NA
CTTNBP2NL	119.731	0.385514	0.199571	0.030172	0.100771
MIR4256	0.485285	0.0489106	0.433851	0.314308	NA
WNT2B	4.08431	0.0906936	0.411016	0.558955	0.749602
ST7L	33.1663	0.451971	0.352923	0.0737903	0.199095
CAPZA1	378.199	-0.135027	0.132417	0.282404	0.499901
MOV10	194.951	-0.595265	0.169379	0.000153156	0.00117455
RHOC	899.321	-0.882006	0.108831	1.2736e-16	5.93004e-15
PPM1J	2.59045	-0.0910485	0.425732	0.46343	0.676892
FAM19A3	0.138781	0.0268452	0.431426	0.481397	NA
LINC01356	0.485285	0.0489106	0.433851	0.314308	NA
SLC16A1	253.676	-0.384525	0.151504	0.00648608	0.0292087
AKR7A2P1	0.599137	0.0325307	0.42855	0.628437	NA
SLC16A1-AS1	2.83003	0.006964	0.405407	0.962138	0.982612
LOC100996251	0.17878	-0.0210911	0.430674	0.918356	NA
LRIG2	28.7379	0.649565	0.390551	0.0211307	0.0759627
LOC643441	0.599137	0.0325307	0.42855	0.628437	NA
MAGI3	88.6909	0.0361633	0.209276	0.844115	0.923023
PHTF1	63.1911	0.250719	0.252466	0.22436	0.432355
RSBN1	36.3423	1.12443	0.393451	0.00034365	0.00240362
AP4B1-AS1	0.545019	0.0534065	0.434505	0.29623	NA
PTPN22	0.391412	0.0261202	0.428264	0.638436	NA
BCL2L15	14.6259	0.190676	0.364835	0.393345	0.614726
AP4B1	19.2147	0.126215	0.333698	0.568288	0.756527
DCLRE1B	9.26186	-0.0164076	0.36566	0.932049	0.96791
HIPK1-AS1	1.00304	0.0950241	0.4427	0.152079	NA
HIPK1	113.453	0.409443	0.226067	0.0367191	0.117435
OLFML3	170.688	-0.5494	0.184339	0.00108023	0.00641604
SYT6	21.5118	0.0171771	0.310897	0.937504	0.970805
TRIM33	122.892	0.264446	0.208375	0.144649	0.320426
BCAS2	63.6086	-0.0610248	0.233477	0.755175	0.87423
DENND2C	1.47795	0.0298068	0.419635	0.766301	0.880814
AMPD1	0	NA	NA	NA	NA
NRAS	274.214	0.0535409	0.137656	0.681894	0.830988
CSDE1	831.204	-0.459349	0.102948	4.17031e-06	4.72276e-05
SIKE1	63.23	0.588397	0.282258	0.0101111	0.0419448
SYCP1	0	NA	NA	NA	NA
TSHB	0	NA	NA	NA	NA
TSPAN2	8.6184	-0.144455	0.39666	0.451006	0.666544
NGF	1.84094	-0.0766071	0.424733	0.519094	0.720171
VANGL1	53.7357	-0.148515	0.256088	0.478358	0.687801
CASQ2	0	NA	NA	NA	NA
NHLH2	0	NA	NA	NA	NA
LOC101928995	0	NA	NA	NA	NA
LOC101928977	0	NA	NA	NA	NA
SLC22A15	2.32405	-0.0354855	0.4147	0.761753	0.878327
MAB21L3	0.146316	-0.0195937	0.430574	0.95956	NA
ATP1A1	624.906	-0.681986	0.12378	1.0151e-08	1.85907e-07
ATP1A1-AS1	2.55712	-0.0127413	0.409137	0.92297	0.963799
LOC101929023	0	NA	NA	NA	NA
CD58	46.9837	0.0649005	0.252406	0.752986	0.873453
MIR548AC	0	NA	NA	NA	NA
IGSF3	207.605	-0.42166	0.162602	0.00513999	0.0239599
MIR320B1	0	NA	NA	NA	NA
C1orf137	0.0324644	-0.00996491	0.430366	0.777664	NA
CD2	0	NA	NA	NA	NA
PTGFRN	106.499	-0.0858322	0.193915	0.6192	0.792242
CD101	1.07126	-0.00141793	0.42113	0.979224	NA
LOC101929099	0.0973932	-0.0166033	0.430422	0.96201	NA
TTF2	54.4139	-0.319048	0.274438	0.140985	0.314785
MIR942	0.138781	0.0268452	0.431426	0.481397	NA
TRIM45	16.0109	-1.90057	0.687259	0.000493367	0.00329044
VTCN1	6.10591	-2.91616	1.58302	0.0017209	0.00957011
LINC01525	0	NA	NA	NA	NA
MAN1A2	73.7591	-0.160741	0.235609	0.414479	0.634605
LOC100996263	0	NA	NA	NA	NA
FAM46C	3.25605	0.0978892	0.423249	0.443762	0.661367
GDAP2	76.8425	0.356542	0.24145	0.0780661	0.207043
WDR3	165.217	-0.116929	0.178441	0.468756	0.681388
SPAG17	1.45586	0.0366528	0.432993	0.210515	0.413821
TBX15	3.28127	0.141731	0.437896	0.295901	0.516285
WARS2	36.8629	-0.381362	0.325537	0.111503	0.26772
WARS2-IT1	0	NA	NA	NA	NA
LOC101929147	22.29	-0.114007	0.323473	0.607182	0.783166
HAO2	0	NA	NA	NA	NA
HAO2-IT1	0	NA	NA	NA	NA
HSD3B2	0	NA	NA	NA	NA
HSD3B1	0	NA	NA	NA	NA
HSD3BP4	0.0324644	-0.00996491	0.430366	0.777664	NA
LINC00622	0.623845	0.0127172	0.427369	0.515037	NA
ZNF697	20.4364	0.289356	0.375882	0.217429	0.423024
PHGDH	29.402	-0.331092	0.365211	0.18449	0.378412
HMGCS2	0.492599	-0.0467599	0.43215	0.67924	NA
REG4	0.138781	0.0268452	0.431426	0.481397	NA
NBPF7	0	NA	NA	NA	NA
ADAM30	0.346284	-0.0244351	0.430845	0.935157	NA
NOTCH2	310.323	-0.600651	0.145074	1.27836e-05	0.00013141
SEC22B	95.3601	-0.19702	0.209866	0.281643	0.499086
PFN1P2	0.146316	-0.0195937	0.430574	0.95956	NA
NBPF8	22.6901	0.145665	0.322507	0.513006	0.715855
RNVU1-19	0.138781	0.0268452	0.431426	0.481397	NA
PPIAL4A	2.74496	-0.0781453	0.422378	0.503865	0.709476
LINC00623	2.52659	0.0360085	0.409315	0.794078	0.896407
RNVU1-20	0	NA	NA	NA	NA
RNVU1-4	0	NA	NA	NA	NA
FCGR1B	0	NA	NA	NA	NA
HIST2H2BA	2.27699	0.159145	0.460251	0.110214	0.265545
FAM72B	2.90832	0.218617	0.483233	0.146358	0.323252
SRGAP2C	14.3967	-0.102359	0.35139	0.626969	0.796912
SRGAP2-AS1	0	NA	NA	NA	NA
EMBP1	1.77153	0.0309632	0.416466	0.791851	0.895323
LOC645166	1.53961	-0.0364268	0.419959	0.722706	0.855644
RNVU1-17	0	NA	NA	NA	NA
LOC388692	0	NA	NA	NA	NA
FAM231D	0	NA	NA	NA	NA
FCGR1C	0	NA	NA	NA	NA
FAM72C	0.716264	0.080041	0.438141	0.239615	NA
SRGAP2D	2.66473	0.112842	0.434846	0.335365	0.55823
LOC101060524	0	NA	NA	NA	NA
DRD5P2	0	NA	NA	NA	NA
PPIAL4F	0	NA	NA	NA	NA
PPIAL4D	0	NA	NA	NA	NA
PPIAL4E	0	NA	NA	NA	NA
RNVU1-15	0.956231	0.0140993	0.426158	0.745502	NA
NBPF15	39.5702	0.001685	0.275567	0.995091	0.998107
SRGAP2B	5.10635	0.144933	0.423139	0.37377	0.597248
FAM72D	1.93713	0.234412	0.519759	0.0232009	0.0816738
LOC103091866	1.11689	0.0757081	0.433985	0.343576	NA
RNVU1-14	1.65415	0.12206	0.448734	0.0602462	0.171154
NBPF20	8.02299	0.00771137	0.369821	0.969352	0.986739
NBPF25P	5.72185	0.0558873	0.394048	0.750971	0.872523
GPR89A	10.3934	-0.0519021	0.36723	0.786333	0.89286
PDZK1	11.0663	0.040128	0.358236	0.842704	0.922088
CD160	3.10229	-0.0828843	0.419513	0.509304	0.713434
RNF115	162.862	0.00705241	0.167346	0.964521	0.984238
POLR3C	152.686	0.0198017	0.167488	0.898862	0.951722
NUDT17	15.2491	0.405268	0.458558	0.124758	0.2896
PIAS3	70.511	0.206377	0.226646	0.286547	0.505376
MIR6736	0.0324644	-0.00996491	0.430366	0.777664	NA
ANKRD35	0	NA	NA	NA	NA
ITGA10	2.4605	0.0131024	0.410568	0.919392	0.961994
PEX11B	45.6057	0.382133	0.313945	0.0997637	0.247519
GNRHR2	0.146767	-0.0194113	0.430567	0.961949	NA
RBM8A	211.847	-0.256551	0.163418	0.0871766	0.224461
LIX1L	84.5485	-0.119343	0.240414	0.545288	0.739906
ANKRD34A	7.19711	0.227114	0.443467	0.240942	0.451457
POLR3GL	36.5552	0.0673658	0.273874	0.751231	0.872597
TXNIP	19.814	1.18651	0.545403	0.00252225	0.0133028
HFE2	0	NA	NA	NA	NA
RNVU1-6	0	NA	NA	NA	NA
LOC101928979	6.05291	0.129347	0.401529	0.487765	0.695996
NBPF10	6.82475	0.144609	0.402996	0.445816	0.662723
NOTCH2NL	17.6935	2.27388	0.553056	1.61928e-06	1.99089e-05
NUDT4P2	0	NA	NA	NA	NA
NUDT4P1	0	NA	NA	NA	NA
CH17-408M7.1	0	NA	NA	NA	NA
HYDIN2	0	NA	NA	NA	NA
NBPF12	47.6876	0.696956	0.317017	0.00669446	0.0298987
LOC728989	0	NA	NA	NA	NA
RNVU1-8	0	NA	NA	NA	NA
NBPF13P	0	NA	NA	NA	NA
PRKAB2	266.959	0.366095	0.149867	0.00909287	0.0383499
PDIA3P1	259.558	-0.839809	0.15931	3.18204e-08	5.43422e-07
FMO5	4.858	-0.0686665	0.402539	0.655021	0.813839
CHD1L	197.804	-0.153378	0.158689	0.297233	0.517592
LINC00624	0.138781	0.0268452	0.431426	0.481397	NA
BCL9	63.6584	0.417089	0.275656	0.0575312	0.165105
ACP6	33.5353	-0.0332171	0.277105	0.875052	0.939442
GJA5	0	NA	NA	NA	NA
GJA8	0	NA	NA	NA	NA
GPR89B	6.24955	0.135421	0.403918	0.473525	0.684454
PDZK1P1	0.162774	-0.0203005	0.430621	0.938993	NA
RNVU1-7	0.835762	0.0432289	0.426741	0.59751	NA
NBPF11	32.6393	0.653546	0.414074	0.0203931	0.0738088
LOC101927468	0	NA	NA	NA	NA
MIR5087	0.545019	0.0534065	0.434505	0.29623	NA
RNVU1-1	0.203709	0.010948	0.429212	0.72534	NA
MIR6077	0	NA	NA	NA	NA
RNU1-13P	0	NA	NA	NA	NA
LOC100132057	1.96342	0.0955223	0.427486	0.445422	0.662716
RNVU1-3	0.346284	-0.0244351	0.430845	0.935157	NA
LINC01138	17.3996	0.15075	0.352881	0.497219	0.703659
PPIAL4G	2.49958	-0.00366888	0.409727	0.975662	0.990325
NBPF14	29.36	1.08123	0.399843	0.00075283	0.00471934
PDE4DIP	17.4861	-0.0368526	0.344285	0.85616	0.929742
LOC653513	0	NA	NA	NA	NA
NBPF9	41.7673	0.145162	0.272148	0.49492	0.702136
PPIAL4C	22.9416	-0.219358	0.35153	0.341615	0.56373
LINC00869	5.43053	0.131718	0.417538	0.413033	0.633275
HIST2H2BF	36.5679	3.93576	0.426574	4.15386e-21	2.93841e-19
FCGR1A	0.696309	-0.032186	0.426755	0.814621	NA
HIST2H3D	6.13266	0.277307	0.490998	0.144853	0.320811
HIST2H4B	0	NA	NA	NA	NA
HIST2H4A	0	NA	NA	NA	NA
HIST2H3A	0	NA	NA	NA	NA
HIST2H3C	0	NA	NA	NA	NA
HIST2H2AA3	0	NA	NA	NA	NA
HIST2H2AA4	0	NA	NA	NA	NA
HIST2H2BC	10.1494	2.26536	0.738087	8.78474e-05	0.000719259
HIST2H2BE	424.423	3.44254	0.168514	3.72716e-93	3.97368e-90
HIST2H2AC	4.24747	0.739896	1.59795	0.0147949	0.0570027
HIST2H2AB	1.40905	0.070059	0.432575	0.242664	0.453487
BOLA1	32.5635	-0.147039	0.295059	0.507446	0.712153
SV2A	0.814108	0.0618396	0.431103	0.443184	NA
SF3B4	325.519	0.0276924	0.140046	0.835633	0.919447
MTMR11	129.029	0.0798712	0.17679	0.621646	0.793525
OTUD7B	166.733	0.336214	0.167369	0.0287772	0.0969151
VPS45	157.261	0.35003	0.186751	0.0366378	0.117268
PLEKHO1	10.4473	0.16472	0.398064	0.399221	0.620576
ANP32E	167.956	0.542075	0.198853	0.0022641	0.0121302
CA14	2.06175	0.162596	0.456855	0.202705	0.403141
APH1A	422.534	0.0243845	0.128754	0.84435	0.923163
C1orf54	1.35982	0.0202614	0.419179	0.843379	NA
CIART	8.09696	3.33851	0.932897	1.23106e-05	0.000126907
MRPS21	374.029	-0.352052	0.134943	0.0056638	0.0260357
PRPF3	230.101	0.552543	0.163301	0.000295164	0.00210594
RPRD2	175.775	0.383783	0.208727	0.0367606	0.117517
TARS2	96.1232	-0.436534	0.238892	0.033225	0.108801
MIR6878	0	NA	NA	NA	NA
ECM1	23.0217	-0.337177	0.375928	0.168812	0.356493
FALEC	0.609947	0.0418416	0.430681	0.518794	NA
ADAMTSL4	11.5657	0.286861	0.446785	0.196177	0.394202
MIR4257	0.0649288	-0.0141	0.430362	0.887791	NA
ADAMTSL4-AS1	0.729446	0.0124069	0.425672	0.867597	NA
MCL1	1995.77	1.0104	0.0931851	3.45899e-28	3.74123e-26
ENSA	547.758	0.239359	0.11448	0.030253	0.100997
GOLPH3L	104.138	0.12027	0.198378	0.498011	0.704045
HORMAD1	63.8359	0.582631	0.287406	0.0130224	0.0515986
CTSS	140.698	-0.632855	0.20757	0.000684255	0.00435902
CTSK	6.71034	-0.0536628	0.388271	0.754672	0.874145
ARNT	128.399	-0.037798	0.181784	0.817133	0.909849
SETDB1	164.761	0.544831	0.201964	0.00284196	0.0147033
CERS2	1232.07	-0.0493173	0.0999355	0.611225	0.78614
ANXA9	42.6581	-0.701168	0.365584	0.0111671	0.0455287
FAM63A	27.8685	-0.188147	0.311329	0.402562	0.623626
PRUNE	44.9717	-0.0234141	0.260484	0.908425	0.956959
BNIPL	0.317561	-0.00199715	0.427543	0.893668	NA
C1orf56	29.0893	0.0988586	0.302403	0.648622	0.809741
CDC42SE1	513.719	0.572962	0.115025	2.60162e-07	3.76276e-06
MLLT11	429.258	-0.57942	0.148568	3.57933e-05	0.000326759
GABPB2	9.50676	-0.0066878	0.365495	0.97125	0.98793
SEMA6C	13.9369	-0.010105	0.34422	0.959856	0.981235
TNFAIP8L2-SCNM1	0	NA	NA	NA	NA
TNFAIP8L2	0.194786	-0.0217889	0.430727	0.8996	NA
LYSMD1	51.8833	0.255294	0.260741	0.227593	0.436078
SCNM1	10.2967	0.25882	0.421897	0.252211	0.46579
TMOD4	0.309541	-0.0314297	0.431173	0.772966	NA
VPS72	85.1019	-0.272075	0.220428	0.152705	0.333277
PIP5K1A	432.284	0.363171	0.131052	0.0036574	0.0181373
PSMD4	383.937	-0.697898	0.14071	1.67987e-07	2.4997e-06
ZNF687	136.154	0.101126	0.178204	0.534228	0.730878
PI4KB	352.042	0.248129	0.141124	0.0628791	0.176748
RFX5	477.137	-0.120937	0.114881	0.273707	0.49081
GBAT2	2.09939	-0.0995204	0.431324	0.362799	0.586688
SELENBP1	29.2747	-0.132915	0.306571	0.542831	0.737733
PSMB4	874.967	-0.143915	0.104509	0.154186	0.336066
POGZ	245.709	0.632598	0.157152	1.8554e-05	0.000183402
CGN	72.3379	-1.34352	0.290273	3.51524e-07	4.95922e-06
TUFT1	99.9557	-0.249098	0.217873	0.188697	0.384398
MIR554	0	NA	NA	NA	NA
SNX27	130.951	-0.263593	0.188368	0.118044	0.279117
CELF3	0.748728	0.0705631	0.434818	0.333046	NA
RIIAD1	0	NA	NA	NA	NA
MRPL9	120.926	-0.642478	0.230532	0.00160557	0.00903306
OAZ3	6.1884	-0.230414	0.453755	0.234609	0.443937
TDRKH	27.4556	-0.960683	0.456194	0.00425633	0.0205001
LINGO4	0	NA	NA	NA	NA
RORC	0.406934	-0.0413644	0.431923	0.668274	NA
C2CD4D	0	NA	NA	NA	NA
LOC100132111	0.0649288	-0.0141	0.430362	0.887791	NA
THEM5	0.530193	0.0456569	0.429885	0.510662	NA
THEM4	64.5736	0.0614026	0.240246	0.759508	0.876753
S100A10	2035.12	-0.862658	0.101701	3.77407e-18	2.12573e-16
NBPF18P	1.40525	-0.0782388	0.428791	0.486847	0.69534
S100A11	1718.64	-0.948952	0.0886346	1.92261e-27	1.9791e-25
LOC100131107	0.0324644	-0.00996491	0.430366	0.777664	NA
TCHHL1	0	NA	NA	NA	NA
TCHH	6.43242	-0.0632659	0.387214	0.724118	0.856365
RPTN	1.11551	-0.107705	0.444928	0.230126	NA
HRNR	16.3484	0.0231197	0.340177	0.911791	0.958678
FLG	7.1155	-0.305788	0.497687	0.159875	0.344442
FLG-AS1	2.60378	0.00934825	0.408158	0.945614	0.974707
FLG2	0.138781	0.0268452	0.431426	0.481397	NA
CRNN	0	NA	NA	NA	NA
LCE5A	0	NA	NA	NA	NA
CRCT1	0.480786	-0.0200432	0.42703	0.914887	NA
LCE3E	0	NA	NA	NA	NA
LCE3D	0.0324644	-0.00996491	0.430366	0.777664	NA
LCE3C	0	NA	NA	NA	NA
LCE3B	0	NA	NA	NA	NA
LCE3A	0	NA	NA	NA	NA
LCE2D	0	NA	NA	NA	NA
LCE2C	0	NA	NA	NA	NA
LCE2B	0	NA	NA	NA	NA
LCE2A	0	NA	NA	NA	NA
LCE4A	0	NA	NA	NA	NA
C1orf68	0	NA	NA	NA	NA
KPRP	0	NA	NA	NA	NA
LCE1F	0.729224	-0.0364623	0.426882	0.77016	NA
LCE1E	2.17501	-0.168127	0.464613	0.13971	0.312733
LCE1D	0	NA	NA	NA	NA
LCE1C	0.0489224	-0.0117498	0.430358	0.833017	NA
LCE1B	1.45162	0.102068	0.439139	0.196946	0.395162
LCE1A	0.130309	-0.018635	0.430523	0.984851	NA
LCE6A	0	NA	NA	NA	NA
SMCP	0	NA	NA	NA	NA
IVL	0	NA	NA	NA	NA
SPRR4	0	NA	NA	NA	NA
SPRR1A	0	NA	NA	NA	NA
SPRR3	0	NA	NA	NA	NA
SPRR1B	0	NA	NA	NA	NA
SPRR2D	0	NA	NA	NA	NA
SPRR2A	0	NA	NA	NA	NA
SPRR2B	0	NA	NA	NA	NA
SPRR2E	0	NA	NA	NA	NA
SPRR2F	0	NA	NA	NA	NA
SPRR2C	0	NA	NA	NA	NA
SPRR2G	0	NA	NA	NA	NA
LOC101928009	0	NA	NA	NA	NA
LELP1	0	NA	NA	NA	NA
PRR9	0	NA	NA	NA	NA
LOR	0	NA	NA	NA	NA
PGLYRP3	0	NA	NA	NA	NA
PGLYRP4	0	NA	NA	NA	NA
S100A9	0.326483	0.0308133	0.430431	0.523685	NA
S100A12	0	NA	NA	NA	NA
S100A8	0	NA	NA	NA	NA
S100A7A	0	NA	NA	NA	NA
S100A7L2	0	NA	NA	NA	NA
S100A7	0.416342	0.0475937	0.433866	0.282269	NA
S100A6	4399.29	-0.730513	0.104865	8.50484e-13	2.63915e-11
S100A5	0.873134	0.0725497	0.432932	0.405949	NA
S100A4	1674.38	-0.047798	0.0963201	0.609644	0.784985
LOC101928034	9.84998	-0.499562	0.629232	0.0716284	0.194563
S100A3	99.8268	-1.47479	0.260462	2.06926e-09	4.17376e-08
S100A2	14.1533	-0.000672555	0.349343	0.995798	0.998107
S100A16	734.996	-0.957556	0.117336	6.29965e-17	3.07283e-15
S100A14	0.668004	-0.0652287	0.435162	0.439577	NA
S100A13	143.624	-0.544887	0.192025	0.0017558	0.00973879
S100A1	1.94365	-0.0217012	0.414445	0.854881	0.928875
CHTOP	323.23	0.122636	0.14011	0.352839	0.575823
SNAPIN	85.4069	0.047861	0.208251	0.793813	0.896407
ILF2	729.296	0.0818154	0.104291	0.41949	0.639562
NPR1	14.9615	-0.667699	0.593179	0.0404551	0.126696
MIR8083	0	NA	NA	NA	NA
INTS3	282.472	-0.109279	0.153689	0.448012	0.664186
SLC27A3	12.9819	-0.544064	0.570432	0.0660787	0.18336
LOC343052	0	NA	NA	NA	NA
GATAD2B	150.523	0.338874	0.184564	0.0409674	0.127631
DENND4B	217.968	0.205635	0.159979	0.168083	0.355808
CRTC2	234.52	1.00826	0.168262	3.12943e-10	7.03463e-09
SLC39A1	442.392	-0.0479638	0.126748	0.649615	0.810444
MIR6737	0.277561	0.0318062	0.43202	0.405807	NA
CREB3L4	20.2245	-0.0331146	0.317027	0.877419	0.940357
JTB	403.436	-0.164302	0.125413	0.170334	0.358893
RAB13	223.253	-0.392846	0.165421	0.00973693	0.0405733
RPS27	95.692	-0.0653785	0.202551	0.712366	0.848404
NUP210L	0.17878	-0.0210911	0.430674	0.918356	NA
MIR5698	0	NA	NA	NA	NA
TPM3	820.199	-0.442918	0.103812	1.01329e-05	0.00010651
MIR190B	0.0324644	-0.00996491	0.430366	0.777664	NA
C1orf189	0.260167	-0.0269824	0.430944	0.826216	NA
C1orf43	294.016	0.299249	0.136454	0.0204653	0.0740162
UBAP2L	516.436	-0.256636	0.123884	0.0305131	0.101706
HAX1	123.907	-0.429847	0.206588	0.0192877	0.0705435
AQP10	0	NA	NA	NA	NA
ATP8B2	244.08	-0.0850484	0.150371	0.547043	0.740806
IL6R	218.51	-1.30022	0.175066	9.8442e-15	3.75792e-13
SHE	0.195238	-0.0216833	0.430721	0.901001	NA
TDRD10	0.632053	0.0253646	0.428091	0.706412	NA
UBE2Q1	327.399	0.147487	0.134672	0.249855	0.463157
UBE2Q1-AS1	2.85681	4.45884	1.91986	0.000759362	0.00475829
CHRNB2	1.23401	0.134779	0.455101	0.112934	NA
ADAR	926.675	-0.172532	0.103045	0.0828225	0.216393
KCNN3	2.67783	0.285804	0.552798	0.0405595	0.126772
PMVK	65.4179	-0.179471	0.251961	0.382703	0.605686
PBXIP1	194.727	-0.704701	0.180979	2.44174e-05	0.000233027
PYGO2	186.245	0.0657724	0.158033	0.656328	0.814763
SHC1	1306.65	-5.51942e-05	0.0857324	0.998933	0.999565
CKS1B	42.6711	-0.192369	0.280036	0.378509	0.601489
MIR4258	0.668037	-0.0069266	0.424237	0.987481	NA
FLAD1	235.625	-0.391649	0.151346	0.0057143	0.0262355
LENEP	1.21964	0.117397	0.444591	0.228092	NA
ZBTB7B	345.68	0.938679	0.145964	2.56239e-11	6.54231e-10
DCST2	5.69985	-0.130707	0.408735	0.45905	0.673217
DCST1	0.967959	-0.00904388	0.42407	0.88673	NA
LOC100505666	3.83399	-0.0285827	0.399261	0.8547	0.928875
ADAM15	210.615	-0.602504	0.166953	0.00010837	0.000860391
EFNA4	22.7875	0.436126	0.410517	0.0923035	0.23375
EFNA3	15.5423	1.03	0.598708	0.00760015	0.0331308
EFNA1	245.087	3.99651	0.220088	4.70262e-75	3.19052e-72
SLC50A1	98.2914	0.380517	0.22217	0.0479989	0.144139
DPM3	29.8442	-0.0913069	0.311047	0.676075	0.826923
KRTCAP2	194.641	-0.289298	0.179519	0.0756184	0.202583
TRIM46	8.06244	0.141887	0.405025	0.434811	0.652719
MUC1	12.0467	1.1719	0.702082	0.00583418	0.0267284
MIR92B	0	NA	NA	NA	NA
THBS3	67.143	-0.0747295	0.229752	0.702998	0.842739
MTX1	105.498	-0.110681	0.192217	0.519921	0.72102
GBAP1	14.6822	0.159842	0.365606	0.459336	0.673217
GBA	169.236	-0.595962	0.182327	0.000375343	0.00258889
FAM189B	91.8065	-0.0348489	0.209551	0.849179	0.925847
SCAMP3	357.015	-0.290868	0.135997	0.0235888	0.0827076
CLK2	144.215	0.437498	0.190478	0.0110748	0.0452263
HCN3	44.7586	0.458775	0.308272	0.0546742	0.158984
PKLR	0.0324644	-0.00996491	0.430366	0.777664	NA
FDPS	675.482	-1.38914	0.12467	8.18753e-30	9.85541e-28
RUSC1-AS1	0.505715	0.0116857	0.426055	0.80475	NA
RUSC1	85.4803	6.05589e-05	0.207271	0.999792	0.999859
ASH1L	377.686	0.644498	0.132793	3.99694e-07	5.57034e-06
MIR555	0	NA	NA	NA	NA
POU5F1P4	1.8677	0.143172	0.449394	0.220229	0.426625
ASH1L-AS1	35.4361	0.990309	1.16004	0.0149726	0.0575224
MSTO1	10.3856	-0.18436	0.399314	0.386027	0.608568
MSTO2P	13.3808	-0.137181	0.361598	0.522071	0.722525
YY1AP1	224.107	0.982674	0.154971	3.94238e-11	9.88975e-10
DAP3	353.633	-0.379805	0.131161	0.00233236	0.0124287
GON4L	133.347	0.131153	0.178633	0.420545	0.64045
SYT11	0.0324644	-0.00996491	0.430366	0.777664	NA
RIT1	285.218	0.561312	0.151747	8.06428e-05	0.000667596
KIAA0907	404.146	0.972427	0.123474	6.6432e-16	2.89086e-14
SNORA80E	1.56971	0.130885	0.452676	0.126708	0.292264
SCARNA4	0.395206	-0.0317804	0.431082	0.893291	NA
RXFP4	0.0649288	-0.0141	0.430362	0.887791	NA
ARHGEF2	135.023	-0.313195	0.196772	0.0754639	0.202331
MIR6738	0	NA	NA	NA	NA
SSR2	408.32	-0.499103	0.125879	3.4845e-05	0.00031947
UBQLN4	217.705	-0.0920211	0.160785	0.536436	0.732432
LAMTOR2	177.665	-0.501853	0.18692	0.00325821	0.0164743
RAB25	0.220167	0.0103525	0.428759	0.738023	NA
MEX3A	49.2385	0.478887	0.30051	0.0443618	0.135769
LMNA	1792.72	-0.732781	0.0968775	1.00646e-14	3.83225e-13
SEMA4A	3.51617	0.407265	0.722359	0.0179535	0.066661
SLC25A44	226.98	-0.117629	0.145597	0.388584	0.610719
PMF1	37.7017	-0.794171	0.395485	0.00696441	0.0308643
PMF1-BGLAP	0	NA	NA	NA	NA
BGLAP	0.358948	0.0306714	0.42931	0.573888	NA
PAQR6	45.7255	-0.335324	0.29202	0.142299	0.31663
SMG5	478.392	-0.252319	0.118881	0.0270575	0.0920164
TMEM79	42.8802	0.53883	0.326523	0.0327115	0.107544
GLMP	116.484	-0.110705	0.201105	0.531099	0.728803
VHLL	0.113851	-0.0177569	0.430477	0.989948	NA
CCT3	1983.03	-0.232996	0.0909562	0.00863249	0.0367194
TSACC	15.3236	0.0850732	0.33992	0.690782	0.836289
RHBG	0.0813868	-0.0153412	0.430393	0.924849	NA
C1orf61	10.2724	-0.00935851	0.359458	0.961754	0.982354
MIR9-1	0	NA	NA	NA	NA
MEF2D	142.953	0.152643	0.175319	0.318666	0.541162
IQGAP3	45.9483	0.83901	0.324583	0.0017178	0.00955645
TTC24	2.19467	0.323205	0.611883	0.0149269	0.0574015
APOA1BP	236.092	-0.465747	0.160752	0.00177567	0.0098307
GPATCH4	305.945	0.0265376	0.139712	0.841961	0.921665
HAPLN2	1.48573	-0.0881882	0.430921	0.438444	0.656507
BCAN	142.373	0.26148	0.19296	0.12757	0.293663
NES	12.5622	-2.46273	0.823449	0.000293613	0.00209788
CRABP2	7.22105	0.0168823	0.379276	0.929201	0.966493
ISG20L2	203.311	0.167731	0.159025	0.253728	0.467954
RRNAD1	61.5932	-0.0952633	0.237978	0.631037	0.799663
MRPL24	293.175	-0.751784	0.147452	8.91134e-08	1.39571e-06
HDGF	591.454	0.61252	0.143419	7.36061e-06	7.94967e-05
PRCC	278.572	0.0541606	0.142414	0.688933	0.834932
SH2D2A	4.77282	-0.0591333	0.400028	0.708154	0.845931
NTRK1	1.01927	0.0402732	0.427421	0.45512	NA
INSRR	0.476141	-0.0404754	0.43173	0.718183	NA
PEAR1	33.6758	-0.725609	0.400142	0.0125984	0.0501987
LRRC71	0.651579	-0.00525537	0.424346	0.97221	NA
ARHGEF11	195.207	-0.0268616	0.160083	0.856364	0.929742
MIR765	0.326483	0.0308133	0.430431	0.523685	NA
ETV3L	0.138781	0.0268452	0.431426	0.481397	NA
ETV3	51.4459	1.41385	0.316944	6.73194e-07	8.85295e-06
CYCSP52	0.485285	0.0489106	0.433851	0.314308	NA
FCRL5	0	NA	NA	NA	NA
FCRL4	0	NA	NA	NA	NA
FCRL3	0	NA	NA	NA	NA
FCRL2	0	NA	NA	NA	NA
FCRL1	0	NA	NA	NA	NA
CD5L	0	NA	NA	NA	NA
KIRREL	186.605	-0.145716	0.161089	0.32766	0.550998
LOC646268	0	NA	NA	NA	NA
CD1D	0.0978447	-0.0162475	0.430418	0.957381	NA
CD1A	0	NA	NA	NA	NA
CD1C	0	NA	NA	NA	NA
CD1B	0	NA	NA	NA	NA
CD1E	0	NA	NA	NA	NA
OR10T2	0	NA	NA	NA	NA
OR10K2	0	NA	NA	NA	NA
OR10K1	0	NA	NA	NA	NA
OR10R2	0	NA	NA	NA	NA
OR6Y1	0	NA	NA	NA	NA
OR6P1	0	NA	NA	NA	NA
OR10X1	0	NA	NA	NA	NA
OR10Z1	0	NA	NA	NA	NA
SPTA1	0.0324644	-0.00996491	0.430366	0.777664	NA
OR6K2	0	NA	NA	NA	NA
OR6K3	0	NA	NA	NA	NA
OR6K6	0	NA	NA	NA	NA
OR6N1	0	NA	NA	NA	NA
OR6N2	0	NA	NA	NA	NA
MNDA	0	NA	NA	NA	NA
PYHIN1	0.293083	-0.0300904	0.431092	0.789685	NA
IFI16	22.504	0.295507	0.375154	0.209749	0.412915
AIM2	0	NA	NA	NA	NA
CADM3	0.0649288	-0.0141	0.430362	0.887791	NA
CADM3-AS1	0	NA	NA	NA	NA
ACKR1	0	NA	NA	NA	NA
FCER1A	0.0649288	-0.0141	0.430362	0.887791	NA
OR10J3	0	NA	NA	NA	NA
OR10J1	0	NA	NA	NA	NA
OR10J5	0	NA	NA	NA	NA
APCS	0	NA	NA	NA	NA
CRP	0	NA	NA	NA	NA
DUSP23	61.0453	0.191625	0.255559	0.357277	0.580843
FCRL6	0	NA	NA	NA	NA
SLAMF8	0.63138	-0.0232713	0.426452	0.927724	NA
C1orf204	2.66958	0.126223	0.435966	0.325229	0.548951
VSIG8	0.619566	-0.0012165	0.424634	0.934838	NA
CFAP45	2.84514	0.00304451	0.406695	0.983873	0.992853
MIR4259	0	NA	NA	NA	NA
TAGLN2	1271.25	-0.917008	0.103942	2.56239e-19	1.58698e-17
IGSF9	2.01592	-0.0391906	0.414935	0.754989	0.874173
SLAMF9	0.0978447	-0.0162475	0.430418	0.957381	NA
LINC01133	3.12519	0.140708	0.441824	0.273741	0.49081
PIGM	52.2986	-0.0962813	0.255616	0.642346	0.806296
KCNJ10	0.721459	0.058592	0.431753	0.422891	NA
KCNJ9	0.0324644	-0.00996491	0.430366	0.777664	NA
IGSF8	35.3304	-0.474371	0.349242	0.0607685	0.17221
ATP1A2	5.12176	-0.399097	0.631653	0.0662713	0.183757
ATP1A4	0.599137	0.0325307	0.42855	0.628437	NA
CASQ1	1.01499	0.0157318	0.422295	0.847658	NA
LOC729867	1.65507	0.0841776	0.428719	0.433394	0.652407
PEA15	372.745	-0.805499	0.142007	3.40824e-09	6.73793e-08
DCAF8	385.485	0.0948911	0.125757	0.429218	0.648826
PEX19	129.675	-0.146394	0.180556	0.369974	0.592959
COPA	728.563	-0.57996	0.105539	1.4948e-08	2.66564e-07
SUMO1P3	108.568	-0.0512388	0.208551	0.778067	0.888352
NCSTN	244.655	-0.599533	0.152545	3.24115e-05	0.000298654
NHLH1	6.82961	0.138023	0.405376	0.452815	0.667979
VANGL2	28.5172	0.125052	0.297052	0.567813	0.75624
SLAMF6	0	NA	NA	NA	NA
CD84	0.0978447	-0.0162475	0.430418	0.957381	NA
SLAMF1	0	NA	NA	NA	NA
CD48	0	NA	NA	NA	NA
SLAMF7	2.77245	-0.288529	0.553691	0.0472171	0.14252
LY9	1.19262	-0.12684	0.451807	0.167777	NA
CD244	0	NA	NA	NA	NA
ITLN1	0	NA	NA	NA	NA
LOC101928372	0.545019	0.0534065	0.434505	0.29623	NA
ITLN2	0.346284	-0.0244351	0.430845	0.935157	NA
F11R	355.775	-0.428967	0.147837	0.0019734	0.0107973
TSTD1	0.194786	-0.0217889	0.430727	0.8996	NA
USF1	129.846	0.0999224	0.180736	0.544623	0.739206
ARHGAP30	25.5135	1.9848	0.439832	4.06567e-07	5.6503e-06
PVRL4	71.5556	1.28126	0.260659	8.45839e-08	1.32895e-06
KLHDC9	1.75569	-0.153533	0.458089	0.171049	0.359908
PFDN2	155.688	0.368657	0.174303	0.0203158	0.0735824
NIT1	144.222	-0.0892451	0.185768	0.597263	0.777386
DEDD	73.9416	0.257613	0.233329	0.195261	0.393249
UFC1	185.623	-0.200433	0.166313	0.190122	0.386563
USP21	123.596	1.06553	0.244242	1.96898e-06	2.38353e-05
PPOX	17.0082	-0.51123	0.487533	0.0727966	0.197091
B4GALT3	104.065	0.135952	0.201378	0.444264	0.661917
ADAMTS4	0	NA	NA	NA	NA
NDUFS2	282.529	-0.535884	0.146475	0.00010026	0.000807484
FCER1G	0.310025	0.0327185	0.430965	0.483411	NA
APOA2	0	NA	NA	NA	NA
TOMM40L	45.91	0.0223345	0.254811	0.914598	0.959896
MIR5187	0	NA	NA	NA	NA
NR1I3	2.26542	0.0900188	0.423532	0.493344	0.700704
PCP4L1	0.0324644	-0.00996491	0.430366	0.777664	NA
MPZ	5.73285	-0.39502	0.61384	0.0744866	0.200503
SDHC	309.106	0.0155953	0.137777	0.905673	0.955409
CFAP126	23.704	0.0959704	0.324794	0.657379	0.815691
FCGR2A	0.846573	0.0554695	0.42918	0.507075	NA
HSPA6	32.5972	1.35157	0.406462	7.00581e-05	0.000589803
FCGR3A	0	NA	NA	NA	NA
FCGR2C	0	NA	NA	NA	NA
HSPA7	1.17142	0.0968464	0.441298	0.196163	NA
FCGR3B	0	NA	NA	NA	NA
FCGR2B	0	NA	NA	NA	NA
RPL31P11	3.80969	-0.0754617	0.41143	0.605317	0.781864
FCRLA	0	NA	NA	NA	NA
FCRLB	4.04671	0.0132619	0.400644	0.931027	0.967386
DUSP12	143.568	0.376068	0.181242	0.0227202	0.0803414
ATF6	134.687	-0.0823691	0.184567	0.62108	0.792985
OLFML2B	3.20431	0.119937	0.426723	0.396628	0.618155
NOS1AP	2.52899	0.000711747	0.415349	0.996098	0.998107
MIR4654	0	NA	NA	NA	NA
MIR556	0	NA	NA	NA	NA
C1orf111	0.0324644	-0.00996491	0.430366	0.777664	NA
C1orf226	11.6889	0.228647	0.407122	0.294977	0.515252
SH2D1B	0.970571	0.0944822	0.444153	0.0937451	NA
UHMK1	316.458	0.791288	0.135999	1.21724e-09	2.52692e-08
UAP1	39.4178	-0.193039	0.291349	0.384005	0.60703
DDR2	2.09303	0.184866	0.470915	0.137486	0.309101
HSD17B7	57.2046	-0.345139	0.263942	0.109303	0.26399
C1orf110	0.0813868	-0.0153412	0.430393	0.924849	NA
RGS4	0.138781	0.0268452	0.431426	0.481397	NA
RGS5	5.89015	0.00420246	0.387518	0.981478	0.992344
LOC101928404	0	NA	NA	NA	NA
NUF2	7.06543	0.119892	0.397499	0.514984	0.717641
LOC100422212	0	NA	NA	NA	NA
PBX1	355.08	0.166553	0.135686	0.195278	0.393249
LOC100505795	0	NA	NA	NA	NA
LMX1A	0	NA	NA	NA	NA
RXRG	0	NA	NA	NA	NA
LOC400794	0	NA	NA	NA	NA
LRRC52	0	NA	NA	NA	NA
MGST3	252.96	-0.714498	0.161264	2.38526e-06	2.83841e-05
ALDH9A1	193.485	-0.629274	0.174457	0.000101232	0.000813669
LOC440700	0.0324644	-0.00996491	0.430366	0.777664	NA
TMCO1	285.805	-0.307019	0.141566	0.0210891	0.0758496
LOC100147773	3.04247	-0.0765981	0.415467	0.572172	0.759065
UCK2	297.064	-0.199605	0.141607	0.134443	0.30451
MIR3658	0	NA	NA	NA	NA
FAM78B	0.0489224	-0.0117498	0.430358	0.833017	NA
MIR921	0	NA	NA	NA	NA
FMO9P	0	NA	NA	NA	NA
POGK	212.026	0.047323	0.171241	0.766566	0.880814
TADA1	46.0119	0.300044	0.278075	0.174392	0.364868
ILDR2	1.86276	0.115467	0.44351	0.213086	0.417611
MAEL	0.577483	0.049635	0.432538	0.405291	NA
GPA33	0	NA	NA	NA	NA
DUSP27	0.0489224	-0.0117498	0.430358	0.833017	NA
LINC01363	0	NA	NA	NA	NA
POU2F1	92.1146	1.20179	0.231292	2.12531e-08	3.70157e-07
CD247	0	NA	NA	NA	NA
CREG1	285.445	0.106668	0.150784	0.447364	0.663779
RCSD1	0.220167	0.0103525	0.428759	0.738023	NA
MPZL1	412.825	-0.533474	0.131165	1.90334e-05	0.00018752
ADCY10	2.67081	0.226676	0.496274	0.0883826	0.226394
MPC2	223.765	-0.175294	0.159938	0.234045	0.443367
DCAF6	189.287	-0.121474	0.161319	0.415823	0.63605
MIR1255B2	0	NA	NA	NA	NA
GPR161	36.8734	-0.19763	0.288543	0.367471	0.590596
TIPRL	144.728	-0.0540451	0.171982	0.731304	0.861263
SFT2D2	26.7224	-0.136256	0.324336	0.544194	0.738765
ANKRD36BP1	33.6312	0.0748012	0.285341	0.726074	0.857507
TBX19	10.5383	0.0126554	0.36553	0.951297	0.977087
MIR557	0	NA	NA	NA	NA
LOC100505918	0.485285	0.0489106	0.433851	0.314308	NA
LOC101928565	0	NA	NA	NA	NA
XCL2	0.970571	0.0944822	0.444153	0.0937451	NA
XCL1	0.69676	-0.0318829	0.426683	0.819399	NA
DPT	0	NA	NA	NA	NA
LINC00626	0	NA	NA	NA	NA
LINC00970	0.130309	-0.018635	0.430523	0.984851	NA
ATP1B1	1346.14	-0.511526	0.0931816	1.69238e-08	2.99295e-07
NME7	41.078	-0.287158	0.302682	0.205346	0.406444
BLZF1	97.9109	0.202687	0.213341	0.275205	0.492291
CCDC181	1.12064	-0.00619085	0.420281	0.978369	NA
SLC19A2	32.4768	0.562491	0.389594	0.0360431	0.115869
F5	395.229	-0.592064	0.166254	0.000121303	0.000949434
SELP	0	NA	NA	NA	NA
SELL	1.2385	-0.0368421	0.424386	0.654447	NA
SELE	9.10632	8.84228	2.79078	8.67287e-09	1.60609e-07
METTL18	24.8647	0.632053	0.425232	0.0268036	0.0913821
C1orf112	15.0667	0.0880528	0.344922	0.683591	0.832038
SCYL3	42.8252	0.0573057	0.274076	0.791833	0.895323
KIFAP3	48.1268	-0.323868	0.294445	0.150194	0.329023
METTL11B	0.0324644	-0.00996491	0.430366	0.777664	NA
MIR3119-2	0	NA	NA	NA	NA
MIR3119-1	0	NA	NA	NA	NA
LINC01142	0	NA	NA	NA	NA
LOC101928650	0.301103	-0.000460228	0.428154	0.883042	NA
GORAB	49.4543	1.06085	0.313196	8.26234e-05	0.000681723
PRRX1	0.692567	-0.0452142	0.432429	0.576421	NA
MROH9	0	NA	NA	NA	NA
FMO3	0	NA	NA	NA	NA
MIR1295A	0	NA	NA	NA	NA
MIR1295B	0	NA	NA	NA	NA
FMO6P	0	NA	NA	NA	NA
FMO2	0.0324644	-0.00996491	0.430366	0.777664	NA
FMO1	0.814108	0.0618396	0.431103	0.443184	NA
FMO4	2.74755	-0.221611	0.490377	0.118682	0.280337
TOP1P1	16.9785	-0.247542	0.377362	0.282916	0.500629
PRRC2C	898.528	-0.0403209	0.105197	0.69344	0.83774
MYOC	0	NA	NA	NA	NA
VAMP4	11.8459	0.215501	0.397998	0.334297	0.557199
METTL13	204.011	-0.459651	0.161764	0.00222448	0.0119512
DNM3	6.43164	-0.143003	0.410951	0.421821	0.641869
DNM3-IT1	0	NA	NA	NA	NA
DNM3OS	1.09004	0.102595	0.446715	0.0753811	NA
MIR214	0	NA	NA	NA	NA
MIR3120	0	NA	NA	NA	NA
MIR199A2	0	NA	NA	NA	NA
C1orf105	2.78656	-0.0285836	0.410815	0.819727	0.910864
[truncated: 24,486 more rows]

## Sheet: Caco2
	baseMean	log2FoldChange	lfcSE	pvalue	padj
DDX11L1	0	NA	NA	NA	NA
WASH7P	12.4621	-0.0134188	0.13614	0.539655	NA
MIR6859-3	0	NA	NA	NA	NA
MIR6859-2	0	NA	NA	NA	NA
MIR6859-1	0	NA	NA	NA	NA
MIR6859-4	0	NA	NA	NA	NA
MIR1302-2	0	NA	NA	NA	NA
MIR1302-11	0	NA	NA	NA	NA
MIR1302-9	0	NA	NA	NA	NA
MIR1302-10	0	NA	NA	NA	NA
FAM138A	0	NA	NA	NA	NA
FAM138C	0	NA	NA	NA	NA
FAM138F	0	NA	NA	NA	NA
OR4F5	0	NA	NA	NA	NA
LOC729737	0.17543	-0.00151253	0.13696	0.937717	NA
FAM138D	0	NA	NA	NA	NA
OR4F29	0	NA	NA	NA	NA
OR4F3	0	NA	NA	NA	NA
OR4F16	0	NA	NA	NA	NA
LOC100132287	0	NA	NA	NA	NA
LOC100132062	0	NA	NA	NA	NA
LOC101928626	0	NA	NA	NA	NA
MIR6723	39.5216	0.0204684	0.133213	0.59252	0.860824
LOC100133331	15.1259	-0.00448138	0.134732	0.84866	NA
LOC100288069	4.65903	-0.00303031	0.136262	0.830885	NA
FAM87B	2.25198	0.00502558	0.136816	0.576951	NA
LINC00115	7.62487	-0.0108113	0.136445	0.53797	NA
LINC01128	146.9	0.0629496	0.132877	0.324363	0.700026
FAM41C	0.980347	0.00219113	0.136843	0.739436	NA
LOC100130417	0.410587	0.00236735	0.136983	0.575446	NA
SAMD11	3.90509	-0.00328705	0.136406	0.79954	NA
NOC2L	3973.82	0.0586923	0.0679319	0.351907	0.722931
KLHL17	274.811	-0.0120392	0.109978	0.854042	0.960984
PLEKHN1	102.23	0.0269617	0.126464	0.620452	0.876406
PERM1	38.8517	0.0181141	0.133067	0.628127	0.879686
HES4	313.337	0.100903	0.132176	0.178373	0.54294
ISG15	88.3429	-0.0405743	0.13189	0.442912	0.784344
AGRN	9336.46	-0.0892008	0.0575762	0.090704	0.390503
RNF223	3.94728	-0.0122003	0.137213	0.334605	NA
C1orf159	275.266	0.0261438	0.115384	0.682924	0.903673
LINC01342	0	NA	NA	NA	NA
MIR200B	1.0052	-0.00238179	0.136846	0.733089	NA
MIR200A	2.03416	-0.0026548	0.136721	0.76204	NA
MIR429	4.9092	0.000765538	0.13616	0.960841	NA
TTLL10	3.47716	-0.00134156	0.136473	0.907592	NA
TNFRSF18	0.35086	-0.00188296	0.13697	0.775245	NA
TNFRSF4	1.50036	0.000702826	0.136751	0.928839	NA
SDF4	4103.61	0.032219	0.0638087	0.655912	0.89114
B3GALT6	1052.75	0.0554864	0.0864303	0.418139	0.771429
FAM132A	53.4117	-0.0499243	0.141548	0.259167	0.640441
UBE2J2	1389.74	0.0579436	0.0819651	0.38219	0.746854
SCNN1D	7.93103	-0.0182077	0.137583	0.308921	NA
ACAP3	567.301	-0.156244	0.12564	0.0649527	0.330042
MIR6726	0	NA	NA	NA	NA
PUSL1	621.008	0.0110622	0.0922954	0.872062	0.967881
CPSF3L	1532.28	0.101902	0.0821942	0.129818	0.467693
MIR6727	0.17543	-0.00151253	0.13696	0.937717	NA
CPTP	618.584	-0.0108333	0.0928542	0.873141	0.967993
TAS1R3	7.58145	-0.00404904	0.135845	0.8209	NA
DVL1	1486.41	0.112589	0.0952396	0.126511	0.462734
MIR6808	0	NA	NA	NA	NA
MXRA8	129.654	-0.073405	0.14137	0.243374	0.621332
AURKAIP1	3833.31	-0.0890403	0.0832425	0.185908	0.552307
CCNL2	1957.55	0.0144677	0.0707925	0.81203	0.948856
LOC148413	448.324	-0.238528	0.158022	0.0189307	0.159903
MRPL20	1455.21	0.00318551	0.0795638	0.961612	0.990312
ANKRD65	15.1192	-0.029352	0.139241	0.2417	NA
TMEM88B	0.822257	-0.00103101	0.136862	0.873069	NA
LOC102724312	4.94388	-0.00824174	0.136577	0.564978	NA
VWA1	1153.09	0.0223147	0.0826641	0.741884	0.927469
ATAD3C	24.9017	0.000834736	0.133311	0.980269	NA
ATAD3B	2387.11	0.179209	0.0921983	0.016265	0.145115
ATAD3A	1929.15	-0.014273	0.0778563	0.823357	0.952377
TMEM240	2.21068	-0.00999469	0.13725	0.26878	NA
SSU72	2587.55	-0.0135436	0.0704265	0.824151	0.952377
C1orf233	251.586	-0.0545444	0.119784	0.421326	0.772492
MIB2	384.981	-0.0720485	0.113959	0.322906	0.698236
MMP23B	0.318499	0.00205596	0.136977	0.620991	NA
MMP23A	0	NA	NA	NA	NA
CDK11B	749.875	-0.0583551	0.0948521	0.406597	0.764714
SLC35E2B	357.415	-0.149116	0.145216	0.0807566	0.367866
CDK11A	443.637	-0.012662	0.102071	0.851955	0.959867
SLC35E2	412.991	-0.037774	0.10601	0.585226	0.859297
NADK	1428.6	-0.0575379	0.0794618	0.376854	0.741479
GNB1	7421.45	0.00633625	0.0572907	0.775641	0.937342
CALML6	0.318499	0.00205596	0.136977	0.620991	NA
TMEM52	11.8322	-0.0133285	0.136132	0.541109	NA
CFAP74	0.35086	-0.00188296	0.13697	0.775245	NA
GABRD	0.578507	0.00146577	0.136905	0.758148	NA
PRKCZ	526.526	-0.125904	0.118927	0.115997	0.444236
FAAP20	686.29	-0.0236823	0.0932599	0.728919	0.921516
SKI	1214.34	0.0554267	0.0840584	0.409204	0.765833
MORN1	180.445	-0.0497244	0.124341	0.439123	0.781284
LOC100129534	24.7066	0.0104367	0.133771	0.738406	NA
RER1	2657.78	-0.00481985	0.0676607	0.934271	0.98317
PEX10	377.315	-0.0321606	0.105131	0.639632	0.883224
PLCH2	3.38631	0.00015864	0.136427	0.992531	NA
PANK4	459.024	-0.0515992	0.104818	0.485575	0.809883
HES5	0.318499	0.00205596	0.136977	0.620991	NA
LOC115110	2.67991	0.00333332	0.136669	0.738668	NA
TNFRSF14	12.9397	-0.0248627	0.13834	0.278556	NA
LOC100996583	0.661848	-8.29e-05	0.136859	0.992667	NA
FAM213B	590.508	-0.149277	0.122243	0.0730034	0.350496
MMEL1	0.17543	-0.00151253	0.13696	0.937717	NA
TTC34	0.854618	-0.00509019	0.13705	0.393275	NA
ACTRT2	0	NA	NA	NA	NA
LINC00982	1.6833	-0.000477851	0.136721	0.952355	NA
PRDM16	6.72698	0.0102816	0.1365	0.541518	NA
MIR4251	0	NA	NA	NA	NA
ARHGEF16	921.533	0.0531838	0.0875123	0.435966	0.780267
MEGF6	281.18	-0.14104	0.155074	0.0953712	0.402193
MIR551A	0	NA	NA	NA	NA
TPRG1L	1025.22	-0.104663	0.0932491	0.144374	0.492751
WRAP73	446.968	-0.0441573	0.103568	0.529038	0.834135
TP73	386.63	-0.070741	0.113047	0.332099	0.704607
TP73-AS1	0.318499	0.00205596	0.136977	0.620991	NA
CCDC27	1.85873	-0.00157999	0.136713	0.851279	NA
SMIM1	25.5905	-0.0154372	0.134369	0.620997	NA
LRRC47	1365.94	-0.0797128	0.0898679	0.253029	0.633405
CEP104	746.472	0.00501168	0.0887707	0.942045	0.983797
DFFB	154.56	-0.0147654	0.118903	0.804574	0.947339
C1orf174	552.208	0.0200735	0.0975715	0.772009	0.936665
LINC01134	34.2335	-0.0370949	0.138811	0.310458	0.689101
LINC01346	0	NA	NA	NA	NA
LOC284661	0	NA	NA	NA	NA
AJAP1	0	NA	NA	NA	NA
MIR4417	0	NA	NA	NA	NA
MIR4689	0	NA	NA	NA	NA
NPHP4	186.39	-0.0518386	0.124575	0.42454	0.774596
KCNAB2	206.048	-0.208095	0.21541	0.0370817	0.239656
CHD5	6.33501	0.0158948	0.137345	0.337898	NA
RPL22	1338.41	-0.133867	0.0917461	0.0644958	0.329519
LOC102724450	1.60624	-0.000892679	0.136746	0.909058	NA
RNF207	91.396	0.00746621	0.125013	0.886214	0.970483
ICMT	3703.86	-0.0178862	0.0629993	0.747683	0.929112
LINC00337	11.7928	-0.00629324	0.135325	0.774975	NA
HES3	0.167919	-0.00149384	0.13696	0.94282	NA
GPR153	58.3702	-0.0227669	0.131197	0.605352	0.868038
ACOT7	1602.56	-0.0447639	0.0762525	0.481859	0.808764
HES2	0.486418	0.00101921	0.136906	0.801083	NA
ESPN	32.5294	-0.122166	0.223512	0.00783479	0.0882379
MIR4252	0	NA	NA	NA	NA
TNFRSF25	44.7727	0.00133627	0.130683	0.972508	0.993176
PLEKHG5	95.8974	-0.011726	0.125237	0.820068	0.952115
NOL9	855.887	0.138452	0.105828	0.076379	0.357043
TAS1R1	0.493929	0.000980143	0.136904	0.805235	NA
ZBTB48	172.1	0.126243	0.168757	0.104561	0.422534
KLHL21	995.033	0.261129	0.109477	0.00282538	0.0418493
PHF13	585.451	0.0150695	0.0963321	0.827148	0.953004
THAP3	192.881	0.00181569	0.115033	0.978059	0.995367
DNAJC11	1345.78	0.00718965	0.07909	0.891745	0.97204
LOC100505887	0.410587	0.00236735	0.136983	0.575446	NA
CAMTA1	414.095	-0.0144228	0.10108	0.832167	0.954151
VAMP3	1634.78	-0.0875514	0.0800298	0.183029	0.548059
PER3	575.75	-0.0048938	0.0944508	0.938682	0.983744
UTS2	7.90118	0.000178278	0.135689	0.994586	NA
TNFRSF9	33.9758	0.0756738	0.163117	0.0475234	0.278327
PARK7	2858.94	-0.0835383	0.070334	0.16847	0.529717
ERRFI1	704.142	0.841322	0.121181	2.28e-13	4.14e-11
LOC102724539	1.07244	0.00293417	0.136838	0.678069	NA
SLC45A1	2.09266	0.000125341	0.136633	0.991276	NA
RERE	776.417	0.00244435	0.0878917	0.972176	0.993046
LOC102724552	0.804917	0.00309868	0.136927	0.564453	NA
ENO1	31448	-0.097265	0.0561193	0.0568864	0.308587
MIR6728	0.167919	-0.00149384	0.13696	0.94282	NA
ENO1-AS1	1.86733	-0.00784967	0.137071	0.353827	NA
CA6	0	NA	NA	NA	NA
SLC2A7	1.74179	0.00263352	0.136719	0.769334	NA
SLC2A5	0.493929	0.000980143	0.136904	0.805235	NA
GPR157	20.6753	-0.0282517	0.137952	0.331575	NA
MIR34A	0	NA	NA	NA	NA
H6PD	294.063	-0.360996	0.197677	0.00501838	0.0643931
SPSB1	266.496	-0.0566538	0.11778	0.413783	0.767859
LOC100506022	1.57619	-0.000862108	0.136714	0.917625	NA
SLC25A33	169.313	0.00383254	0.117137	0.949228	0.985904
TMEM201	442.079	0.0143377	0.100035	0.834551	0.954683
PIK3CD	14.7487	0.0235032	0.137633	0.343511	NA
PIK3CD-AS1	0	NA	NA	NA	NA
PIK3CD-AS2	3.48591	0.000537887	0.13639	0.967936	NA
CLSTN1	986.334	-0.137792	0.100179	0.0698977	0.342883
CTNNBIP1	86.4006	-0.0644452	0.143398	0.239767	0.619207
LZIC	305.139	-0.103967	0.132375	0.178031	0.542475
NMNAT1	78.1274	-0.0326105	0.130913	0.513701	0.825333
MIR5697	0	NA	NA	NA	NA
RBP7	15.993	0.0176934	0.136074	0.497049	NA
UBE4B	779.023	-0.0481428	0.0918476	0.48647	0.810672
KIF1B	542.845	-0.0668301	0.102882	0.348551	0.721097
MIR1273D	0	NA	NA	NA	NA
RNU6-1	0	NA	NA	NA	NA
RNU6-2	0	NA	NA	NA	NA
RNU6-7	0	NA	NA	NA	NA
RNU6-9	0	NA	NA	NA	NA
RNU6-8	0	NA	NA	NA	NA
PGD	1996.51	-0.0642973	0.0733874	0.30093	0.680384
APITD1-CORT	0	NA	NA	NA	NA
APITD1	48.4323	-0.0143426	0.130809	0.730102	0.921519
CORT	2.23053	-0.000838076	0.13662	0.930673	NA
DFFA	553.503	0.0114053	0.0953444	0.868763	0.967267
PEX14	184.31	0.0216305	0.117387	0.730011	0.921519
CASZ1	80.6275	0.0200263	0.12771	0.689163	0.905105
C1orf127	0.804917	0.00309868	0.136927	0.564453	NA
TARDBP	3289.88	-0.0964615	0.0691525	0.107138	0.428251
MASP2	14.1167	-0.00455741	0.13495	0.845012	NA
SRM	1289.92	0.1338	0.0917465	0.0650853	0.330059
EXOSC10	1076.91	0.0279503	0.0836746	0.65955	0.89284
MTOR	1111.49	-0.040492	0.0843841	0.544183	0.842671
MTOR-AS1	0.335839	-0.00186439	0.13697	0.784431	NA
ANGPTL7	0.35086	-0.00188296	0.13697	0.775245	NA
UBIAD1	454.843	0.0561006	0.104904	0.431411	0.777633
PTCHD2	1.41579	0.000290997	0.136726	0.972608	NA
LOC101929181	1.39845	0.00482095	0.136906	0.515164	NA
FBXO2	1154.5	-0.477699	0.107656	7.49e-07	4.41e-05
FBXO44	233.841	-0.0504019	0.11943	0.456673	0.794305
FBXO6	86.2457	-0.0424297	0.133424	0.413281	0.76755
MAD2L2	435.647	-0.0374038	0.10453	0.599473	0.864938
DRAXIN	0.318499	0.00205596	0.136977	0.620991	NA
AGTRAP	270.974	-0.0697759	0.121868	0.33231	0.704607
C1orf167	0	NA	NA	NA	NA
LOC102724659	0.812428	0.00305674	0.136924	0.567862	NA
MTHFR	187.435	-0.0126424	0.115782	0.838414	0.956242
CLCN6	193.426	-0.040063	0.121295	0.52722	0.833133
NPPA-AS1	5.66314	0.00112813	0.136049	0.946405	NA
NPPA	3.67636	-0.000758513	0.136369	0.950766	NA
NPPB	178.362	0.160837	0.199957	0.0623491	0.323656
RNU5E-1	1.07995	0.00258214	0.136847	0.699618	NA
KIAA2013	958.425	-0.142684	0.103727	0.0651452	0.330059
PLOD1	1349.67	-0.114663	0.0883961	0.102526	0.418416
MFN2	2135.51	-0.054743	0.0721987	0.372525	0.737813
MIIP	300.315	-0.0319145	0.112059	0.633471	0.881779
MIR6729	0	NA	NA	NA	NA
TNFRSF8	0	NA	NA	NA	NA
MIR7846	0	NA	NA	NA	NA
TNFRSF1B	34.0448	0.00862127	0.13218	0.811653	0.948856
MIR4632	0	NA	NA	NA	NA
VPS13D	494.722	-0.0511157	0.103171	0.470376	0.801625
SNORA59A	0	NA	NA	NA	NA
SNORA59B	0	NA	NA	NA	NA
DHRS3	234.777	-0.15352	0.170893	0.0772356	0.359133
MIR6730	0.17543	-0.00151253	0.13696	0.937717	NA
AADACL4	0	NA	NA	NA	NA
AADACL3	0.167919	-0.00149384	0.13696	0.94282	NA
C1orf158	0	NA	NA	NA	NA
PRAMEF12	0	NA	NA	NA	NA
PRAMEF1	0	NA	NA	NA	NA
PRAMEF11	0	NA	NA	NA	NA
HNRNPCL1	58.0815	-0.00722429	0.136931	0.454463	0.793143
PRAMEF2	0.410587	0.00236735	0.136983	0.575446	NA
PRAMEF4	0	NA	NA	NA	NA
PRAMEF10	0	NA	NA	NA	NA
PRAMEF7	0	NA	NA	NA	NA
PRAMEF6	0	NA	NA	NA	NA
LOC101929983	0	NA	NA	NA	NA
HNRNPCL3	0	NA	NA	NA	NA
HNRNPCL4	0	NA	NA	NA	NA
PRAMEF25	0	NA	NA	NA	NA
PRAMEF26	0	NA	NA	NA	NA
LOC649324	0	NA	NA	NA	NA
LOC645354	0	NA	NA	NA	NA
HNRNPCL2	45.7751	-0.000860755	0.130182	0.981293	0.995856
PRAMEF9	0	NA	NA	NA	NA
LOC400736	0	NA	NA	NA	NA
LOC391003	0.493929	0.000980143	0.136904	0.805235	NA
PRAMEF22	0	NA	NA	NA	NA
PRAMEF5	0	NA	NA	NA	NA
PRAMEF8	0	NA	NA	NA	NA
LOC645382	0	NA	NA	NA	NA
PRAMEF15	0	NA	NA	NA	NA
PRAMEF14	0.318499	0.00205596	0.136977	0.620991	NA
PRAMEF19	0.167919	-0.00149384	0.13696	0.94282	NA
PRAMEF16	0	NA	NA	NA	NA
PRAMEF17	0	NA	NA	NA	NA
PRAMEF20	0	NA	NA	NA	NA
LRRC38	0.410587	0.00236735	0.136983	0.575446	NA
PDPN	0	NA	NA	NA	NA
PRDM2	613.832	0.11346	0.112708	0.150157	0.503294
KAZN	41.6283	-0.0242084	0.133622	0.537399	0.839318
TMEM51-AS1	20.2548	-0.0261063	0.13744	0.36193	NA
TMEM51	436.7	-0.0711161	0.109865	0.329461	0.702384
C1orf195	1.60856	-0.00528376	0.136907	0.48722	NA
FHAD1	2.08514	0.000175569	0.136619	0.987342	NA
EFHD2	1158.04	0.0170097	0.0928359	0.804806	0.947514
CTRC	0.410587	0.00236735	0.136983	0.575446	NA
CELA2A	0	NA	NA	NA	NA
CELA2B	0.511269	-0.00307339	0.136985	0.615719	NA
CASP9	189.446	-0.0851578	0.138262	0.226358	0.605245
DNAJC16	381.377	0.0094927	0.102772	0.891825	0.97204
AGMAT	1496.53	-0.108697	0.083396	0.110423	0.436645
DDI2	179.081	-0.0360373	0.120825	0.56528	0.851577
RSC1A1	105.713	0.0955494	0.160794	0.135054	0.476305
PLEKHM2	974.783	0.0251593	0.0840671	0.706069	0.912337
SLC25A34	8.21592	0.0162742	0.137343	0.342082	NA
TMEM82	19.2745	-0.0373725	0.141609	0.174464	NA
FBLIM1	87.5995	0.00100663	0.125261	0.985949	0.997216
UQCRHL	454.008	0.0599765	0.105914	0.403103	0.762538
FLJ37453	58.7282	-0.0204851	0.130592	0.644343	0.885273
SPEN	1730.79	0.488584	0.0900518	4.87e-09	4.68e-07
MIR5096	0	NA	NA	NA	NA
ZBTB17	296.498	0.268787	0.193111	0.0167833	0.14803
C1orf64	0	NA	NA	NA	NA
HSPB7	0.17543	-0.00151253	0.13696	0.937717	NA
CLCNKA	0.486418	0.00101921	0.136906	0.801083	NA
CLCNKB	0	NA	NA	NA	NA
FAM131C	1.40076	0.000338305	0.136762	0.966025	NA
EPHA2	1777.66	0.778705	0.0898401	2.77e-19	9.31e-17
ARHGEF19	128.297	-0.054972	0.132767	0.357964	0.726639
RSG1	20.4526	-0.00444405	0.13393	0.874373	NA
FBXO42	280.262	0.0228178	0.109435	0.734188	0.922788
SZRD1	2049.24	-0.0790272	0.0740956	0.208081	0.583567
SPATA21	2.26309	0.013836	0.137806	0.106115	NA
NECAP2	504.782	-0.00161719	0.0969362	0.980284	0.995539
CROCCP3	31.0566	-0.0146748	0.133602	0.66062	NA
RNU1-1	0	NA	NA	NA	NA
RNU1-2	0	NA	NA	NA	NA
RNU1-3	0	NA	NA	NA	NA
RNU1-28P	0	NA	NA	NA	NA
RNVU1-18	0	NA	NA	NA	NA
RNU1-27P	0	NA	NA	NA	NA
RNU1-4	0	NA	NA	NA	NA
FAM231B	0	NA	NA	NA	NA
MIR3675	0	NA	NA	NA	NA
NBPF1	148.628	-0.00495135	0.119481	0.931223	0.982227
CROCCP2	155.021	0.0106094	0.118647	0.860581	0.963821
MST1P2	11.4905	-0.0147461	0.136353	0.49768	NA
FAM231A	0	NA	NA	NA	NA
FAM231C	0	NA	NA	NA	NA
ESPNP	0	NA	NA	NA	NA
MST1L	0.526291	-0.00268194	0.136982	0.636788	NA
CROCC	40.8319	-0.0334376	0.136402	0.39509	0.756686
MFAP2	8.59539	-0.00447172	0.135692	0.812402	NA
ATP13A2	889.614	-0.134056	0.101752	0.0791608	0.364376
SDHB	1087.66	-0.0509965	0.0855908	0.449438	0.789545
PADI2	0.167919	-0.00149384	0.13696	0.94282	NA
PADI1	2.00931	0.00175611	0.136667	0.852257	NA
PADI3	0	NA	NA	NA	NA
MIR3972	0	NA	NA	NA	NA
PADI4	0.410587	0.00236735	0.136983	0.575446	NA
PADI6	0.318499	0.00205596	0.136977	0.620991	NA
RCC2	1651.61	-0.0344223	0.0744102	0.58144	0.857627
ARHGEF10L	217.512	-0.449397	0.228585	0.00277767	0.0412497
ACTL8	1.49285	0.000669416	0.136782	0.927225	NA
LOC101927876	0	NA	NA	NA	NA
IGSF21	0	NA	NA	NA	NA
KLHDC7A	4.02954	-0.0076636	0.136655	0.559446	NA
PAX7	0	NA	NA	NA	NA
TAS1R2	0.486418	0.00101921	0.136906	0.801083	NA
ALDH4A1	149.144	-0.240126	0.287494	0.0264943	0.197884
MIR4695	0	NA	NA	NA	NA
MIR1290	0	NA	NA	NA	NA
IFFO2	619.577	0.0461607	0.097919	0.517479	0.827559
UBR4	2953.8	0.0127224	0.0676203	0.829436	0.953413
EMC1	926.344	0.00520987	0.0840293	0.938262	0.983744
MRTO4	1233.97	0.138454	0.0912642	0.0562356	0.306106
AKR7L	3.81084	0.00953132	0.136888	0.451482	NA
AKR7A3	8.74933	-0.0186917	0.137771	0.277191	NA
LOC100506730	13.5607	-0.00615358	0.135111	0.789451	NA
AKR7A2	473.854	-0.156391	0.133119	0.0696013	0.342883
PQLC2	198.232	0.0118229	0.114531	0.85385	0.960984
CAPZB	1600.05	-0.0436053	0.0769692	0.490046	0.812003
MINOS1-NBL1	0	NA	NA	NA	NA
MINOS1	608.374	-0.172106	0.124439	0.0455026	0.271778
RPS14P3	303.969	-0.0692502	0.118793	0.334251	0.706224
NBL1	1.07244	0.00293417	0.136838	0.678069	NA
HTR6	0.586017	0.0014245	0.136903	0.762396	NA
TMCO4	145.676	-0.158976	0.208482	0.0569201	0.308587
RNF186	0	NA	NA	NA	NA
OTUD3	403.528	0.000353391	0.101787	0.996928	0.998809
PLA2G2E	1.84371	-0.00151317	0.136713	0.857975	NA
PLA2G2A	272.546	-0.0744911	0.128924	0.287045	0.668508
PLA2G5	0.318499	0.00205596	0.136977	0.620991	NA
PLA2G2D	0.167919	-0.00149384	0.13696	0.94282	NA
PLA2G2F	0	NA	NA	NA	NA
PLA2G2C	0	NA	NA	NA	NA
UBXN10-AS1	0.17543	-0.00151253	0.13696	0.937717	NA
UBXN10	2.00931	0.00175611	0.136667	0.852257	NA
VWA5B1	0	NA	NA	NA	NA
LINC01141	0.636998	0.00373483	0.13702	0.389502	NA
CAMK2N1	895.305	-0.154413	0.105564	0.0505285	0.288945
MUL1	304.809	-0.00647756	0.107115	0.918412	0.979388
FAM43B	4.40776	-0.000292783	0.136249	0.981138	NA
CDA	5.24381	-0.00338501	0.136223	0.817942	NA
PINK1	37.4444	-0.0466783	0.142264	0.229705	0.6091
MIR6084	0	NA	NA	NA	NA
PINK1-AS	30.5745	-0.0101899	0.132923	0.762573	NA
DDOST	2527.94	-0.0745511	0.071481	0.222508	0.601435
KIF17	84.5751	0.0435681	0.133344	0.410513	0.76602
SH2D5	60.7634	0.0864856	0.165073	0.0937207	0.397877
HP1BP3	1341.55	-0.143566	0.092708	0.0499396	0.286588
EIF4G3	851.421	0.0545921	0.0903991	0.412545	0.767246
MIR1256	0	NA	NA	NA	NA
ECE1	984.315	-0.0544099	0.086517	0.422492	0.773318
LOC100506801	1.67579	-0.00043883	0.136721	0.956101	NA
NBPF3	85.1453	0.00804504	0.125952	0.873413	0.967993
ALPL	0.35086	-0.00188296	0.13697	0.775245	NA
RAP1GAP	57.2602	-0.0352426	0.134431	0.435691	0.780117
USP48	571.282	0.000515958	0.0949937	0.997862	0.999087
LDLRAD2	2.27791	-0.00570502	0.136794	0.563994	NA
HSPG2	2808.4	-0.166377	0.0804579	0.0140728	0.130873
CELA3B	0	NA	NA	NA	NA
CELA3A	0.167919	-0.00149384	0.13696	0.94282	NA
LOC101928043	0.51878	-0.00311183	0.136986	0.610346	NA
LINC00339	83.2099	0.0355646	0.133311	0.454911	0.793538
CDC42	1649.88	-0.0445252	0.0761635	0.485164	0.809836
WNT4	2.95962	0.00400442	0.136599	0.723009	NA
MIR4418	0	NA	NA	NA	NA
ZBTB40	394.067	0.024701	0.103874	0.723068	0.91882
EPHA8	0.837279	-0.00126157	0.136844	0.854002	NA
MIR6127	0	NA	NA	NA	NA
C1QA	0	NA	NA	NA	NA
C1QC	0.318499	0.00205596	0.136977	0.620991	NA
C1QB	0	NA	NA	NA	NA
EPHB2	188.196	-0.0782122	0.134668	0.258929	0.640036
MIR4684	0	NA	NA	NA	NA
MIR4253	0	NA	NA	NA	NA
LACTBL1	0.167919	-0.00149384	0.13696	0.94282	NA
C1orf234	1.29134	0.00385497	0.136895	0.569113	NA
KDM1A	1522.28	-0.083773	0.0806461	0.20439	0.578616
MIR3115	0	NA	NA	NA	NA
MIR4419A	0	NA	NA	NA	NA
LUZP1	428.817	0.0981042	0.119082	0.202819	0.577172
HTR1D	20.5576	0.00827612	0.134133	0.775256	NA
LINC01355	17.7705	-0.00512841	0.134418	0.843229	NA
HNRNPR	3080.21	-0.0637445	0.0685288	0.282159	0.663836
ZNF436	125.266	0.113212	0.170081	0.110411	0.436645
ZNF436-AS1	22.2616	-0.00696096	0.133835	0.811801	NA
TCEA3	26.6844	-0.0384838	0.140609	0.241515	NA
ASAP3	22.4972	-0.0366693	0.140952	0.207064	NA
E2F2	105.357	-0.0356705	0.128141	0.51898	0.828275
LOC101928163	0	NA	NA	NA	NA
ID3	65.0388	0.0199773	0.129459	0.670499	0.89672
MDS2	0	NA	NA	NA	NA
RPL11	7218.34	0.0669993	0.0593103	0.2115	0.58853
TCEB3	571.801	0.283779	0.138113	0.00513175	0.065334
TCEB3-AS1	9.38065	0.0076119	0.135815	0.703421	NA
PITHD1	317.452	0.0298268	0.110241	0.658961	0.892477
LYPLA2	560.287	-0.00706475	0.0952187	0.913189	0.978022
GALE	752.339	-0.0416297	0.0911341	0.544	0.842598
HMGCL	156.753	-0.155558	0.198671	0.0651541	0.330059
FUCA1	171.078	-0.0560128	0.127499	0.38441	0.748618
CNR2	0.410587	0.00236735	0.136983	0.575446	NA
MIR378F	0	NA	NA	NA	NA
PNRC2	920.709	0.0718789	0.0905538	0.303958	0.683167
SRSF10	2140.98	0.111527	0.0790846	0.0901185	0.388947
MYOM3	3.22981	-0.00603674	0.136714	0.586848	NA
IL22RA1	45.2372	-0.0476458	0.141375	0.257059	0.638039
IFNLR1	65.0854	-0.0029591	0.128005	0.946988	0.985206
LOC284632	0	NA	NA	NA	NA
GRHL3	4.1118	-0.00268248	0.136353	0.838351	NA
STPG1	47.5104	-0.0221643	0.132526	0.586102	0.859364
NIPAL3	59.2468	-0.0515627	0.140831	0.273937	0.655963
RCAN3AS	0.17543	-0.00151253	0.13696	0.937717	NA
RCAN3	92.3723	-0.0176759	0.125756	0.734655	0.922856
LOC100506985	10.5437	-0.0184049	0.137297	0.357178	NA
NCMAP	3.87916	0.0081993	0.136707	0.534681	NA
SRRM1	1045.09	0.11386	0.094041	0.117655	0.447983
CLIC4	724.71	-0.0575764	0.0942911	0.411631	0.766856
RUNX3	53.7198	0.00195365	0.129188	0.965482	0.99144
MIR6731	0	NA	NA	NA	NA
MIR4425	0	NA	NA	NA	NA
SYF2	265.037	0.00603809	0.110138	0.927837	0.981648
RSRP1	186.06	-0.085866	0.139214	0.221878	0.600298
RHD	0	NA	NA	NA	NA
TMEM50A	664.888	-0.216723	0.126535	0.0170532	0.149264
RHCE	0.34335	-0.00209906	0.13697	0.764914	NA
TMEM57	137.04	-0.0557818	0.131284	0.36232	0.72988
LDLRAP1	80.0921	-0.0284461	0.129395	0.571329	0.854647
MAN1C1	29.3524	-0.0288905	0.136968	0.386469	NA
SEPN1	263.834	-0.150009	0.161571	0.0785205	0.362598
MTFR1L	87.6795	-0.0378232	0.130973	0.472487	0.803185
LOC646471	5.68156	-0.00976549	0.136604	0.528252	NA
AUNIP	56.9234	0.0005637	0.129752	0.99112	0.998066
PAQR7	174.939	0.00212183	0.117023	0.973454	0.99357
STMN1	2028.52	-0.122214	0.0777645	0.0594948	0.316456
MIR3917	0	NA	NA	NA	NA
PAFAH2	242.579	-0.0225106	0.114546	0.72295	0.91882
EXTL1	3.36769	-0.00751297	0.136766	0.524445	NA
SLC30A2	14.6904	-0.00282732	0.134733	0.905931	NA
TRIM63	1.04507	-0.00598141	0.137095	0.31662	NA
PDIK1L	108.17	-0.0032069	0.123371	0.948745	0.985679
FAM110D	2.23696	0.00596044	0.136823	0.541127	NA
ZNF593	507.447	0.0972094	0.123276	0.205832	0.580369
CNKSR1	2.22194	0.00522487	0.13683	0.562499	NA
CATSPER4	0	NA	NA	NA	NA
LOC101928303	3.89506	-0.0162135	0.137934	0.174935	NA
CEP85	491.769	0.115787	0.117905	0.141219	0.488406
SH3BGRL3	1427.46	0.113865	0.089366	0.110294	0.436436
UBXN11	237.938	0.0204239	0.113224	0.75452	0.93009
CD52	0.335839	-0.00186439	0.13697	0.784431	NA
AIM1L	1051.3	0.209425	0.103736	0.0102413	0.105271
ZNF683	0.17543	-0.00151253	0.13696	0.937717	NA
LIN28A	30.5318	0.0759798	0.163331	0.0480746	NA
DHDDS	558.043	-0.0347238	0.0986676	0.616835	0.874406
LOC101928324	1.40344	-0.00661134	0.137143	0.244044	NA
HMGN2	945.422	0.0485564	0.0883851	0.478272	0.806397
RPS6KA1	654.974	-0.0322289	0.0940055	0.641239	0.883775
MIR1976	0	NA	NA	NA	NA
ARID1A	1950.51	0.143123	0.0827739	0.0362033	0.236929
PIGV	170.013	-0.034898	0.120931	0.575112	0.856441
ZDHHC18	539.934	0.0573857	0.102257	0.422549	0.773318
SFN	1470.74	0.5454	0.0973813	1.63e-09	1.84e-07
GPN2	397.491	-0.0254484	0.103134	0.710412	0.913864
GPATCH3	267.161	0.00843493	0.110056	0.899358	0.974107
NR0B2	3.58659	-0.00556584	0.13657	0.654953	NA
NUDC	3267.41	0.0217887	0.0713033	0.725426	0.920179
KDF1	275.508	-0.0312071	0.111454	0.641739	0.883929
TRNP1	1540.32	-0.0078796	0.0889046	0.906341	0.975457
FAM46B	398.217	0.361211	0.179512	0.0035394	0.0500246
SLC9A1	392.062	0.0165495	0.1022	0.810053	0.948801
WDTC1	151.994	-0.188772	0.233437	0.0433466	0.263588
TMEM222	294.601	0.00849409	0.11027	0.898214	0.974038
ACTG1P20	414.21	-0.0105699	0.102332	0.875712	0.968429
RNU6-48P	0	NA	NA	NA	NA
SYTL1	105.412	-0.0271906	0.126459	0.614764	0.874019
MAP3K6	126.429	0.0267722	0.123565	0.642015	0.88399
FCN3	0.729086	0.00493206	0.137062	0.306061	NA
CD164L2	0	NA	NA	NA	NA
GPR3	24.5488	0.0809818	0.17069	0.0149793	NA
WASF2	1707.27	-0.0368841	0.0745824	0.555393	0.848166
AHDC1	273.639	0.024379	0.111132	0.712894	0.914264
FGR	0	NA	NA	NA	NA
IFI6	4.45766	0.00977063	0.136776	0.486669	NA
FAM76A	112.184	0.0533196	0.133444	0.362565	0.730157
STX12	372.913	-0.0559115	0.112452	0.424918	0.774775
PPP1R8	836.799	-0.0412224	0.0888968	0.545366	0.843107
SCARNA1	0	NA	NA	NA	NA
THEMIS2	5.54728	-0.00117078	0.136134	0.9362	NA
RPA2	1120	0.00209152	0.080866	0.975263	0.994242
SMPDL3B	55.9611	-0.0255122	0.132227	0.556277	0.8483
XKR8	229.13	0.0280134	0.11637	0.658049	0.891766
EYA3	449.455	0.137344	0.127905	0.0973883	0.407241
PTAFR	11.231	0.0287539	0.139958	0.158458	NA
DNAJC8	1465.76	-0.0174626	0.0760805	0.772322	0.936794
ATPIF1	1150.87	-0.137917	0.0945458	0.0615095	0.321856
SESN2	313.089	0.15162	0.151252	0.0811476	0.368639
MED18	190.407	0.0294305	0.11753	0.644936	0.885539
PHACTR4	723.637	0.0532327	0.0934006	0.446209	0.786739
SNHG3	764.541	0.0666947	0.0956651	0.347532	0.720025
RCC1	2639.35	0.0413835	0.0680121	0.483912	0.809474
SNORA73A	34.6208	0.0375777	0.139009	0.306259	0.684707
SNORA73B	24.9357	0.0468754	0.144577	0.154424	NA
TRNAU1AP	220.041	-0.0804566	0.133508	0.253222	0.633499
SNHG12	267.113	0.273415	0.199354	0.0164699	0.145803
SNORD99	8.77977	0.0153214	0.136849	0.429632	NA
SNORA61	28.9615	0.0298785	0.137187	0.376891	NA
SNORA44	6.15939	-0.00229603	0.136012	0.885774	NA
SNORA16A	12.6116	0.0381401	0.142991	0.0975292	NA
RAB42	8.83163	-0.00702663	0.135833	0.715303	NA
TAF12	261.096	-0.057488	0.122279	0.399059	0.759064
RNU11	0.980347	0.00219113	0.136843	0.739436	NA
GMEB1	94.3456	0.0756957	0.149083	0.192415	0.561845
YTHDF2	1120.47	0.118589	0.0919123	0.099235	0.411253
OPRD1	0	NA	NA	NA	NA
EPB41	655.97	-0.106932	0.108396	0.161297	0.520048
TMEM200B	7.02779	-0.00986867	0.136406	0.565282	NA
SRSF4	1220.01	0.0814063	0.0852692	0.234579	0.613861
MECR	160.277	-0.0259989	0.12135	0.662111	0.893505
PTPRU	308.1	-0.350101	0.207694	0.00662	0.078032
LOC101928460	0	NA	NA	NA	NA
LOC101929406	0	NA	NA	NA	NA
MATN1	0.167919	-0.00149384	0.13696	0.94282	NA
MATN1-AS1	3.25969	0.0191493	0.138615	0.0754972	NA
LAPTM5	2.17312	-0.00881647	0.137166	0.295874	NA
MIR4420	0	NA	NA	NA	NA
SDC3	34.722	-0.0267085	0.135435	0.45826	0.795335
PUM1	1923	-0.0489548	0.0757967	0.43772	0.781284
SNORD103A	0	NA	NA	NA	NA
SNORD103B	0	NA	NA	NA	NA
SNORD85	0.410587	0.00236735	0.136983	0.575446	NA
NKAIN1	2.72338	0.00720513	0.136826	0.508994	NA
SNRNP40	1229.08	0.00516096	0.0788729	0.937052	0.98365
ZCCHC17	558.786	-0.048323	0.0992207	0.49197	0.813645
FABP3	13.8402	-0.0241135	0.137951	0.311457	NA
SERINC2	1096.33	0.184972	0.102392	0.020053	0.165837
LINC01225	0.955497	0.00551946	0.137099	0.235694	NA
LINC01226	0.753937	0.000338396	0.136851	0.959497	NA
TINAGL1	1653.98	0.474454	0.0933782	3.21e-08	2.57e-06
HCRTR1	0.17543	-0.00151253	0.13696	0.937717	NA
PEF1	561.754	-0.0721222	0.104163	0.315941	0.693867
COL16A1	6.02418	0.0213866	0.138681	0.151769	NA
ADGRB2	6.17333	0.00407578	0.1361	0.801759	NA
MIR4254	0	NA	NA	NA	NA
SPOCD1	7.50705	0.0190149	0.137756	0.289728	NA
PTP4A2	2860.49	0.0306204	0.0675028	0.60483	0.867733
KHDRBS1	4191.71	-0.0680513	0.0636091	0.226486	0.605306
TMEM39B	184.682	-0.0106959	0.115972	0.86246	0.964899
MIR5585	0	NA	NA	NA	NA
KPNA6	1367.74	-0.0521598	0.0803698	0.425336	0.774916
TXLNA	1651.27	0.0526097	0.0759726	0.407241	0.765141
CCDC28B	28.8925	0.00143475	0.132683	0.967333	NA
IQCC	84.548	0.0507331	0.136314	0.342943	0.714701
DCDC2B	11.6088	0.00125143	0.135183	0.956467	NA
TMEM234	31.3135	-0.0292259	0.136839	0.391902	NA
EIF3I	3320.25	-0.105762	0.0700852	0.0718421	0.347348
MTMR9LP	13.5341	-0.016142	0.136344	0.483787	NA
FAM167B	1.82637	0.00317467	0.136725	0.727788	NA
LCK	3.073	0.0022565	0.136512	0.847336	NA
HDAC1	3003.66	-0.0756793	0.0675679	0.197277	0.56949
MARCKSL1	2705.66	0.0560876	0.0703642	0.354384	0.724984
FAM229A	7.24453	0.00465703	0.135932	0.793811	NA
TSSK3	7.51209	0.0125464	0.136766	0.462448	NA
BSDC1	509.226	-0.0223459	0.0982291	0.744958	0.928358
ZBTB8B	0.167919	-0.00149384	0.13696	0.94282	NA
ZBTB8A	65.0887	0.0171779	0.129591	0.705908	0.912337
ZBTB8OS	460.794	0.0566783	0.104446	0.42722	0.775671
RBBP4	1468.63	-0.0796222	0.0807445	0.226436	0.605306
SYNC	0.167919	-0.00149384	0.13696	0.94282	NA
KIAA1522	2359.68	-0.137433	0.0783707	0.036725	0.238702
YARS	1862.96	-0.00808738	0.0723867	0.901517	0.974594
S100PBP	267.791	0.0228059	0.110701	0.730892	0.921519
FNDC5	13.5546	0.0136899	0.135925	0.55772	NA
HPCA	0	NA	NA	NA	NA
TMEM54	640.211	-0.0139175	0.0938148	0.838294	0.956242
RNF19B	268.229	0.119769	0.144177	0.134017	0.475004
AK2	1109.24	-0.0365271	0.0829704	0.581097	0.857627
AZIN2	4.82443	-0.0180309	0.138078	0.191743	NA
TRIM62	33.1006	-0.0124607	0.132881	0.719994	0.917618
ZNF362	65.041	-0.115626	0.196159	0.0468764	0.276227
A3GALT2	0.17543	-0.00151253	0.13696	0.937717	NA
PHC2	513.529	0.201669	0.136337	0.0285484	0.205563
MIR3605	0.812428	0.00305674	0.136924	0.567862	NA
LOC101929464	3.25075	-0.0033545	0.136501	0.779337	NA
ZSCAN20	55.6553	0.0349374	0.134745	0.431958	0.777795
CSMD2	0.897005	0.00405049	0.136942	0.494027	NA
HMGB4	0	NA	NA	NA	NA
CSMD2-AS1	0	NA	NA	NA	NA
C1orf94	0	NA	NA	NA	NA
MIR552	0	NA	NA	NA	NA
GJB5	0.980347	0.00219113	0.136843	0.739436	NA
GJB4	0.729086	0.00493206	0.137062	0.306061	NA
GJB3	1.3151	0.00679959	0.137075	0.312425	NA
GJA4	0	NA	NA	NA	NA
SMIM12	393.555	0.0212342	0.102627	0.758051	0.931817
DLGAP3	4.41868	-0.0103745	0.136935	0.42974	NA
LOC653160	5.21768	-0.0111492	0.136838	0.452562	NA
ZMYM6NB	130.688	-0.0566682	0.134306	0.339182	0.712107
ZMYM6	193.657	0.0232753	0.117029	0.712926	0.914264
ZMYM1	286.157	0.0635974	0.118991	0.368128	0.734199
SFPQ	7638.06	0.048868	0.0579024	0.351737	0.722917
ZMYM4	843.203	0.0794148	0.097435	0.270674	0.653231
KIAA0319L	730.636	-0.116302	0.104597	0.126801	0.462791
NCDN	539.8	0.0549929	0.103798	0.453294	0.792487
TFAP2E	4.10537	-0.00898947	0.136779	0.495632	NA
PSMB2	2256.63	-0.0247369	0.0731549	0.693667	0.906889
C1orf216	256.918	-0.042078	0.115467	0.528685	0.834135
CLSPN	1131.62	0.10365	0.0947259	0.152703	0.506331
AGO4	56.7077	-0.0354459	0.135086	0.421279	0.772492
AGO1	819.289	-0.0493954	0.0899672	0.472269	0.803185
AGO3	190.838	0.0274393	0.11715	0.667024	0.895113
TEKT2	0.511269	-0.00307339	0.136985	0.615719	NA
ADPRHL2	411.283	0.0140722	0.101485	0.83861	0.956242
COL8A2	6.74772	-0.00489561	0.136102	0.762765	NA
TRAPPC3	661.506	-0.11146	0.10987	0.147304	0.498138
MAP7D1	815.862	0.172928	0.11093	0.0351472	0.233361
THRAP3	2438.79	-0.0460437	0.0698411	0.443748	0.784812
SH3D21	52.6458	-0.024681	0.132674	0.55652	0.8483
EVA1B	65.2317	-0.065736	0.148106	0.188592	0.556343
STK40	739.137	0.150535	0.111624	0.0618293	0.322563
LSM10	282.175	0.0478268	0.114229	0.487968	0.811156
OSCP1	9.56734	0.023782	0.13853	0.240619	NA
MRPS15	1134.14	0.0446747	0.0824099	0.500874	0.819326
CSF3R	0.578507	0.00146577	0.136905	0.758148	NA
GRIK3	0	NA	NA	NA	NA
MIR4255	0	NA	NA	NA	NA
LINC01137	10.0158	-0.0122239	0.136298	0.537325	NA
ZC3H12A	177.45	1.04868	0.232471	3.07e-07	2.03e-05
MIR6732	0.493929	0.000980143	0.136904	0.805235	NA
MEAF6	640.697	0.0636102	0.0978248	0.372237	0.7375
MIR5581	1.81994	-0.00317452	0.136765	0.709881	NA
SNIP1	274.576	0.659806	0.196762	4.33e-05	0.00150004
DNALI1	4.66545	0.00351881	0.136282	0.807258	NA
GNL2	1452.54	0.166902	0.0888903	0.021157	0.170751
RSPO1	0	NA	NA	NA	NA
C1orf109	397.294	0.0649256	0.110777	0.368535	0.734754
CDCA8	1282.62	-0.00949847	0.0789581	0.882287	0.969524
EPHA10	140.206	-0.168001	0.21939	0.0523779	0.293501
MANEAL	1023.45	-0.000951492	0.0872268	0.987774	0.997465
YRDC	455.113	0.367947	0.152089	0.00138064	0.0239255
C1orf122	697.729	-0.0336622	0.0974141	0.627436	0.879379
MTF1	295.524	0.244791	0.186796	0.0223295	0.175622
INPP5B	156.518	-0.0494555	0.131058	0.396435	0.757979
SF3A3	2099.95	0.0263824	0.0710383	0.664814	0.8948
FHL3	316.565	0.542623	0.179488	0.00015058	0.00418401
UTP11L	710.454	0.166447	0.114177	0.0439338	0.265884
POU3F1	2.37879	0.00715551	0.136895	0.475882	NA
MIR3659	0	NA	NA	NA	NA
LINC01343	0	NA	NA	NA	NA
RRAGC	305.194	-0.0364655	0.110939	0.592294	0.860824
MYCBP	0.486418	0.00101921	0.136906	0.801083	NA
GJA9-MYCBP	0.17543	-0.00151253	0.13696	0.937717	NA
GJA9	0	NA	NA	NA	NA
RHBDL2	2.67116	0.0017014	0.136548	0.877833	NA
AKIRIN1	1832.47	0.0957038	0.079911	0.14616	0.495589
NDUFS5	1503.15	0.00995168	0.0752281	0.88163	0.969524
MACF1	3044.12	0.275831	0.0814857	0.000122365	0.00358203
KIAA0754	186.72	0.124048	0.162975	0.114228	0.442497
BMP8A	77.6331	-0.448713	0.568178	0.00949016	0.0997624
PPIEL	3.72626	0.00857035	0.136829	0.484958	NA
PABPC4	4543.86	0.00501746	0.0610148	0.927059	0.981483
LOC101929516	3.39022	-0.0074286	0.136772	0.524023	NA
SNORA55	3.08283	-0.00222354	0.136489	0.849371	NA
HEYL	5.46143	-0.0133233	0.137126	0.373083	NA
NT5C1A	0	NA	NA	NA	NA
HPCAL4	2.39613	0.00258171	0.136604	0.80797	NA
PPIE	661.929	-0.0499292	0.095274	0.476563	0.805662
BMP8B	84.8192	-0.0749009	0.151321	0.1718	0.53372
OXCT2	5.87201	-0.0111173	0.136723	0.481462	NA
TRIT1	382.009	-0.0110453	0.103436	0.869781	0.967551
MYCL	16.9082	-0.00789385	0.134652	0.762264	NA
MFSD2A	26.2393	-0.0233741	0.135887	0.459623	NA
CAP1	4064.22	0.0205243	0.0620189	0.711465	0.913864
PPT1	2521.68	-0.139865	0.0773265	0.0320294	0.221571
RLF	599.721	0.688278	0.15346	4.31e-07	2.7e-05
TMCO2	0	NA	NA	NA	NA
ZMPSTE24	2122.83	-0.0494861	0.0744979	0.424671	0.774596
COL9A2	2.29669	0.0103659	0.137316	0.227374	NA
SMAP2	317.076	0.0205473	0.107567	0.761679	0.932302
ZFP69B	30.2428	0.00194805	0.132408	0.956167	NA
ZFP69	65.9324	-0.0245369	0.130723	0.593887	0.861748
EXO5	117.068	-0.00344523	0.122068	0.948844	0.985679
ZNF684	45.1176	0.0255271	0.13348	0.52367	0.831392
RIMS3	18.7074	0.00364514	0.134085	0.89744	NA
NFYC-AS1	39.097	0.00443732	0.131211	0.90858	0.976308
NFYC	661.262	0.0736472	0.0986648	0.30691	0.68549
MIR30E	0.17543	-0.00151253	0.13696	0.937717	NA
MIR30C1	0	NA	NA	NA	NA
KCNQ4	5.55603	0.000763517	0.136068	0.963282	NA
CITED4	77.7429	-0.00982045	0.126661	0.841796	0.956929
CTPS1	1922.78	0.0466759	0.072697	0.449894	0.789579
SLFNL1-AS1	27.3452	0.00834088	0.13308	0.801416	NA
SLFNL1	4.16401	0.00247882	0.136337	0.857308	NA
SCMH1	349.196	-0.0748191	0.121422	0.301064	0.680417
FOXO6	2.10248	-0.0045386	0.136747	0.636293	NA
EDN2	1.91203	-0.00306406	0.136727	0.732571	NA
HIVEP3	2.11251	0.00993751	0.137263	0.251043	NA
GUCA2B	3.43369	-0.00454437	0.136532	0.710237	NA
GUCA2A	25.0245	-0.0312047	0.138172	0.324969	NA
FOXJ3	925.446	0.0824171	0.0928888	0.245434	0.623683
RIMKLA	106.33	-0.187514	0.273463	0.0339951	0.229176
ZMYND12	2.16849	-0.00132227	0.136653	0.8879	NA
PPCS	542.58	-0.152274	0.130708	0.0732884	0.351366
CCDC30	4.11539	0.0050752	0.136452	0.707436	NA
PPIH	471.666	0.0341411	0.101422	0.620749	0.876479
YBX1	10505.5	-0.0366837	0.0577966	0.433378	0.778277
CLDN19	5.36826	-0.00771987	0.136445	0.610192	NA
P3H1	301.289	-0.0220791	0.10894	0.741147	0.927058
C1orf50	76.3861	-0.0415053	0.13402	0.409137	0.765833
LOC100129924	1.1048	-0.00200907	0.13683	0.754587	NA
SVBP	171.071	-0.0185424	0.117915	0.762708	0.933161
ERMAP	113.716	-0.0144131	0.124306	0.785659	0.940387
ZNF691	82.3049	-0.037096	0.131969	0.46393	0.798332
LOC339539	0.410587	0.00236735	0.136983	0.575446	NA
SLC2A1	8214.59	0.504779	0.066471	2.67e-15	6.36e-13
SLC2A1-AS1	8.5904	0.00963791	0.136121	0.61503	NA
FAM183A	9.95269	-0.00704742	0.135688	0.726062	NA
EBNA1BP2	3616.34	0.0125961	0.0680142	0.831908	0.954151
MIR6733	0.318499	0.00205596	0.136977	0.620991	NA
CFAP57	9.84326	-0.00310585	0.135438	0.877851	NA
TMEM125	296.434	-0.0454784	0.112791	0.509112	0.823578
C1orf210	143.399	-0.115491	0.168507	0.11324	0.441365
TIE1	2.54903	0.00135187	0.13658	0.899292	NA
MPL	5.77385	0.00940662	0.13652	0.5563	NA
CDC20	3432.49	0.0393733	0.0647414	0.491243	0.813386
ELOVL1	1746.85	0.0933853	0.0814797	0.162197	0.521333
MIR6734	0	NA	NA	NA	NA
MED8	642.306	-0.000420897	0.0916629	0.99407	0.998249
SZT2	281.174	-0.0503146	0.116878	0.461087	0.797337
MIR6735	0	NA	NA	NA	NA
HYI	0	NA	NA	NA	NA
PTPRF	5049.9	-0.0361146	0.0604583	0.504152	0.821028
KDM4A	560.42	-0.124867	0.120032	0.119458	0.450048
KDM4A-AS1	15.7253	-0.000200188	0.134472	0.9928	NA
ST3GAL3	24.1465	-0.0420449	0.14269	0.177019	NA
LOC101929592	0.335839	-0.00186439	0.13697	0.784431	NA
MIR6079	0	NA	NA	NA	NA
ARTN	1.18295	-0.00670825	0.137137	0.267493	NA
IPO13	404.264	-0.0661976	0.111098	0.360382	0.728935
DPH2	968.098	0.118614	0.099882	0.112741	0.441179
ATP6V0B	1072.18	-0.0366114	0.0860308	0.585947	0.859364
B4GALT2	478.144	-0.00923023	0.099559	0.891776	0.97204
CCDC24	56.2458	0.020739	0.13084	0.641021	0.883775
SLC6A9	45.5587	-0.0282674	0.134147	0.487526	0.81115
KLF17	0.897005	0.00405049	0.136942	0.494027	NA
DMAP1	479.206	-0.0288226	0.0995959	0.676306	0.901215
ERI3	446.278	-0.0424784	0.103264	0.544336	0.842748
ERI3-IT1	5.47269	0.0023715	0.136122	0.880517	NA
RNF220	923.818	0.0109435	0.0879392	0.872057	0.967881
MIR5584	0	NA	NA	NA	NA
TMEM53	14.7362	-0.0137227	0.135739	0.569146	NA
C1orf228	0.493929	0.000980143	0.136904	0.805235	NA
RNU5F-1	0	NA	NA	NA	NA
RNU5D-1	0.511269	-0.00307339	0.136985	0.615719	NA
KIF2C	1651.5	-0.15155	0.0855664	0.0305981	0.216232
RPS8	9389.97	-0.0309013	0.0588978	0.527753	0.833487
SNORD55	14.9143	0.0272408	0.138598	0.27865	NA
SNORD46	5.93585	0.00440164	0.136206	0.776023	NA
SNORD38A	5.44656	-0.00480128	0.136314	0.738025	NA
SNORD38B	10.8025	0.0198427	0.137421	0.350722	NA
BEST4	0.410587	0.00236735	0.136983	0.575446	NA
PLK3	108.879	0.677856	0.318511	0.00128126	0.0225107
TCTEX1D4	3.1599	-0.00176673	0.136474	0.882159	NA
BTBD19	12.9796	0.0116055	0.135647	0.620101	NA
PTCH2	2.90632	0.00577222	0.136691	0.60915	NA
EIF2B3	535.982	0.0148742	0.0972202	0.829388	0.953413
HECTD3	566.469	-0.0796427	0.105771	0.277414	0.659327
UROD	525.975	-0.0309938	0.0989175	0.654193	0.890342
ZSWIM5	100.794	-0.0693656	0.143808	0.233159	0.61225
LINC01144	4.30708	0.00606277	0.136476	0.66087	NA
HPDL	1025.29	-0.112859	0.107437	0.141636	0.488812
MUTYH	377.08	-0.0307105	0.10496	0.654799	0.890576
TOE1	470.576	-0.0401213	0.101206	0.565275	0.851577
TESK2	127.005	-0.157994	0.221729	0.0515483	0.290707
CCDC163P	23.7837	-0.0127684	0.134339	0.66698	NA
MMACHC	211.312	-0.00456564	0.113555	0.94039	0.983797
PRDX1	5555.83	-0.139293	0.0653237	0.0161076	0.143974
AKR1A1	499.707	-0.28942	0.147717	0.00593175	0.0723724
NASP	3341.31	-0.0953346	0.0693782	0.0979393	0.408348
CCDC17	9.03814	-0.0235907	0.13873	0.202567	NA
GPBP1L1	929.423	0.170326	0.107807	0.0349528	0.232747
RPS15AP10	3.98735	0.00159671	0.136321	0.907385	NA
TMEM69	503.561	-0.0173211	0.099274	0.800366	0.946005
IPP	152.894	-0.0240704	0.120196	0.689303	0.905105
MAST2	1353.27	0.029172	0.0787588	0.647483	0.886598
PIK3R3	223.92	-0.0107652	0.112498	0.858028	0.96266
LOC101929626	0.997687	-0.00230225	0.136848	0.739353	NA
TSPAN1	16.8605	-0.0693868	0.162259	0.00788382	NA
POMGNT1	595.748	0.0499958	0.0970208	0.476639	0.805662
LURAP1	0.318499	0.00205596	0.136977	0.620991	NA
RAD54L	734.419	-0.010937	0.0916928	0.887948	0.970964
LRRC41	816.35	0.00120922	0.0903983	0.986652	0.997432
UQCRH	1719.83	-0.137094	0.086271	0.0502137	0.287871
NSUN4	273.206	0.00379726	0.109238	0.95508	0.98827
FAAH	117.928	-0.0617825	0.13744	0.297513	0.678028
FAAHP1	0.493929	0.000980143	0.136904	0.805235	NA
LINC01398	0	NA	NA	NA	NA
DMBX1	0.167919	-0.00149384	0.13696	0.94282	NA
MKNK1-AS1	4.52475	0.00539283	0.136433	0.698694	NA
KNCN	0	NA	NA	NA	NA
MKNK1	274.553	-0.015805	0.109462	0.810905	0.948856
MOB3C	26.3809	-0.00943243	0.133453	0.765352	NA
ATPAF1	602.56	-0.187011	0.12856	0.0348897	0.232594
TEX38	0.486418	0.00101921	0.136906	0.801083	NA
EFCAB14-AS1	1.20548	-0.00714808	0.137162	0.250202	NA
EFCAB14	1447.85	-0.0933008	0.0826439	0.164163	0.525137
CYP4B1	0.167919	-0.00149384	0.13696	0.94282	NA
CYP4Z2P	0	NA	NA	NA	NA
CYP4A11	0.493929	0.000980143	0.136904	0.805235	NA
CYP4X1	6.46554	-0.00972404	0.136463	0.556941	NA
CYP4Z1	0	NA	NA	NA	NA
CYP4A22	0	NA	NA	NA	NA
LINC00853	3.95247	-0.00791976	0.136702	0.54051	NA
PDZK1IP1	7.61505	-0.0066546	0.136003	0.709176	NA
TAL1	59.5707	0.0102318	0.128916	0.821189	0.952224
STIL	540.502	-0.0166373	0.0969801	0.807682	0.948203
CMPK1	2050.13	-0.037074	0.072865	0.5479	0.844398
LINC01389	6.93694	-0.00854605	0.136257	0.61986	NA
FOXE3	0.17543	-0.00151253	0.13696	0.937717	NA
FOXD2-AS1	89.563	-0.051523	0.136276	0.336812	0.709536
FOXD2	112.315	-0.152365	0.218933	0.0528235	0.294553
TRABD2B	0.997687	-0.00230225	0.136848	0.739353	NA
SKINTL	0.729086	0.00493206	0.137062	0.306061	NA
SLC5A9	3.75343	-0.000279848	0.136357	0.981299	NA
SPATA6	0.586017	0.0014245	0.136903	0.762396	NA
AGBL4	0	NA	NA	NA	NA
BEND5	0	NA	NA	NA	NA
LOC101929721	0	NA	NA	NA	NA
AGBL4-IT1	0	NA	NA	NA	NA
ELAVL4	1.46677	0.00315749	0.136805	0.689288	NA
DMRTA2	93.8382	0.0406667	0.131258	0.452867	0.79242
FAF1	901.11	-0.0446213	0.0887534	0.51298	0.82527
CDKN2C	39.6262	-0.0547896	0.146216	0.173334	0.535688
MIR4421	0	NA	NA	NA	NA
MIR6500	0	NA	NA	NA	NA
C1orf185	0	NA	NA	NA	NA
RNF11	696.725	0.0730926	0.0982755	0.309805	0.688589
TTC39A	233.842	-0.122515	0.15254	0.12451	0.458775
TTC39A-AS1	0.753937	0.000338396	0.136851	0.959497	NA
EPS15	501.071	0.0161566	0.0976485	0.815094	0.949774
OSBPL9	1590.58	-0.0782173	0.0804081	0.233633	0.61251
NRD1	3738.89	-0.0304294	0.0630738	0.585924	0.859364
MIR761	0	NA	NA	NA	NA
RAB3B	4085.6	0.268409	0.0722195	3.9e-05	0.00139313
TXNDC12	1432.33	-0.105239	0.0844952	0.123106	0.456535
KTI12	0	NA	NA	NA	NA
TXNDC12-AS1	0.17543	-0.00151253	0.13696	0.937717	NA
BTF3L4	523.434	0.0467905	0.100377	0.506739	0.822245
ZFYVE9	407.694	0.0357372	0.105004	0.605912	0.8682
CC2D1B	545.66	0.163516	0.125879	0.0563006	0.306314
ORC1	600.754	0.0801412	0.103023	0.274045	0.655963
PRPF38A	839.578	0.0835484	0.0943533	0.231983	0.611272
ZCCHC11	754.281	-0.00305153	0.0945225	0.962966	0.990342
GPX7	71.9445	-0.02707	0.130146	0.575264	0.856441
FAM159A	23.2534	-0.00273978	0.133416	0.926103	NA
COA7	598.691	0.179308	0.128996	0.0411553	0.254877
ZYG11B	648.692	-0.0134449	0.095317	0.842898	0.957108
ZYG11A	4.78456	-0.0133145	0.137235	0.341057	NA
ECHDC2	1.69081	-0.000492842	0.136728	0.950105	NA
SCP2	1131.33	-0.265933	0.107308	0.00215934	0.0337469
MIR1273F	0	NA	NA	NA	NA
MIR5095	0	NA	NA	NA	NA
MIR1273G	0	NA	NA	NA	NA
PODN	0	NA	NA	NA	NA
SLC1A7	0.671677	-0.00338064	0.136998	0.538468	NA
CPT2	324.092	-0.252628	0.180308	0.0189611	0.160041
C1orf123	297.601	-0.0161327	0.107946	0.8083	0.948203
MAGOH	777.99	-0.031556	0.0891768	0.64086	0.883775
LOC100507564	5.6297	0.0126246	0.136965	0.414422	NA
LRP8	134.802	0.054797	0.130865	0.373687	0.738578
LOC105378732	0.511269	-0.00307339	0.136985	0.615719	NA
SLC25A3P1	0	NA	NA	NA	NA
DMRTB1	0	NA	NA	NA	NA
GLIS1	0	NA	NA	NA	NA
NDC1	2508.84	-0.0211206	0.0677337	0.719047	0.917283
YIPF1	256.131	-0.0953015	0.136446	0.199689	0.572834
DIO1	25.1685	-0.0534611	0.148332	0.103182	NA
HSPB11	680.911	-0.0366356	0.0929725	0.594775	0.862081
LRRC42	1417.28	0.106984	0.088022	0.131144	0.470226
LDLRAD1	0.686699	-0.00411433	0.137013	0.489142	NA
TMEM59	860.917	-0.328803	0.116865	0.000575535	0.012082
TCEANC2	120.59	-0.054185	0.13294	0.362216	0.729863
MIR4781	0	NA	NA	NA	NA
CDCP2	0	NA	NA	NA	NA
CYB5RL	147.489	-0.0211312	0.121012	0.718867	0.917156
MRPL37	2082.53	-0.0166246	0.0714685	0.784954	0.940364
SSBP3	255.717	-0.051888	0.117392	0.444649	0.785471
SSBP3-AS1	7.06159	0.00600695	0.136017	0.734651	NA
ACOT11	37.9912	0.0204171	0.133297	0.590959	0.859973
FAM151A	26.2345	-0.0559939	0.149783	0.0922394	NA
MROH7	0	NA	NA	NA	NA
MROH7-TTC4	0	NA	NA	NA	NA
TTC4	13.1266	0.0158954	0.136419	0.483376	NA
PARS2	154.444	0.0384951	0.123314	0.533517	0.836918
TTC22	88.6367	-0.125758	0.198115	0.0604281	0.319242
C1orf177	0.669359	-0.000120908	0.136873	0.999288	NA
DHCR24	8927.52	-0.289711	0.0627739	6.74e-07	4.03e-05
TMEM61	0	NA	NA	NA	NA
BSND	1.15578	0.000980181	0.13679	0.892416	NA
PCSK9	375.612	-0.129412	0.134616	0.115872	0.444236
USP24	1632.5	0.0918283	0.0845548	0.172985	0.535299
LOC100507634	17.5157	-0.000336479	0.13424	0.987692	NA
MIR4422	0	NA	NA	NA	NA
PPAP2B	593.664	0.028099	0.0952925	0.685871	0.904556
PRKAA2	391.937	0.117877	0.144477	0.138179	0.482276
C1orf168	8.27906	-0.0175638	0.137495	0.323121	NA
C8A	0	NA	NA	NA	NA
C8B	0	NA	NA	NA	NA
DAB1	3.3305	-0.012084	0.137329	0.280719	NA
DAB1-AS1	0	NA	NA	NA	NA
OMA1	93.0126	-0.0536954	0.137824	0.313719	0.691723
TACSTD2	16.1695	0.00984355	0.134926	0.707493	NA
MYSM1	552.211	0.129708	0.206412	0.0510544	0.289926
JUN	1988.7	2.44637	0.094771	3.75e-148	2.14e-144
LINC01135	0.578507	0.00146577	0.136905	0.758148	NA
LINC01358	0.636998	0.00373483	0.13702	0.389502	NA
HSD52	0	NA	NA	NA	NA
FGGY	43.7905	-0.0532684	0.144859	0.197008	0.568954
MIR4711	0	NA	NA	NA	NA
LOC101926944	0	NA	NA	NA	NA
HOOK1	1373.66	-0.0249862	0.0905081	0.711935	0.913878
CYP2J2	26.5596	-0.0289703	0.137258	0.371848	NA
C1orf87	0	NA	NA	NA	NA
LOC101926964	0	NA	NA	NA	NA
NFIA-AS2	0	NA	NA	NA	NA
NFIA	102.839	0.00650468	0.124015	0.904063	0.975457
NFIA-AS1	0	NA	NA	NA	NA
MGC34796	0.669359	-0.000120908	0.136873	0.999288	NA
TM2D1	145.365	-0.021062	0.121309	0.718644	0.917106
INADL	829.744	-0.0514724	0.0897839	0.454277	0.793128
MIR3116-1	0	NA	NA	NA	NA
MIR3116-2	0	NA	NA	NA	NA
L1TD1	0.318499	0.00205596	0.136977	0.620991	NA
KANK4	39.667	-0.0778571	0.162709	0.0687359	0.340177
USP1	1610.46	0.0928536	0.0810961	0.163595	0.524495
DOCK7	728.821	0.095466	0.115558	0.21497	0.591984
ANGPTL3	3.45246	0.0125133	0.137319	0.295817	NA
ATG4C	206.133	-0.0174471	0.115216	0.782032	0.939522
LINC00466	0	NA	NA	NA	NA
FOXD3-AS1	0.17543	-0.00151253	0.13696	0.937717	NA
FOXD3	1.22302	0.00633221	0.137046	0.339129	NA
MIR6068	0	NA	NA	NA	NA
ALG6	350.316	-0.00799538	0.104125	0.905026	0.975457
ITGB3BP	402.384	-0.0392607	0.106639	0.570409	0.85408
EFCAB7	75.8236	-0.0201462	0.128192	0.678694	0.902814
DLEU2L	12.5593	0.0228733	0.137767	0.325877	NA
PGM1	328.885	-0.306183	0.186272	0.00924015	0.0981604
ROR1	276.295	-0.0300024	0.111181	0.654578	0.890549
ROR1-AS1	0.829768	-0.00122211	0.136844	0.858854	NA
UBE2U	0	NA	NA	NA	NA
CACHD1	923.094	-0.104903	0.0965076	0.151041	0.504502
MIR4794	0	NA	NA	NA	NA
RAVER2	459.793	-0.038395	0.104943	0.580559	0.857627
JAK1	1172.92	-0.122065	0.0930927	0.0924526	0.395286
LINC01359	0.636998	0.00373483	0.13702	0.389502	NA
MIR3671	0.167919	-0.00149384	0.13696	0.94282	NA
MIR101-1	0	NA	NA	NA	NA
AK4	1799.61	-0.269901	0.0907035	0.000480045	0.0105628
DNAJC6	69.52	0.0219731	0.129281	0.648218	0.886977
LEPROT	750.393	-0.0212007	0.0897584	0.754396	0.93009
LEPR	48.8135	0.00908663	0.130282	0.827292	0.953004
PDE4B	0.897005	0.00405049	0.136942	0.494027	NA
LOC101927139	0	NA	NA	NA	NA
SGIP1	0.410587	0.00236735	0.136983	0.575446	NA
MIR3117	0	NA	NA	NA	NA
TCTEX1D1	0	NA	NA	NA	NA
INSL5	0.318499	0.00205596	0.136977	0.620991	NA
WDR78	47.0178	-0.00354734	0.130082	0.929142	0.981738
MIER1	886.782	0.415629	0.119511	4.52e-05	0.00155845
SLC35D1	425.318	-0.0512742	0.109273	0.463229	0.798318
C1orf141	1.64343	0.00402512	0.136831	0.615427	NA
IL23R	2.50684	0.00963623	0.137186	0.301086	NA
IL12RB2	4.83589	0.0172759	0.137906	0.217407	NA
SERBP1	8571.59	0.0336279	0.0578111	0.521343	0.829558
GADD45A	1041.68	0.607061	0.112872	5.21e-09	4.96e-07
GNG12	1142.33	-0.0262543	0.0810016	0.687868	0.904665
GNG12-AS1	6.18552	0.00517345	0.136142	0.752613	NA
DIRAS3	0	NA	NA	NA	NA
WLS	872.674	-0.294225	0.114217	0.00136316	0.0236945
MIR1262	0	NA	NA	NA	NA
RPE65	0	NA	NA	NA	NA
DEPDC1	1148.37	0.00579156	0.0889678	0.932759	0.982917
DEPDC1-AS1	5.10948	-0.00508335	0.136286	0.731695	NA
LRRC7	0	NA	NA	NA	NA
PIN1P1	0.318499	0.00205596	0.136977	0.620991	NA
LRRC40	451.423	-0.0923758	0.117404	0.223594	0.602085
SRSF11	2265.19	0.0525136	0.0767343	0.409003	0.765833
ANKRD13C	524.855	0.00735363	0.0964182	0.915516	0.978493
HHLA3	30.0069	-0.0214269	0.134878	0.523337	NA
CTH	28.0787	-0.0557429	0.149122	0.106399	NA
LOC101927244	0	NA	NA	NA	NA
PTGER3	2.53935	0.0143978	0.137898	0.0910419	NA
ZRANB2-AS1	14.3297	-0.00568962	0.135031	0.805847	NA
ZRANB2	1411.8	0.0827957	0.0914272	0.239101	0.618629
MIR186	5.08463	-0.000446984	0.136133	0.974217	NA
ZRANB2-AS2	2.13612	0.00293305	0.136699	0.757492	NA
NEGR1	0.34335	-0.00209906	0.13697	0.764914	NA
NEGR1-IT1	0	NA	NA	NA	NA
LINC01360	0	NA	NA	NA	NA
LRRIQ3	15.0236	0.00447086	0.134699	0.860754	NA
FPGT-TNNI3K	0	NA	NA	NA	NA
FPGT	282.537	-0.0382085	0.112097	0.573172	0.855637
TNNI3K	0	NA	NA	NA	NA
ERICH3	0.578507	0.00146577	0.136905	0.758148	NA
ERICH3-AS1	0	NA	NA	NA	NA
CRYZ	1893.8	-0.101367	0.0774348	0.117169	0.446916
TYW3	649.707	0.154371	0.116152	0.0601929	0.319129
LHX8	0.410587	0.00236735	0.136983	0.575446	NA
SLC44A5	337.888	0.0728695	0.12359	0.306583	0.685163
ACADM	707.159	-0.158786	0.116761	0.0548624	0.301941
DLSTP1	98.0362	0.0360121	0.128972	0.50976	0.823785
RABGGTB	1817.18	0.289975	0.0878958	0.000152673	0.0042114
SNORD45C	9.43287	0.0130572	0.136375	0.519171	NA
SNORD45A	9.46379	0.0185734	0.137516	0.328423	NA
SNORD45B	9.24094	-0.0157971	0.136957	0.406884	NA
MSH4	4.33821	-0.000818926	0.136265	0.950843	NA
ASB17	0.34335	-0.00209906	0.13697	0.764914	NA
LOC101927342	0	NA	NA	NA	NA
ST6GALNAC3	185.516	0.0140751	0.117151	0.820404	0.952115
ST6GALNAC5	6.00885	0.00390594	0.136176	0.803317	NA
MIR7156	0	NA	NA	NA	NA
PIGK	553.843	0.0152814	0.0966407	0.825149	0.952377
AK5	1.13967	0.00756932	0.137221	0.153485	NA
ZZZ3	703.878	0.0395603	0.0980505	0.575109	0.856441
USP33	739.503	-0.0639915	0.0969888	0.36725	0.7336
FAM73A	393.153	-0.00763009	0.111055	0.905636	0.975457
NEXN-AS1	1.4233	0.000242867	0.13673	0.977084	NA
NEXN	69.4616	0.0849657	0.161347	0.115513	0.444199
FUBP1	2774.86	0.0317576	0.0673168	0.584609	0.859271
DNAJB4	168.82	0.0698806	0.134334	0.29004	0.670769
GIPC2	339.657	-0.195855	0.163364	0.0408627	0.253891
MGC27382	0.410587	0.00236735	0.136983	0.575446	NA
PTGFR	1.04758	0.00707701	0.137186	0.174776	NA
IFI44L	1.49285	0.000669416	0.136782	0.927225	NA
IFI44	0.51878	-0.00311183	0.136986	0.610346	NA
ADGRL4	0.167919	-0.00149384	0.13696	0.94282	NA
LOC101927412	0.318499	0.00205596	0.136977	0.620991	NA
LOC101927434	0	NA	NA	NA	NA
ADGRL2	7.67265	0.0217302	0.138406	0.219436	NA
LINC01361	0.335839	-0.00186439	0.13697	0.784431	NA
LOC101927587	0.729086	0.00493206	0.137062	0.306061	NA
LOC101927560	1.2155	0.00638445	0.137051	0.336794	NA
TTLL7	1.23284	0.00144533	0.136795	0.840773	NA
PRKACB	60.3301	0.0007502	0.128357	0.984923	0.99701
SAMD13	5.25255	-0.00160318	0.13612	0.913927	NA
UOX	0.17543	-0.00151253	0.13696	0.937717	NA
DNASE2B	0	NA	NA	NA	NA
RPF1	662.485	0.0357854	0.0939235	0.60565	0.868038
GNG5	1292.75	0.0737976	0.0862836	0.280386	0.661293
SPATA1	2.96713	0.00417627	0.136581	0.718827	NA
CTBS	155.225	-0.136343	0.185081	0.0819838	0.370198
LINC01461	0	NA	NA	NA	NA
LINC01555	0.410587	0.00236735	0.136983	0.575446	NA
SSX2IP	526.603	0.0626582	0.104638	0.384549	0.748618
LPAR3	0	NA	NA	NA	NA
MCOLN2	0.586017	0.0014245	0.136903	0.762396	NA
MCOLN3	10.6025	0.00928792	0.135933	0.644537	NA
WDR63	0.729086	0.00493206	0.137062	0.306061	NA
MIR4423	0	NA	NA	NA	NA
SYDE2	266.311	0.169617	0.174232	0.0623788	0.323656
C1orf52	388.523	0.149691	0.139906	0.0815554	0.368856
BCL10	538.364	0.592626	0.136766	9.62e-07	5.5e-05
LOC646626	1.81994	-0.00317452	0.136765	0.709881	NA
DDAH1	3528.9	-0.177779	0.0716988	0.00457572	0.0602594
CYR61	3869.36	0.475509	0.0714982	2.63e-12	4.18e-10
ZNHIT6	883.289	0.103666	0.104275	0.168608	0.530005
COL24A1	0.897005	0.00405049	0.136942	0.494027	NA
ODF2L	143.91	0.0388651	0.125811	0.514124	0.82578
MIR7856	0	NA	NA	NA	NA
CLCA2	0.51878	-0.00311183	0.136986	0.610346	NA
CLCA1	0	NA	NA	NA	NA
CLCA4	1.52398	-0.00569277	0.136942	0.46969	NA
CLCA3P	1.82637	0.00317467	0.136725	0.727788	NA
SH3GLB1	1926.63	0.183808	0.0864546	0.0104006	0.106527
2021-09-15	3295.25	-0.163904	0.0717313	0.00864743	0.0940511
HS2ST1	3136.29	-0.0310832	0.0660494	0.588491	0.859485
LINC01140	3.13021	-0.00667842	0.136745	0.55647	NA
LOC101927844	0.335839	-0.00186439	0.13697	0.784431	NA
LMO4	2694.97	0.0641914	0.0699379	0.286423	0.668116
LINC01364	0.167919	-0.00149384	0.13696	0.94282	NA
PKN2-AS1	0.729086	0.00493206	0.137062	0.306061	NA
PKN2	1682.83	0.258637	0.112751	0.00362562	0.0508655
GTF2B	313.697	0.0976665	0.128284	0.201027	0.574793
CCBL2	241.62	-0.00625313	0.11114	0.922281	0.980947
RBMXL1	485.113	0.0261105	0.0985633	0.706056	0.912337
GBP3	16.9935	0.013133	0.135365	0.611041	NA
GBP1	3.07532	-0.00216934	0.136491	0.852304	NA
GBP2	13.6999	0.00462482	0.134913	0.848978	NA
GBP7	0	NA	NA	NA	NA
GBP4	0.318499	0.00205596	0.136977	0.620991	NA
GBP5	3.46125	0.0235322	0.139825	0.00465193	NA
LOC729930	0	NA	NA	NA	NA
GBP6	0.486418	0.00101921	0.136906	0.801083	NA
GBP1P1	0.921856	-0.000826949	0.136831	0.886268	NA
LRRC8B	637.858	0.194142	0.128164	0.0295359	0.210525
FLJ27354	0	NA	NA	NA	NA
LRRC8C	4.64688	0.00547871	0.136448	0.691326	NA
LRRC8D	495.728	0.0207311	0.0980729	0.764287	0.933474
GEMIN8P4	40.1298	-0.00297552	0.131162	0.935587	0.983547
ZNF326	965.657	0.0343011	0.086325	0.611462	0.871772
BARHL2	0	NA	NA	NA	NA
ZNF644	949	0.253665	0.119922	0.00563545	0.0698375
HFM1	6.41692	-0.00653199	0.136245	0.684306	NA
CDC7	764.146	0.0283133	0.0920841	0.68056	0.903196
TGFBR3	884.23	-0.00985792	0.0859129	0.881776	0.969524
BRDT	0	NA	NA	NA	NA
EPHX4	20.6912	-0.0198384	0.136026	0.478134	NA
SETSIP	194.305	0.0689706	0.131861	0.304355	0.683247
BTBD8	5.64149	-0.022364	0.138996	0.120183	NA
KIAA1107	19.306	-0.00861004	0.134384	0.754834	NA
C1orf146	0.335839	-0.00186439	0.13697	0.784431	NA
GLMN	432.488	-0.0110052	0.100641	0.871232	0.967565
RPAP2	291.031	0.0451424	0.114311	0.510069	0.823785
GFI1	13.8513	-0.0162687	0.136252	0.493026	NA
EVI5	458.28	0.0318332	0.105213	0.645277	0.885599
RPL5	15045.2	-0.0597812	0.0549089	0.23315	0.61225
FAM69A	118.268	-0.137875	0.200437	0.0655787	0.331522
SNORD21	2.05278	0.00512057	0.13678	0.596951	NA
SNORA66	8.62559	0.00352095	0.135824	0.847046	NA
MTF2	979.739	0.20965	0.124099	0.0191141	0.160976
TMED5	2862.73	-0.0506389	0.072414	0.409592	0.765933
CCDC18	274.104	0.212477	0.191202	0.0356069	0.23481
LOC100131564	82.5516	-0.0611994	0.14298	0.244718	0.623117
DR1	1423.69	0.15212	0.089964	0.0355528	0.23481
FNBP1L	1450.47	-0.0336863	0.0836164	0.614222	0.873853
BCAR3	194.419	-0.147572	0.185738	0.0767755	0.357868
LOC100129046	27.1361	-0.00676401	0.133338	0.826666	NA
MIR760	0	NA	NA	NA	NA
DNTTIP2	2134.84	0.37008	0.0854784	1.72e-06	9.37e-05
GCLM	1046.8	0.12406	0.0961758	0.0935332	0.397817
ABCA4	2.07995	-0.00408998	0.136754	0.656692	NA
ARHGAP29	2114	0.463051	0.102765	5.62e-07	3.39e-05
ABCD3	2898.28	0.00261007	0.0697531	0.965826	0.991704
F3	523.112	0.140023	0.122903	0.0890093	0.386497
LINC01057	20.475	-0.0224937	0.136447	0.434667	NA
MIR378G	0.34335	-0.00209906	0.13697	0.764914	NA
SLC44A3	383.591	-0.543374	0.166837	7.13e-05	0.00227408
CNN3	3927.49	0.00484283	0.0616717	0.927682	0.981574
LOC729970	58.6007	-0.0591586	0.145703	0.204191	0.578616
ALG14	204.209	-0.0142501	0.115235	0.818203	0.951299
TMEM56	1045.23	-0.0339456	0.0917347	0.614863	0.874019
TMEM56-RWDD3	31.5561	-0.0261539	0.135858	0.446474	0.786843
LOC101928118	4.54832	-0.011102	0.136947	0.42075	NA
RWDD3	212.141	0.00256579	0.114271	0.969964	0.992572
FLJ31662	0.34335	-0.00209906	0.13697	0.764914	NA
LOC100996635	0.486418	0.00101921	0.136906	0.801083	NA
LOC102723661	0	NA	NA	NA	NA
LOC101928241	0	NA	NA	NA	NA
PTBP2	277.417	0.330208	0.236292	0.0108299	0.109137
DPYD	0.410587	0.00236735	0.136983	0.575446	NA
DPYD-AS1	0	NA	NA	NA	NA
DPYD-AS2	0	NA	NA	NA	NA
MIR137HG	0.410587	0.00236735	0.136983	0.575446	NA
MIR2682	0	NA	NA	NA	NA
MIR137	0	NA	NA	NA	NA
LOC729987	0	NA	NA	NA	NA
SNX7	367.862	-0.0565301	0.111537	0.423036	0.77371
LPPR5	0	NA	NA	NA	NA
LOC100129620	0	NA	NA	NA	NA
LPPR4	0	NA	NA	NA	NA
LOC101928270	0	NA	NA	NA	NA
MIR548N	0	NA	NA	NA	NA
PALMD	0	NA	NA	NA	NA
FRRS1	103.923	-0.0162479	0.124564	0.751091	0.929403
AGL	2058.54	-0.0212316	0.0851151	0.749073	0.929394
SLC35A3	447.077	0.0157196	0.108408	0.815157	0.949774
HIAT1	689.837	0.110166	0.106424	0.147803	0.498349
SASS6	389.033	0.130413	0.147703	0.112883	0.441179
TRMT13	239.222	0.0809298	0.132811	0.254412	0.634941
LRRC39	9.32808	0.00781815	0.135852	0.694092	NA
DBT	381.16	-0.113761	0.129457	0.152165	0.505754
RTCA-AS1	3.18367	0.000245628	0.136531	0.984142	NA
RTCA	715.624	0.0233947	0.0904762	0.732301	0.922311
MIR553	0.335839	-0.00186439	0.13697	0.784431	NA
CDC14A	131.064	0.281651	0.333213	0.019449	0.162122
GPR88	0	NA	NA	NA	NA
LINC01349	0	NA	NA	NA	NA
VCAM1	0	NA	NA	NA	NA
EXTL2	177.2	0.134699	0.172421	0.0944504	0.399709
SLC30A7	372.224	0.136124	0.153309	0.103222	0.41993
DPH5	473.674	0.00497573	0.0981678	0.943375	0.983797
LOC102606465	56.3575	0.00424886	0.128886	0.924398	0.981006
LOC101928370	1.2155	0.00638445	0.137051	0.336794	NA
S1PR1	2.02793	0.010026	0.137258	0.258826	NA
LINC01307	0	NA	NA	NA	NA
OLFM3	0	NA	NA	NA	NA
DNAJA1P5	0	NA	NA	NA	NA
COL11A1	0.746426	0.000344898	0.136866	0.954166	NA
LOC101928436	0	NA	NA	NA	NA
RNPC3	69.1871	0.0386912	0.134498	0.418278	0.771429
AMY2B	8.22364	0.00436609	0.135849	0.812775	NA
ACTG1P4	7.45715	0.00883018	0.136187	0.625668	NA
AMY2A	0.167919	-0.00149384	0.13696	0.94282	NA
AMY1A	0.167919	-0.00149384	0.13696	0.94282	NA
AMY1C	0	NA	NA	NA	NA
AMY1B	0	NA	NA	NA	NA
LOC100129138	3.62147	0.00396695	0.136482	0.753728	NA
LOC101928476	0	NA	NA	NA	NA
PRMT6	368.099	-0.0481684	0.108218	0.492034	0.813645
NTNG1	0.904516	0.0040017	0.136938	0.497172	NA
VAV3	44.4913	-1.13348	0.56508	0.00134021	0.0234383
MIR7852	0	NA	NA	NA	NA
VAV3-AS1	0.17543	-0.00151253	0.13696	0.937717	NA
SLC25A24	1297.34	-0.00461864	0.0777884	0.967119	0.992259
NBPF4	2.63988	-0.000234366	0.136574	0.98031	NA
NBPF6	0.955497	0.00551946	0.137099	0.235694	NA
FAM102B	84.1433	-0.0214703	0.127607	0.666722	0.895023
HENMT1	266.427	-0.0884631	0.129832	0.231483	0.610575
PRPF38B	1134.67	0.281694	0.104844	0.0010974	0.0200838
FNDC7	1.62609	0.00928405	0.13727	0.212421	NA
STXBP3	291.835	-0.0346358	0.111326	0.60772	0.869227
AKNAD1	0.167919	-0.00149384	0.13696	0.94282	NA
SPATA42	0	NA	NA	NA	NA
GPSM2	258.528	-0.0996036	0.136547	0.187869	0.555674
CLCC1	416.273	-0.0754716	0.11423	0.302994	0.68235
WDR47	81.5611	0.00946284	0.126476	0.849089	0.959134
TAF13	95.4647	0.0490825	0.135649	0.355615	0.725627
TMEM167B	254.908	-0.00812103	0.110214	0.900725	0.974448
SCARNA2	5.01759	0.01347	0.137199	0.354506	NA
C1orf194	0.972836	0.00194878	0.136858	0.751311	NA
KIAA1324	1.6919	-0.00676737	0.136999	0.408006	NA
SARS	1095.22	0.00109664	0.0811573	0.987421	0.997465
CELSR2	111.159	-0.0516087	0.133568	0.36617	0.732772
PSRC1	416.707	-0.162779	0.144948	0.0656861	0.331771
MYBPHL	1.27272	-0.00313213	0.136841	0.649221	NA
SORT1	718.829	-0.374053	0.12739	0.000319557	0.00754312
PSMA5	1625.12	-0.0920196	0.0813887	0.166568	0.528684
SYPL2	27.7601	-0.0694564	0.158731	0.0525736	NA
ATXN7L2	51.5141	-0.0103478	0.129934	0.806497	0.948082
CYB561D1	138.663	-0.0348912	0.124624	0.554287	0.847793
AMIGO1	17.1249	-0.00296301	0.134611	0.903634	NA
GPR61	2.05294	0.00255512	0.137002	0.298315	NA
GNAI3	1228.23	-0.0308	0.0798725	0.635309	0.882313
MIR197	0.410587	0.00236735	0.136983	0.575446	NA
GNAT2	8.45752	-0.00340941	0.135719	0.853528	NA
AMPD2	555.022	0.0475214	0.0983517	0.508346	0.823293
GSTM4	69.3293	-0.0712888	0.150808	0.170314	0.532059
GSTM2	0	NA	NA	NA	NA
GSTM1	2.26181	0.000981489	0.13665	0.918456	NA
GSTM5	0.511269	-0.00307339	0.136985	0.615719	NA
GSTM3	6.71053	-0.010326	0.136504	0.536606	NA
EPS8L3	181.764	-0.0513861	0.126096	0.418725	0.771429
CSF1	44.294	0.0477249	0.141615	0.252844	0.63308
AHCYL1	1287.89	-0.128875	0.0891577	0.0698926	0.342883
STRIP1	307.718	0.0229962	0.108119	0.73723	0.92437
ALX3	17.2046	-0.0106425	0.134901	0.685525	NA
LINC01397	0	NA	NA	NA	NA
UBL4B	0	NA	NA	NA	NA
SLC6A17	0.318499	0.00205596	0.136977	0.620991	NA
KCNC4-AS1	0.753937	0.000338396	0.136851	0.959497	NA
KCNC4	178.932	-0.060921	0.12917	0.350372	0.721855
LOC440600	6.2116	0.00263688	0.13607	0.870561	NA
RBM15	306.589	0.209356	0.173218	0.0349095	0.232594
SLC16A4	122.143	-0.0717297	0.141491	0.245806	0.6238
LAMTOR5	615.415	-0.0835561	0.106088	0.258554	0.639852
LAMTOR5-AS1	3.71855	-0.00978322	0.136943	0.425012	NA
PROK1	0.51878	-0.00311183	0.136986	0.610346	NA
CYMP	125.981	-1.05274	0.290517	1.29e-05	0.000541656
LOC440602	113.325	-1.22694	0.300839	2.14e-06	0.000112171
KCNA10	0	NA	NA	NA	NA
KCNA2	0	NA	NA	NA	NA
KCNA3	0	NA	NA	NA	NA
CD53	0.51878	-0.00311183	0.136986	0.610346	NA
LRIF1	696.556	0.162849	0.118829	0.051378	0.290464
DRAM2	244.412	-0.0516265	0.119315	0.455406	0.793768
CEPT1	303.152	-0.0233441	0.11088	0.72457	0.919629
DENND2D	104.971	-0.0954457	0.162802	0.12739	0.463309
CHI3L2	0.318499	0.00205596	0.136977	0.620991	NA
CHIAP2	0.486418	0.00101921	0.136906	0.801083	NA
CHIA	0.167919	-0.00149384	0.13696	0.94282	NA
PIFO	14.5486	-0.00416946	0.134818	0.861457	NA
PGCP1	0.410587	0.00236735	0.136983	0.575446	NA
OVGP1	4.56585	0.00319001	0.136268	0.826073	NA
WDR77	1220.52	0.124505	0.090972	0.0831583	0.372399
ATP5F1	1548.54	-0.060377	0.0799239	0.355399	0.725627
C1orf162	2.96713	0.00417627	0.136581	0.718827	NA
TMIGD3	0.661848	-8.29e-05	0.136859	0.992667	NA
ADORA3	0	NA	NA	NA	NA
LINC01160	2.89757	0.00347701	0.136573	0.759694	NA
RAP1A	774.562	-0.0261309	0.0891576	0.697672	0.909522
FAM212B	71.4771	-0.0359798	0.13317	0.455757	0.793768
FAM212B-AS1	1.08978	-0.00192556	0.136829	0.762817	NA
LOC101928718	0.410587	0.00236735	0.136983	0.575446	NA
DDX20	311.213	0.0775148	0.12056	0.309525	0.68837
KCND3	1.59122	-0.000975291	0.136705	0.908599	NA
KCND3-IT1	0	NA	NA	NA	NA
KCND3-AS1	0	NA	NA	NA	NA
LOC643355	0	NA	NA	NA	NA
CTTNBP2NL	217.114	0.120541	0.153625	0.126161	0.462225
MIR4256	0.17543	-0.00151253	0.13696	0.937717	NA
WNT2B	3.66134	-0.000685297	0.136362	0.955573	NA
ST7L	101.859	0.0325001	0.127853	0.552634	0.847143
CAPZA1	2257.08	0.0299195	0.0695446	0.61941	0.875887
MOV10	814.926	-0.168603	0.109741	0.0381707	0.243253
RHOC	1527.13	0.025857	0.0761806	0.688953	0.905105
PPM1J	11.1294	-0.00291221	0.135288	0.889753	NA
FAM19A3	0.167919	-0.00149384	0.13696	0.94282	NA
LINC01356	44.8189	-0.0260302	0.133836	0.516003	0.826896
SLC16A1	1529.9	-0.0585829	0.0777248	0.361005	0.729183
AKR7A2P1	5.01008	0.0137886	0.137231	0.348001	NA
SLC16A1-AS1	19.786	-0.00372279	0.134279	0.887309	NA
LOC100996251	1.52398	-0.00569277	0.136942	0.46969	NA
LRIG2	154.566	0.0687851	0.135157	0.289615	0.670387
LOC643441	2.74699	0.000103317	0.136514	0.994513	NA
MAGI3	486.515	0.0390111	0.10495	0.573613	0.855848
PHTF1	147.138	-0.0770458	0.142022	0.232407	0.6114
RSBN1	177.563	0.069833	0.132624	0.297656	0.678033
AP4B1-AS1	1.57388	0.00347916	0.136811	0.662459	NA
PTPN22	0.167919	-0.00149384	0.13696	0.94282	NA
BCL2L15	1.65845	0.00443616	0.136817	0.60316	NA
AP4B1	55.49	-0.00197804	0.128963	0.961889	0.990312
DCLRE1B	209.022	0.0423235	0.11895	0.520045	0.828477
HIPK1-AS1	1.23284	0.00144533	0.136795	0.840773	NA
HIPK1	693.671	0.0195481	0.0922807	0.776396	0.937342
OLFML3	668.164	-0.102209	0.108517	0.177246	0.541362
SYT6	0	NA	NA	NA	NA
TRIM33	661.893	0.0263874	0.0977599	0.703316	0.912171
BCAS2	372.299	-0.034158	0.105478	0.620351	0.876406
DENND2C	6.31496	-0.0130824	0.136927	0.420026	NA
AMPD1	0.318499	0.00205596	0.136977	0.620991	NA
NRAS	1389.77	0.00638761	0.0780632	0.901248	0.974594
CSDE1	6315.19	-0.145425	0.0633502	0.010129	0.104682
SIKE1	421.098	0.0193012	0.102362	0.779017	0.93814
SYCP1	0	NA	NA	NA	NA
TSHB	0	NA	NA	NA	NA
TSPAN2	53.0645	0.0154429	0.130317	0.721649	0.918242
NGF	0	NA	NA	NA	NA
VANGL1	371.729	0.0173515	0.103857	0.800241	0.946005
CASQ2	0.69421	-0.00409431	0.137013	0.488233	NA
NHLH2	0.17543	-0.00151253	0.13696	0.937717	NA
LOC101928995	0	NA	NA	NA	NA
LOC101928977	0	NA	NA	NA	NA
SLC22A15	0.35086	-0.00188296	0.13697	0.775245	NA
MAB21L3	1.74411	-0.00199043	0.136713	0.8189	NA
ATP1A1	7616.21	-0.199925	0.0627419	0.000438965	0.00979097
ATP1A1-AS1	13.0775	-0.0343905	0.141589	0.121127	NA
LOC101929023	0.17543	-0.00151253	0.13696	0.937717	NA
CD58	36.4315	-0.0200799	0.133603	0.582101	0.857627
MIR548AC	0.167919	-0.00149384	0.13696	0.94282	NA
IGSF3	285.325	-0.031124	0.110605	0.643036	0.88465
MIR320B1	0	NA	NA	NA	NA
C1orf137	0	NA	NA	NA	NA
CD2	0	NA	NA	NA	NA
PTGFRN	216.562	0.0382859	0.117098	0.558717	0.849646
CD101	0.51878	-0.00311183	0.136986	0.610346	NA
LOC101929099	1.36589	-0.00807519	0.137228	0.204398	NA
TTF2	421.446	-0.0399412	0.106289	0.564149	0.851017
MIR942	0	NA	NA	NA	NA
TRIM45	28.5319	-0.0144938	0.133691	0.66137	NA
VTCN1	0	NA	NA	NA	NA
LINC01525	0	NA	NA	NA	NA
MAN1A2	418.813	0.092809	0.122062	0.223893	0.602582
LOC100996263	0	NA	NA	NA	NA
FAM46C	46.05	-0.0185154	0.131771	0.64919	0.887555
GDAP2	166.002	0.00866123	0.117233	0.888236	0.970964
WDR3	826.036	0.0724039	0.0925901	0.289699	0.670387
SPAG17	0.51878	-0.00311183	0.136986	0.610346	NA
TBX15	2.41367	0.0162639	0.138289	0.0196667	NA
WARS2	191.811	0.00849405	0.115224	0.893199	0.972078
WARS2-IT1	0.17543	-0.00151253	0.13696	0.937717	NA
LOC101929147	107.786	0.0812924	0.152598	0.170086	0.532059
HAO2	1.71675	-0.0101903	0.137413	0.13151	NA
HAO2-IT1	0	NA	NA	NA	NA
HSD3B2	1.57388	0.00347916	0.136811	0.662459	NA
HSD3B1	141.341	-0.712339	0.283314	0.000513556	0.0111287
HSD3BP4	3.97124	0.00858513	0.13674	0.515529	NA
LINC00622	6.25044	0.0152857	0.137256	0.353879	NA
ZNF697	172.475	0.165697	0.202991	0.0594042	0.316229
PHGDH	1351.87	-0.417247	0.0971337	1.69e-06	9.23e-05
HMGCS2	121.934	-1.0809	0.297403	1.23e-05	0.000521515
REG4	71.9242	0.00665847	0.127415	0.890092	0.971649
NBPF7	0.511269	-0.00307339	0.136985	0.615719	NA
ADAM30	0	NA	NA	NA	NA
NOTCH2	1009.17	-0.074545	0.0922536	0.288833	0.66947
SEC22B	303.444	-0.0890305	0.126381	0.23311	0.61225
PFN1P2	3.21479	-0.00635871	0.136706	0.5791	NA
NBPF8	74.9011	0.00861981	0.12714	0.859312	0.963036
RNVU1-19	0.34335	-0.00209906	0.13697	0.764914	NA
PPIAL4A	21.7986	-0.0323772	0.139162	0.274225	NA
LINC00623	5.52259	0.0123203	0.136928	0.425183	NA
RNVU1-20	0	NA	NA	NA	NA
RNVU1-4	0	NA	NA	NA	NA
FCGR1B	0	NA	NA	NA	NA
HIST2H2BA	0	NA	NA	NA	NA
FAM72B	1.35606	-0.00459092	0.136897	0.542821	NA
SRGAP2C	1.07244	0.00293417	0.136838	0.678069	NA
SRGAP2-AS1	0.410587	0.00236735	0.136983	0.575446	NA
EMBP1	0	NA	NA	NA	NA
LOC645166	9.91445	0.0038988	0.135574	0.84697	NA
RNVU1-17	0	NA	NA	NA	NA
LOC388692	0	NA	NA	NA	NA
FAM231D	0	NA	NA	NA	NA
FCGR1C	0	NA	NA	NA	NA
FAM72C	0.829768	-0.00122211	0.136844	0.858854	NA
SRGAP2D	1.53149	-0.00564349	0.136942	0.470196	NA
LOC101060524	0	NA	NA	NA	NA
DRD5P2	0	NA	NA	NA	NA
PPIAL4F	0	NA	NA	NA	NA
PPIAL4D	0	NA	NA	NA	NA
PPIAL4E	0	NA	NA	NA	NA
RNVU1-15	0.578507	0.00146577	0.136905	0.758148	NA
NBPF15	83.5121	0.0133517	0.126354	0.793305	0.943015
SRGAP2B	14.6157	-0.00755885	0.134999	0.755467	NA
FAM72D	32.6275	0.0204687	0.134215	0.561661	0.850219
LOC103091866	3.01811	0.00673408	0.136775	0.54658	NA
RNVU1-14	3.49234	0.00710141	0.136715	0.557149	NA
NBPF20	50.4877	0.00135864	0.130088	0.975164	0.99423
NBPF25P	15.8024	0.000312505	0.13448	0.992353	NA
GPR89A	96.7884	-0.0194858	0.1259	0.709837	0.913864
PDZK1	354.671	-0.669565	0.172047	5.78e-06	0.000271867
CD160	7.15963	0.0159235	0.13748	0.308915	NA
RNF115	627.264	-0.0246444	0.0947634	0.720087	0.917618
POLR3C	783.668	0.0342905	0.0895242	0.616172	0.87434
NUDT17	17.6502	0.009261	0.1347	0.73013	NA
PIAS3	425.426	0.0180674	0.103957	0.792214	0.942657
MIR6736	0	NA	NA	NA	NA
ANKRD35	12.563	-0.00383344	0.135177	0.860637	NA
ITGA10	5.0784	0.0116418	0.136937	0.427243	NA
PEX11B	178.412	-0.0761666	0.135743	0.262311	0.644216
GNRHR2	6.88384	0.0112154	0.13661	0.506596	NA
RBM8A	1084.72	-0.00214541	0.0814997	0.973074	0.993341
LIX1L	27.7634	0.0199779	0.134808	0.545095	NA
ANKRD34A	3.35286	0.0116776	0.137235	0.317834	NA
POLR3GL	33.4069	-0.0328479	0.137492	0.357716	0.726639
TXNIP	789.717	0.861822	0.117052	1.04e-14	2.34e-12
HFE2	0.410587	0.00236735	0.136983	0.575446	NA
RNVU1-6	1.23176	0.00683926	0.137178	0.163131	NA
LOC101928979	1.99429	0.00190416	0.136659	0.842431	NA
NBPF10	14.1539	0.0100709	0.1353	0.67798	NA
NOTCH2NL	11.8065	0.0153624	0.136362	0.494173	NA
NUDT4P2	0	NA	NA	NA	NA
NUDT4P1	0	NA	NA	NA	NA
CH17-408M7.1	0	NA	NA	NA	NA
HYDIN2	0.586017	0.0014245	0.136903	0.762396	NA
NBPF12	112.225	-0.0315114	0.126294	0.573081	0.855617
LOC728989	0.493929	0.000980143	0.136904	0.805235	NA
RNVU1-8	0.511269	-0.00307339	0.136985	0.615719	NA
NBPF13P	0.17543	-0.00151253	0.13696	0.937717	NA
PRKAB2	793.567	-0.040346	0.0917341	0.557719	0.849333
PDIA3P1	2221.25	-0.0795873	0.0725906	0.198588	0.571686
FMO5	23.1431	-0.0847589	0.174861	0.0108344	NA
CHD1L	1064.51	-0.0720522	0.0866338	0.291726	0.672626
LINC00624	4.13165	0.00726231	0.136603	0.588867	NA
BCL9	665.38	0.106288	0.107656	0.158363	0.51583
ACP6	393.918	-0.00737058	0.103282	0.913023	0.978022
GJA5	0	NA	NA	NA	NA
GJA8	0.812428	0.00305674	0.136924	0.567862	NA
GPR89B	54.9883	-0.027415	0.132872	0.524422	0.832187
PDZK1P1	10.8917	-0.0205229	0.13756	0.333676	NA
RNVU1-7	0	NA	NA	NA	NA
NBPF11	73.1745	0.0220344	0.129139	0.646606	0.886447
LOC101927468	0	NA	NA	NA	NA
MIR5087	0	NA	NA	NA	NA
RNVU1-1	0	NA	NA	NA	NA
MIR6077	0	NA	NA	NA	NA
RNU1-13P	0	NA	NA	NA	NA
LOC100132057	6.94337	-0.00211868	0.135889	0.89975	NA
RNVU1-3	0.486418	0.00101921	0.136906	0.801083	NA
LINC01138	42.9348	-0.0123858	0.131291	0.752741	0.929837
PPIAL4G	7.80534	-0.0148352	0.137059	0.394707	NA
NBPF14	25.3748	0.0250868	0.136686	0.413475	NA
PDE4DIP	488.567	-0.0936348	0.112944	0.217557	0.594379
LOC653513	0.34335	-0.00209906	0.13697	0.764914	NA
NBPF9	56.2656	-0.00813662	0.129267	0.850119	0.959134
PPIAL4C	1593.82	-0.205251	0.0891825	0.00552709	0.0691327
LINC00869	3.08515	-0.006475	0.136732	0.568145	NA
HIST2H2BF	4.79993	0.0137569	0.137302	0.323525	NA
FCGR1A	2.45478	0.0146314	0.137921	0.0928326	NA
HIST2H3D	4.44892	0.00737119	0.136551	0.600686	NA
HIST2H4B	0	NA	NA	NA	NA
HIST2H4A	0	NA	NA	NA	NA
HIST2H3A	0	NA	NA	NA	NA
HIST2H3C	0	NA	NA	NA	NA
HIST2H2AA3	0	NA	NA	NA	NA
HIST2H2AA4	0	NA	NA	NA	NA
HIST2H2BC	10.5228	0.0308778	0.140523	0.145056	NA
HIST2H2BE	34.8005	1.00339	0.663557	0.00294889	0.0430094
HIST2H2AC	14.9901	0.0155705	0.135878	0.536169	NA
HIST2H2AB	0.486418	0.00101921	0.136906	0.801083	NA
BOLA1	85.3296	-0.0265951	0.128952	0.596077	0.863075
SV2A	3.66153	0.0193073	0.138569	0.0966933	NA
SF3B4	1679.01	0.0697429	0.0875821	0.310852	0.689325
MTMR11	22.4287	0.0264342	0.137062	0.387782	NA
OTUD7B	509.492	0.282766	0.143418	0.00609148	0.0737682
VPS45	328.084	-0.106871	0.131998	0.170907	0.533122
PLEKHO1	91.9743	0.0163317	0.128001	0.736784	0.924014
ANP32E	1455.82	-0.0283008	0.0835799	0.669253	0.89642
CA14	6.53278	-0.00478812	0.136049	0.773022	NA
APH1A	1870.77	-0.18745	0.0835899	0.00757701	0.0860133
C1orf54	3.65383	-0.000637412	0.136369	0.958327	NA
CIART	76.0547	0.150069	0.239378	0.0352596	0.2337
MRPS21	194.791	-0.0272029	0.118226	0.664111	0.894734
PRPF3	728.181	0.167969	0.114059	0.0423617	0.259129
RPRD2	875.268	0.0696944	0.0928877	0.325809	0.700704
TARS2	568.39	-0.0543393	0.101204	0.441626	0.783693
MIR6878	0.586017	0.0014245	0.136903	0.762396	NA
ECM1	15.0858	-0.0184009	0.136413	0.459589	NA
FALEC	1.99306	-0.000242905	0.136664	0.977408	NA
ADAMTSL4	14.1725	-0.0236768	0.137789	0.326626	NA
MIR4257	0.318499	0.00205596	0.136977	0.620991	NA
ADAMTSL4-AS1	3.06781	-0.00209017	0.136498	0.856006	NA
MCL1	3474.96	0.24948	0.0744195	0.000167053	0.00452072
ENSA	1777.11	-0.0785798	0.0782488	0.225081	0.603244
GOLPH3L	326.287	-0.0504236	0.112558	0.469323	0.800603
HORMAD1	0.493929	0.000980143	0.136904	0.805235	NA
CTSS	23.3709	-0.0247964	0.136688	0.409485	NA
CTSK	18.4075	-0.000908462	0.134134	0.970018	NA
ARNT	459.582	-0.106535	0.11883	0.171264	0.533272
SETDB1	482.845	0.100741	0.114529	0.188339	0.556343
CERS2	3924.9	-0.0717395	0.0646221	0.206311	0.580488
ANXA9	266.563	-0.385434	0.207061	0.00425218	0.0570621
FAM63A	67.112	-0.0620772	0.145611	0.212046	0.588901
PRUNE	270.331	-0.249426	0.199722	0.022597	0.177116
BNIPL	7.59894	-9.02e-05	0.135817	0.993362	NA
C1orf56	86.7329	-0.0549389	0.138078	0.309993	0.688776
CDC42SE1	846.958	0.183952	0.112554	0.0274917	0.202269
MLLT11	15.1267	-0.0293102	0.139234	0.241707	NA
GABPB2	41.921	-0.00422989	0.130816	0.911513	0.977507
SEMA6C	13.1659	-0.0508297	0.149576	0.0236019	NA
TNFAIP8L2-SCNM1	0	NA	NA	NA	NA
TNFAIP8L2	0.335839	-0.00186439	0.13697	0.784431	NA
LYSMD1	41.5144	-0.00453884	0.130931	0.906429	0.975457
SCNM1	14.7552	0.0313703	0.139894	0.214243	NA
TMOD4	7.64133	0.00929988	0.136271	0.601207	NA
VPS72	655.823	0.0152126	0.0916536	0.824536	0.952377
PIP5K1A	1206.17	0.323874	0.0999007	0.000152158	0.0042114
PSMD4	2663.79	-0.112939	0.0729754	0.0701792	0.343628
ZNF687	605.989	-0.0410198	0.0956154	0.555671	0.8483
PI4KB	712.966	-0.157688	0.113155	0.0536029	0.297302
RFX5	334.034	-0.0974639	0.126752	0.202617	0.576886
GBAT2	2.71463	0.00487114	0.136659	0.66113	NA
SELENBP1	241.331	-0.420124	0.22402	0.00359404	0.0505467
PSMB4	3829.32	-0.095736	0.0700572	0.112928	0.441205
POGZ	963.72	0.403969	0.111221	2.65e-05	0.001016
CGN	4199.14	-0.111429	0.0779394	0.0863125	0.379841
TUFT1	628.987	0.18735	0.124376	0.0322654	0.222238
MIR554	0.34335	-0.00209906	0.13697	0.764914	NA
SNX27	680.631	-0.136522	0.111429	0.0853612	0.377466
CELF3	5.0088	0.00112993	0.136167	0.941244	NA
RIIAD1	0.761448	0.000268751	0.136865	0.965922	NA
MRPL9	1436.31	0.0231175	0.0782763	0.737565	0.924677
OAZ3	12.3338	-0.00459151	0.135144	0.837107	NA
TDRKH	203.695	-0.110917	0.151649	0.144605	0.492782
LINGO4	0	NA	NA	NA	NA
RORC	0	NA	NA	NA	NA
C2CD4D	2.48071	0.00307927	0.13661	0.773411	NA
LOC100132111	1.41579	0.000290997	0.136726	0.972608	NA
THEM5	0.51878	-0.00311183	0.136986	0.610346	NA
THEM4	262.106	-0.024575	0.111538	0.709967	0.913864
S100A10	9326.01	-0.204324	0.0611451	0.00024868	0.0062279
NBPF18P	4.46266	-0.00494462	0.136412	0.715741	NA
S100A11	2695.71	0.234081	0.0807161	0.000834324	0.0161765
LOC100131107	0.17543	-0.00151253	0.13696	0.937717	NA
TCHHL1	0	NA	NA	NA	NA
TCHH	70.9052	-0.0551084	0.140868	0.273492	0.655963
RPTN	0.17543	-0.00151253	0.13696	0.937717	NA
HRNR	9.12168	-0.00800321	0.13586	0.682992	NA
FLG	31.7759	-0.03337	0.138433	0.317829	0.695913
FLG-AS1	8.65029	-0.00896888	0.136067	0.633692	NA
FLG2	1.34855	-0.00459903	0.136896	0.54406	NA
CRNN	0	NA	NA	NA	NA
LCE5A	0	NA	NA	NA	NA
CRCT1	0	NA	NA	NA	NA
LCE3E	0	NA	NA	NA	NA
LCE3D	0	NA	NA	NA	NA
LCE3C	0	NA	NA	NA	NA
LCE3B	0	NA	NA	NA	NA
LCE3A	0	NA	NA	NA	NA
LCE2D	0	NA	NA	NA	NA
LCE2C	0	NA	NA	NA	NA
LCE2B	0	NA	NA	NA	NA
LCE2A	0	NA	NA	NA	NA
LCE4A	0.318499	0.00205596	0.136977	0.620991	NA
C1orf68	0	NA	NA	NA	NA
KPRP	0.17543	-0.00151253	0.13696	0.937717	NA
LCE1F	0	NA	NA	NA	NA
LCE1E	0	NA	NA	NA	NA
LCE1D	0	NA	NA	NA	NA
LCE1C	0.17543	-0.00151253	0.13696	0.937717	NA
LCE1B	0	NA	NA	NA	NA
LCE1A	0	NA	NA	NA	NA
LCE6A	0.17543	-0.00151253	0.13696	0.937717	NA
SMCP	0	NA	NA	NA	NA
IVL	0	NA	NA	NA	NA
SPRR4	0	NA	NA	NA	NA
SPRR1A	0.410587	0.00236735	0.136983	0.575446	NA
SPRR3	0	NA	NA	NA	NA
SPRR1B	0	NA	NA	NA	NA
SPRR2D	0.586017	0.0014245	0.136903	0.762396	NA
SPRR2A	0	NA	NA	NA	NA
SPRR2B	0	NA	NA	NA	NA
SPRR2E	0	NA	NA	NA	NA
SPRR2F	0	NA	NA	NA	NA
SPRR2C	0	NA	NA	NA	NA
SPRR2G	0	NA	NA	NA	NA
LOC101928009	0.318499	0.00205596	0.136977	0.620991	NA
LELP1	0	NA	NA	NA	NA
PRR9	0	NA	NA	NA	NA
LOR	0.318499	0.00205596	0.136977	0.620991	NA
PGLYRP3	0.167919	-0.00149384	0.13696	0.94282	NA
PGLYRP4	0	NA	NA	NA	NA
S100A9	0.167919	-0.00149384	0.13696	0.94282	NA
S100A12	0	NA	NA	NA	NA
S100A8	0	NA	NA	NA	NA
S100A7A	0.318499	0.00205596	0.136977	0.620991	NA
S100A7L2	0	NA	NA	NA	NA
S100A7	0	NA	NA	NA	NA
S100A6	727.054	0.105574	0.106822	0.161865	0.520849
S100A5	0	NA	NA	NA	NA
S100A4	63.68	-0.0378701	0.136067	0.389236	0.752364
LOC101928034	0.679188	-0.00401976	0.137011	0.496741	NA
S100A3	42.9688	0.0288151	0.134587	0.47449	0.80428
S100A2	18.9863	0.0365127	0.141332	0.183669	NA
S100A16	1224.53	0.0206989	0.0796607	0.768095	0.935243
S100A14	1069.46	-0.296531	0.109291	0.000923629	0.0176385
S100A13	348.457	-0.0302394	0.110928	0.653584	0.890046
S100A1	7.94733	-0.00629534	0.135948	0.728101	NA
CHTOP	1214.96	-0.0256336	0.0843016	0.69493	0.90799
SNAPIN	395.152	-0.140134	0.138445	0.0960951	0.403904
ILF2	5320.17	0.0364726	0.0632745	0.516297	0.826949
NPR1	22.5424	-0.0566064	0.150769	0.0723404	NA
MIR8083	0	NA	NA	NA	NA
INTS3	1390.08	0.00321871	0.0764011	0.960974	0.990276
SLC27A3	232.545	-0.18129	0.189694	0.0529886	0.294898
LOC343052	0	NA	NA	NA	NA
GATAD2B	534.218	0.154339	0.127344	0.0688069	0.340177
DENND4B	891.332	0.017452	0.0857224	0.795201	0.944022
CRTC2	382.552	0.0407152	0.106807	0.557187	0.848862
SLC39A1	2886.24	-0.0848867	0.0745541	0.176911	0.541032
MIR6737	0	NA	NA	NA	NA
CREB3L4	72.479	-0.0329364	0.133949	0.459922	0.796004
JTB	2144.52	-0.10966	0.0783511	0.093035	0.39644
RAB13	847.076	-0.102482	0.114072	0.179145	0.54454
RPS27	66.6955	-0.019234	0.129145	0.679823	0.902901
NUP210L	4.66654	-0.00308079	0.136258	0.828251	NA
MIR5698	0	NA	NA	NA	NA
TPM3	12118.7	-0.0163109	0.0561836	0.750562	0.929394
MIR190B	0	NA	NA	NA	NA
C1orf189	1.43081	0.000176625	0.136759	0.982511	NA
C1orf43	2324.08	-0.0288097	0.0688546	0.645171	0.885559
UBAP2L	3076.37	0.0153117	0.0647266	0.78921	0.941262
HAX1	974.084	-0.0684884	0.0900224	0.317832	0.695913
AQP10	6.82875	-0.00242908	0.135894	0.885935	NA
ATP8B2	35.2421	-0.0498	0.144442	0.186235	0.552704
IL6R	450.812	0.101919	0.119007	0.187528	0.554969
SHE	1.07995	0.00258214	0.136847	0.699618	NA
TDRD10	0.318499	0.00205596	0.136977	0.620991	NA
UBE2Q1	1132.94	0.0993508	0.0948181	0.169857	0.531922
UBE2Q1-AS1	2.50556	-0.00172297	0.13658	0.868075	NA
CHRNB2	3.28563	0.00647692	0.136675	0.592018	NA
ADAR	4253.32	-0.126148	0.0679061	0.0335963	0.227427
KCNN3	3.22714	0.00333948	0.136519	0.779317	NA
PMVK	327.311	-0.108603	0.13428	0.165106	0.526414
PBXIP1	121.025	-0.476842	0.346817	0.00626541	0.0752377
PYGO2	661.153	-0.0293732	0.0923651	0.672574	0.897912
SHC1	1130.56	0.107325	0.0936746	0.137347	0.480694
CKS1B	317.275	-0.0243725	0.109016	0.716074	0.915982
MIR4258	3.007	-0.000662933	0.136471	0.952634	NA
FLAD1	691.138	0.0260094	0.093831	0.705178	0.912171
LENEP	2.80796	0.00710851	0.13685	0.498832	NA
ZBTB7B	719.438	0.137635	0.109722	0.0828839	0.371928
DCST2	1.74179	0.00263352	0.136719	0.769334	NA
DCST1	2.71212	-0.00874907	0.137029	0.39069	NA
LOC100505666	12.6477	0.00631441	0.135188	0.785659	NA
ADAM15	825.132	-0.00363442	0.08717	0.955863	0.98827
EFNA4	114.987	-0.010003	0.123061	0.853354	0.960791
EFNA3	23.5657	0.0107704	0.133982	0.725387	NA
EFNA1	188.071	-0.19882	0.221004	0.0418857	0.257308
SLC50A1	276.504	-0.257723	0.2043	0.0207763	0.168992
DPM3	84.8377	-0.0358969	0.131588	0.478401	0.806397
KRTCAP2	634.758	-0.122653	0.11273	0.117723	0.447983
TRIM46	0.661848	-8.29e-05	0.136859	0.992667	NA
MUC1	2.38862	0.00259452	0.13661	0.805901	NA
MIR92B	0	NA	NA	NA	NA
THBS3	12.5405	0.00603622	0.135164	0.795437	NA
MTX1	232.57	0.0187341	0.112617	0.782194	0.939522
GBAP1	25.4017	-0.0176323	0.134721	0.573491	NA
GBA	293.812	-0.229449	0.185995	0.0276737	0.202456
FAM189B	677.687	-0.109079	0.105803	0.150816	0.504044
SCAMP3	789.273	-0.00524164	0.088986	0.937587	0.983737
CLK2	312.004	0.0613966	0.11545	0.389372	0.752364
HCN3	64.9188	-0.0415888	0.137168	0.3526	0.722997
PKLR	0.34335	-0.00209906	0.13697	0.764914	NA
FDPS	1519.68	-0.13071	0.0868741	0.0623601	0.323656
RUSC1-AS1	3.99594	-0.00439045	0.136507	0.724636	NA
RUSC1	651.669	-0.0337392	0.0930521	0.623891	0.8782
ASH1L	1521.27	0.227602	0.102888	0.00564616	0.0698582
MIR555	0	NA	NA	NA	NA
POU5F1P4	1.69833	-0.000433553	0.136761	0.952698	NA
ASH1L-AS1	44.6459	0.00838149	0.131268	0.829258	0.953413
MSTO1	92.8377	-0.0517326	0.136649	0.334822	0.707
MSTO2P	57.4196	0.00753259	0.129034	0.865581	0.965978
YY1AP1	673.516	0.0303129	0.0921108	0.644092	0.885143
DAP3	2414.84	-0.00878478	0.06783	0.887845	0.970964
GON4L	594.561	0.113895	0.111585	0.145122	0.493831
SYT11	2.59893	0.0105276	0.137264	0.273702	NA
RIT1	229.167	0.154106	0.174458	0.0765012	0.357186
KIAA0907	797.885	0.00869086	0.0880109	0.898424	0.974107
SNORA80E	0.654338	-4.63e-05	0.136874	0.987789	NA
SCARNA4	2.34623	-0.00662567	0.13688	0.494998	NA
RXFP4	0.318499	0.00205596	0.136977	0.620991	NA
ARHGEF2	350.956	0.0767489	0.118445	0.293662	0.675237
MIR6738	0	NA	NA	NA	NA
SSR2	1791.36	-0.0883923	0.0778018	0.171674	0.53372
UBQLN4	813.139	0.0169941	0.0872782	0.801746	0.946253
LAMTOR2	348.782	-0.0353709	0.110648	0.585644	0.859364
RAB25	1144.1	0.0212287	0.0814705	0.747176	0.928933
MEX3A	164.83	0.0137365	0.117619	0.823307	0.952377
LMNA	4047.52	0.0711797	0.0685951	0.231557	0.610575
SEMA4A	1.90971	0.00143454	0.136655	0.880664	NA
SLC25A44	732.684	-0.0436025	0.0916569	0.526329	0.833028
PMF1	323.264	-0.247898	0.188873	0.0218197	0.173404
PMF1-BGLAP	0	NA	NA	NA	NA
BGLAP	1.18814	-0.0034488	0.136867	0.630338	NA
PAQR6	23.1592	0.00904533	0.133899	0.764897	NA
SMG5	4007.79	-0.000474094	0.0639302	0.992695	0.998066
TMEM79	148.284	0.00319379	0.118602	0.958956	0.989031
GLMP	300.687	-0.0778302	0.122339	0.287131	0.668508
VHLL	0	NA	NA	NA	NA
CCT3	12807.6	-0.0195059	0.0558775	0.703675	0.912171
TSACC	25.2847	-0.0138753	0.134067	0.658743	NA
RHBG	31.2864	-0.0662203	0.155799	0.0696655	NA
C1orf61	20.0367	0.0345612	0.140225	0.229008	NA
MIR9-1	0	NA	NA	NA	NA
MEF2D	242.337	0.193585	0.189332	0.0455759	0.271932
IQGAP3	968.175	-0.0847023	0.0915593	0.227304	0.606073
TTC24	0	NA	NA	NA	NA
APOA1BP	1162.53	-0.111899	0.0926504	0.118683	0.449223
GPATCH4	1951.45	0.087631	0.0839212	0.1994	0.572674
HAPLN2	0.493929	0.000980143	0.136904	0.805235	NA
BCAN	10.1505	0.0145185	0.136624	0.468643	NA
NES	2440.04	0.0407962	0.117967	0.539101	0.840057
CRABP2	3251.52	0.278941	0.0837608	0.000148642	0.00414021
ISG20L2	896.52	0.275006	0.112908	0.00224529	0.034886
RRNAD1	247.292	0.0178445	0.111739	0.787013	0.94073
MRPL24	793.673	-0.0454266	0.0916657	0.513011	0.82527
HDGF	12275.9	-0.0383819	0.061332	0.512133	0.825144
PRCC	1637.87	0.0591055	0.0807647	0.370801	0.735967
SH2D2A	126.229	0.0234401	0.123645	0.681292	0.903432
NTRK1	0.167919	-0.00149384	0.13696	0.94282	NA
INSRR	0.746426	0.000344898	0.136866	0.954166	NA
PEAR1	33.3237	0.0811852	0.167293	0.0449734	0.269888
LRRC71	1.26521	-0.00309412	0.13684	0.652705	NA
ARHGEF11	881.888	-0.0394236	0.0904069	0.562693	0.850219
MIR765	0	NA	NA	NA	NA
ETV3L	0.493929	0.000980143	0.136904	0.805235	NA
ETV3	117.509	0.102023	0.163224	0.128792	0.465886
CYCSP52	0.511269	-0.00307339	0.136985	0.615719	NA
FCRL5	0	NA	NA	NA	NA
FCRL4	0	NA	NA	NA	NA
FCRL3	0.410587	0.00236735	0.136983	0.575446	NA
FCRL2	0	NA	NA	NA	NA
FCRL1	0	NA	NA	NA	NA
CD5L	0	NA	NA	NA	NA
KIRREL	2837	0.108433	0.0707596	0.0753219	0.354877
LOC646268	0	NA	NA	NA	NA
CD1D	0.578507	0.00146577	0.136905	0.758148	NA
CD1A	1.07244	0.00293417	0.136838	0.678069	NA
CD1C	0.17543	-0.00151253	0.13696	0.937717	NA
CD1B	0	NA	NA	NA	NA
CD1E	0.318499	0.00205596	0.136977	0.620991	NA
OR10T2	0	NA	NA	NA	NA
OR10K2	0	NA	NA	NA	NA
OR10K1	0	NA	NA	NA	NA
OR10R2	0	NA	NA	NA	NA
OR6Y1	0	NA	NA	NA	NA
OR6P1	0	NA	NA	NA	NA
OR10X1	0	NA	NA	NA	NA
OR10Z1	0	NA	NA	NA	NA
SPTA1	2.22194	0.00522487	0.13683	0.562499	NA
OR6K2	0	NA	NA	NA	NA
OR6K3	0	NA	NA	NA	NA
OR6K6	0	NA	NA	NA	NA
OR6N1	0	NA	NA	NA	NA
OR6N2	0	NA	NA	NA	NA
MNDA	0	NA	NA	NA	NA
PYHIN1	0.17543	-0.00151253	0.13696	0.937717	NA
IFI16	4.4303	-0.000414646	0.136249	0.974159	NA
AIM2	0	NA	NA	NA	NA
CADM3	0	NA	NA	NA	NA
CADM3-AS1	0	NA	NA	NA	NA
ACKR1	0	NA	NA	NA	NA
FCER1A	0	NA	NA	NA	NA
OR10J3	0	NA	NA	NA	NA
OR10J1	0	NA	NA	NA	NA
OR10J5	0.493929	0.000980143	0.136904	0.805235	NA
APCS	0	NA	NA	NA	NA
CRP	0	NA	NA	NA	NA
DUSP23	4.27097	-0.00563276	0.136476	0.675672	NA
FCRL6	0	NA	NA	NA	NA
SLAMF8	0	NA	NA	NA	NA
C1orf204	0	NA	NA	NA	NA
VSIG8	0	NA	NA	NA	NA
CFAP45	7.15476	-0.000196854	0.135801	0.988762	NA
MIR4259	0	NA	NA	NA	NA
TAGLN2	2689.05	-0.206741	0.0774824	0.00207267	0.0329205
IGSF9	52.8912	-0.0335388	0.13455	0.442551	0.784211
SLAMF9	1.98446	0.00610389	0.13691	0.481516	NA
LINC01133	0.167919	-0.00149384	0.13696	0.94282	NA
PIGM	257.201	-0.0578895	0.120064	0.399209	0.759064
KCNJ10	1.39845	0.00482095	0.136906	0.515164	NA
KCNJ9	0	NA	NA	NA	NA
IGSF8	197.412	-0.0525279	0.12331	0.42625	0.775149
ATP1A2	0.578507	0.00146577	0.136905	0.758148	NA
ATP1A4	0.17543	-0.00151253	0.13696	0.937717	NA
CASQ1	0.318499	0.00205596	0.136977	0.620991	NA
LOC729867	6.60253	0.0150824	0.13716	0.372829	NA
PEA15	1590.69	0.156621	0.0897231	0.0304865	0.21571
DCAF8	963.994	-0.0571235	0.0879728	0.405977	0.76469
PEX19	756.61	-0.0564843	0.0960947	0.422472	0.773318
COPA	2530.74	-0.158943	0.0755666	0.0140537	0.130802
SUMO1P3	458.602	-0.118613	0.122589	0.137123	0.480205
NCSTN	525.93	-0.0745077	0.10558	0.306724	0.685209
NHLH1	2.75682	-0.00448507	0.136634	0.684242	NA
VANGL2	4.32961	0.00578759	0.136473	0.671903	NA
SLAMF6	0.410587	0.00236735	0.136983	0.575446	NA
CD84	0.955497	0.00551946	0.137099	0.235694	NA
SLAMF1	0.410587	0.00236735	0.136983	0.575446	NA
CD48	0.167919	-0.00149384	0.13696	0.94282	NA
SLAMF7	0.578507	0.00146577	0.136905	0.758148	NA
LY9	0.997687	-0.00230225	0.136848	0.739353	NA
CD244	2.45334	-0.00684011	0.136855	0.500445	NA
ITLN1	4.84197	-0.00427249	0.136281	0.768501	NA
LOC101928372	1.34104	-0.00452	0.136894	0.548607	NA
ITLN2	3.35535	-0.0156085	0.137952	0.129927	NA
F11R	2324.48	-0.164605	0.0776576	0.0127465	0.121609
TSTD1	28.2261	-0.0412041	0.141878	0.206782	NA
USF1	389.266	0.0622596	0.110104	0.387231	0.750175
ARHGAP30	6.57017	0.0199102	0.138131	0.23142	NA
PVRL4	4.03848	0.0139392	0.137441	0.278851	NA
KLHDC9	6.75272	-0.0179517	0.137813	0.253181	NA
PFDN2	703.777	0.113021	0.107871	0.139308	0.484736
NIT1	311.774	-0.145214	0.153272	0.089824	0.387823
DEDD	176.206	0.0797776	0.137807	0.244313	0.622918
UFC1	782.432	-0.0849229	0.0974324	0.240208	0.619642
USP21	306.716	0.0511613	0.114289	0.4628	0.798318
PPOX	66.4587	-0.0698603	0.150528	0.168157	0.529717
B4GALT3	532.441	0.207684	0.143169	0.0277021	0.202534
ADAMTS4	1.98446	0.00610389	0.13691	0.481516	NA
NDUFS2	1700.73	-0.129668	0.082324	0.0558202	0.304882
FCER1G	14.1182	0.0266225	0.138507	0.280234	NA
APOA2	4827.24	-0.0135274	0.0616246	0.805327	0.947705
TOMM40L	393.06	0.00853228	0.102532	0.901275	0.974594
MIR5187	0.318499	0.00205596	0.136977	0.620991	NA
NR1I3	10.3882	0.000975879	0.135313	0.965281	NA
PCP4L1	12.3139	-0.0141027	0.136103	0.531528	NA
MPZ	1.07244	0.00293417	0.136838	0.678069	NA
SDHC	703.529	-0.0917118	0.100644	0.212405	0.588923
CFAP126	72.0339	0.0174629	0.129311	0.706155	0.912337
FCGR2A	0	NA	NA	NA	NA
HSPA6	5.36969	0.013542	0.137132	0.372729	NA
FCGR3A	0	NA	NA	NA	NA
FCGR2C	0	NA	NA	NA	NA
HSPA7	0.410587	0.00236735	0.136983	0.575446	NA
FCGR3B	0	NA	NA	NA	NA
FCGR2B	0	NA	NA	NA	NA
RPL31P11	7.6013	0.00546588	0.135927	0.763966	NA
FCRLA	0	NA	NA	NA	NA
FCRLB	5.29494	0.00834404	0.136484	0.588072	NA
DUSP12	447.97	0.0715373	0.108746	0.314784	0.692922
ATF6	513.367	-0.00454709	0.0963973	0.946032	0.984866
OLFML2B	11.0498	-0.0172235	0.136847	0.421377	NA
NOS1AP	49.3726	0.00408073	0.130306	0.920948	0.980947
MIR4654	0.17543	-0.00151253	0.13696	0.937717	NA
MIR556	0	NA	NA	NA	NA
C1orf111	0.844789	-0.00113797	0.136861	0.859017	NA
C1orf226	137.464	0.033833	0.124454	0.568344	0.853364
SH2D1B	0.167919	-0.00149384	0.13696	0.94282	NA
UHMK1	1480.8	0.0556239	0.0793832	0.394156	0.756551
UAP1	533.98	-0.040543	0.0985787	0.561721	0.850219
DDR2	1.79401	0.00768899	0.13707	0.344071	NA
HSD17B7	124.188	-0.0296061	0.125289	0.600229	0.865512
C1orf110	0.167919	-0.00149384	0.13696	0.94282	NA
RGS4	0.636998	0.00373483	0.13702	0.389502	NA
RGS5	57.7178	0.0055215	0.129191	0.900215	0.974301
LOC101928404	0	NA	NA	NA	NA
NUF2	377.128	-0.00850966	0.10294	0.899352	0.974107
LOC100422212	0	NA	NA	NA	NA
PBX1	595.843	-0.397894	0.141116	0.000410775	0.00923434
LOC100505795	0.167919	-0.00149384	0.13696	0.94282	NA
LMX1A	0.410587	0.00236735	0.136983	0.575446	NA
RXRG	0	NA	NA	NA	NA
LOC400794	0	NA	NA	NA	NA
LRRC52	0	NA	NA	NA	NA
MGST3	639.868	-0.131899	0.115934	0.100446	0.414035
ALDH9A1	547.601	-0.105892	0.112368	0.171738	0.53372
LOC440700	0.167919	-0.00149384	0.13696	0.94282	NA
TMCO1	1218.26	-0.0521016	0.0815442	0.429395	0.776735
LOC100147773	5.3856	-0.0122895	0.136962	0.414477	NA
UCK2	831.002	0.0651886	0.0919258	0.352467	0.722997
MIR3658	0	NA	NA	NA	NA
FAM78B	0.761448	0.000268751	0.136865	0.965922	NA
MIR921	0	NA	NA	NA	NA
FMO9P	0	NA	NA	NA	NA
POGK	976.543	0.114655	0.0966462	0.119311	0.450048
TADA1	224.171	0.0210199	0.113631	0.745748	0.9289
ILDR2	12.6163	-0.0112359	0.136218	0.562189	NA
MAEL	1.06492	0.00267252	0.136851	0.688757	NA
GPA33	1.81763	0.000870224	0.136691	0.923142	NA
DUSP27	0	NA	NA	NA	NA
LINC01363	0	NA	NA	NA	NA
POU2F1	759.107	0.0384656	0.0920894	0.577462	0.856617
CD247	0	NA	NA	NA	NA
CREG1	760.449	-0.224379	0.11801	0.0113788	0.112898
RCSD1	0	NA	NA	NA	NA
MPZL1	1645.28	-0.209539	0.0917928	0.00558509	0.0695547
ADCY10	11.4563	0.025041	0.138972	0.201592	NA
MPC2	1235.4	-0.523492	0.0992811	1.06e-08	9.67e-07
DCAF6	893.624	-0.140036	0.104168	0.070271	0.343628
MIR1255B2	0	NA	NA	NA	NA
GPR161	793.267	-0.295625	0.119287	0.00176419	0.0288639
TIPRL	639.128	-0.0593442	0.0970659	0.401555	0.76087
SFT2D2	81.7289	-0.0186097	0.127231	0.711323	0.913864
ANKRD36BP1	74.3252	-0.169427	0.282906	0.0248231	0.188986
TBX19	17.1486	6.15e-05	0.134255	0.999509	NA
MIR557	0.746426	0.000344898	0.136866	0.954166	NA
LOC100505918	6.89726	0.0147981	0.137091	0.388249	NA
LOC101928565	2.23696	0.00596044	0.136823	0.541127	NA
XCL2	3.28454	0.0139006	0.137567	0.226629	NA
XCL1	20.1993	0.020563	0.136013	0.477242	NA
DPT	0	NA	NA	NA	NA
LINC00626	0	NA	NA	NA	NA
LINC00970	0	NA	NA	NA	NA
ATP1B1	1627	-0.0597583	0.0769413	0.349715	0.721674
NME7	119.93	-0.000152064	0.122548	0.996485	0.998647
BLZF1	218.831	0.0686612	0.129355	0.314855	0.692922
CCDC181	2.48071	0.00307927	0.13661	0.773411	NA
SLC19A2	450.954	0.0605018	0.108123	0.399213	0.759064
F5	16.9574	0.0350087	0.140936	0.185734	NA
SELP	0	NA	NA	NA	NA
SELL	0.34335	-0.00209906	0.13697	0.764914	NA
SELE	0	NA	NA	NA	NA
METTL18	118.604	0.0257261	0.125135	0.644086	0.885143
C1orf112	385.252	-0.0464099	0.106719	0.507787	0.822894
SCYL3	139.585	0.133919	0.184786	0.0835332	0.373133
KIFAP3	38.2972	0.00531841	0.131459	0.888437	0.970998
METTL11B	0	NA	NA	NA	NA
MIR3119-2	0	NA	NA	NA	NA
MIR3119-1	0	NA	NA	NA	NA
LINC01142	0	NA	NA	NA	NA
LOC101928650	1.50787	0.000672531	0.136745	0.932718	NA
GORAB	140.609	0.12046	0.173216	0.102552	0.418416
PRRX1	0.17543	-0.00151253	0.13696	0.937717	NA
MROH9	0.167919	-0.00149384	0.13696	0.94282	NA
FMO3	1.03756	-0.00611876	0.137101	0.312098	NA
MIR1295A	0	NA	NA	NA	NA
MIR1295B	0	NA	NA	NA	NA
FMO6P	0	NA	NA	NA	NA
FMO2	0.921856	-0.000826949	0.136831	0.886268	NA
FMO1	2.7468	-0.0163863	0.138237	0.0398268	NA
FMO4	29.586	-0.0293114	0.137338	0.367353	NA
TOP1P1	136.969	0.0789038	0.145819	0.211225	0.588526
PRRC2C	4888.72	0.0582289	0.077675	0.366194	0.732772
MYOC	0	NA	NA	NA	NA
VAMP4	53.7851	0.00534985	0.129532	0.901542	0.974594
METTL13	883.554	-0.0302266	0.0872145	0.654269	0.890342
DNM3	2.48071	0.00307927	0.13661	0.773411	NA
DNM3-IT1	0	NA	NA	NA	NA
DNM3OS	1.88718	0.00132277	0.136707	0.880428	NA
MIR214	0	NA	NA	NA	NA
MIR3120	0	NA	NA	NA	NA
MIR199A2	0	NA	NA	NA	NA
C1orf105	8.55572	0.0193214	0.137644	0.314408	NA
[truncated: 24,486 more rows]

## Sheet: Calu3_B
	baseMean	log2FoldChange	lfcSE	pvalue	padj
DDX11L1	0.0755972	-0.0230018	0.461627	0.889477	NA
WASH7P	8.4105	0.0505902	0.379778	0.818466	0.907139
MIR6859-3	0	NA	NA	NA	NA
MIR6859-2	0	NA	NA	NA	NA
MIR6859-1	0	NA	NA	NA	NA
MIR6859-4	0	NA	NA	NA	NA
MIR1302-2	0	NA	NA	NA	NA
MIR1302-11	0	NA	NA	NA	NA
MIR1302-9	0	NA	NA	NA	NA
MIR1302-10	0	NA	NA	NA	NA
FAM138A	0	NA	NA	NA	NA
FAM138C	0	NA	NA	NA	NA
FAM138F	0	NA	NA	NA	NA
OR4F5	0.161474	0.0397165	0.463368	0.584231	NA
LOC729737	27.5619	0.727668	0.423051	0.0169105	0.0669942
FAM138D	0	NA	NA	NA	NA
OR4F29	0	NA	NA	NA	NA
OR4F3	0	NA	NA	NA	NA
OR4F16	0	NA	NA	NA	NA
LOC100132287	0	NA	NA	NA	NA
LOC100132062	0	NA	NA	NA	NA
LOC101928626	0	NA	NA	NA	NA
MIR6723	11.6965	0.320889	0.40997	0.2127	0.407773
LOC100133331	2.69763	0.359534	0.63392	0.0511558	0.152459
LOC100288069	8.56558	0.616359	0.653965	0.0513235	0.152732
FAM87B	2.42534	0.136757	0.464489	0.353447	0.560301
LINC00115	5.81168	-0.186279	0.456126	0.340504	0.548878
LINC01128	51.7381	-0.145983	0.284945	0.516646	0.700806
FAM41C	0.160652	-0.0326254	0.462311	0.945997	NA
LOC100130417	0.402899	-0.0101477	0.45809	0.980635	NA
SAMD11	2.28849	-0.132478	0.460709	0.382966	0.588057
NOC2L	1297.08	-0.111832	0.116748	0.321571	0.529567
KLHL17	98.8017	0.0891808	0.231488	0.657858	0.806548
PLEKHN1	55.8608	0.513437	0.351116	0.0519876	0.154173
PERM1	19.2886	0.138311	0.334888	0.558553	0.733677
HES4	198.782	1.68242	0.218586	1.23047e-15	6.89905e-14
ISG15	4157.37	2.63692	0.269806	9.55035e-24	7.88474e-22
AGRN	2111.07	0.77385	0.112962	2.01651e-12	8.76648e-11
RNF223	34.8606	0.90322	0.339468	0.00130431	0.0088384
C1orf159	110.157	0.374446	0.195911	0.0347395	0.115389
LINC01342	6.35825	0.132233	0.402939	0.54475	0.722766
MIR200B	2.52006	0.0215753	0.426291	0.898033	0.950809
MIR200A	3.28058	0.159253	0.453532	0.379957	0.585185
MIR429	7.85446	0.150509	0.415006	0.486248	0.676103
TTLL10	7.08765	0.140171	0.405035	0.523435	0.706311
TNFRSF18	0.321303	-0.0414041	0.463538	0.72683	NA
TNFRSF4	1.6097	0.0755542	0.458213	0.484919	0.675017
SDF4	1193.41	-0.114218	0.094304	0.215362	0.411118
B3GALT6	355.988	0.0989383	0.142068	0.467355	0.660862
FAM132A	5.13254	0.498637	0.735178	0.0529723	0.156346
UBE2J2	218.077	-0.228324	0.169162	0.145485	0.316925
SCNN1D	11.0172	-0.0156188	0.366636	0.94268	0.971393
ACAP3	228.885	-0.183248	0.174981	0.255774	0.458645
MIR6726	0	NA	NA	NA	NA
PUSL1	183.591	0.0163587	0.164047	0.916413	0.959333
CPSF3L	752.282	-0.15679	0.110905	0.144578	0.315604
MIR6727	0.328091	-0.0459614	0.463842	0.704196	NA
CPTP	255.091	-0.0557761	0.167147	0.719404	0.846919
TAS1R3	23.6671	-0.227984	0.364647	0.35038	0.557473
DVL1	819.444	-0.120443	0.145716	0.381778	0.586584
MIR6808	0	NA	NA	NA	NA
MXRA8	24.0643	-0.133323	0.327309	0.570341	0.742066
AURKAIP1	903.253	-0.148581	0.11893	0.195082	0.385325
CCNL2	798.973	-0.0537635	0.139573	0.684423	0.823522
LOC148413	137.13	0.147408	0.17715	0.367583	0.573598
MRPL20	288.284	-0.425413	0.158859	0.00424087	0.0226557
ANKRD65	7.09485	0.160067	0.420212	0.457757	0.65345
TMEM88B	0	NA	NA	NA	NA
LOC102724312	1.46062	-0.0410188	0.448421	0.728924	0.853316
VWA1	240.295	-0.581152	0.227789	0.00396261	0.0215596
ATAD3C	2.18166	-0.0684302	0.448465	0.602105	0.767905
ATAD3B	266.497	0.101001	0.150307	0.47773	0.669295
ATAD3A	340.543	-0.0914201	0.174114	0.56924	0.741383
TMEM240	8.04373	0.673647	0.798345	0.0388869	0.125152
SSU72	1005.77	-0.208413	0.130207	0.0943037	0.234272
C1orf233	9.89614	-0.152563	0.402824	0.493501	0.68186
MIB2	170.188	0.103872	0.191559	0.551847	0.728323
MMP23B	0	NA	NA	NA	NA
MMP23A	0	NA	NA	NA	NA
CDK11B	113.19	0.571057	0.238973	0.0063598	0.0313771
SLC35E2B	367.349	-0.281825	0.150147	0.046309	0.142206
CDK11A	73.5202	0.463121	0.26889	0.0392893	0.126096
SLC35E2	85.78	-0.0543069	0.21866	0.776974	0.883273
NADK	661.149	0.588948	0.140021	1.06429e-05	0.000145777
GNB1	2214.21	-0.188415	0.118936	0.100271	0.244712
CALML6	1.26794	-0.0575676	0.459087	0.537977	NA
TMEM52	3.88897	-0.0843003	0.437313	0.606291	0.770859
CFAP74	0.242606	0.0145151	0.459651	0.73153	NA
GABRD	0.161458	-0.0326746	0.462316	0.944871	NA
PRKCZ	152.865	-0.17454	0.183152	0.297766	0.505631
FAAP20	138.203	-0.322443	0.178442	0.0494313	0.148674
SKI	157.776	0.276929	0.180486	0.094587	0.234713
MORN1	91.6699	0.0512799	0.205477	0.781544	0.886127
LOC100129534	26.4495	-0.118408	0.333961	0.612725	0.775663
RER1	1043.23	-0.19385	0.128262	0.114625	0.26881
PEX10	194.99	-0.0788133	0.186165	0.642292	0.796306
PLCH2	9.49255	-0.187761	0.411108	0.409664	0.612568
PANK4	206.788	0.0583315	0.173114	0.717304	0.84579
HES5	0	NA	NA	NA	NA
LOC115110	14.8356	0.768428	0.584308	0.0259572	0.0926206
TNFRSF14	89.2387	0.533266	0.283436	0.023087	0.0851128
LOC100996583	4.55582	0.0417286	0.429171	0.801698	0.898329
FAM213B	315.805	-0.374883	0.187802	0.0285412	0.0993009
MMEL1	6.38672	-0.0952192	0.413511	0.633674	0.790358
TTC34	4.1248	0.691299	1.43456	0.0141651	0.0586793
ACTRT2	0	NA	NA	NA	NA
LINC00982	0.39865	0.0495196	0.465257	0.439251	NA
PRDM16	0.639295	0.0168434	0.456622	0.815139	NA
MIR4251	0	NA	NA	NA	NA
ARHGEF16	347.867	0.154616	0.140774	0.248682	0.449555
MEGF6	211.117	-0.458593	0.271185	0.0421487	0.132523
MIR551A	0.596226	-0.0250674	0.457949	0.772964	NA
TPRG1L	459.755	-0.5208	0.196829	0.00358362	0.0199252
WRAP73	180.119	0.0870867	0.170894	0.585578	0.754447
TP73	6.80479	0.198669	0.447469	0.345721	0.553683
TP73-AS1	104.177	0.0638224	0.210744	0.734838	0.856592
CCDC27	0.809852	-0.00528782	0.45316	0.960468	NA
SMIM1	8.10564	-0.018227	0.407406	0.922848	0.962585
LRRC47	466.793	-0.0422914	0.13467	0.741799	0.860805
CEP104	311.981	0.0965985	0.171256	0.543769	0.722056
DFFB	60.5778	-0.336338	0.293889	0.149662	0.32321
C1orf174	227.134	-0.273925	0.147307	0.0487884	0.147346
LINC01134	3.01251	0.0586905	0.433316	0.717943	0.846204
LINC01346	0	NA	NA	NA	NA
LOC284661	0	NA	NA	NA	NA
AJAP1	0.155923	-0.0323249	0.462277	0.952343	NA
MIR4417	0	NA	NA	NA	NA
MIR4689	0	NA	NA	NA	NA
NPHP4	103.874	0.012033	0.22327	0.952234	0.97614
KCNAB2	16.2645	-0.294445	0.408733	0.244406	0.444057
CHD5	4.36014	0.0133473	0.429576	0.935294	0.967938
RPL22	999.582	-0.43005	0.144359	0.00165578	0.0107352
LOC102724450	6.57097	-0.0862072	0.394044	0.687042	0.82568
RNF207	137.633	0.199907	0.198392	0.264477	0.468694
ICMT	1262.34	-0.240393	0.19547	0.173079	0.355184
LINC00337	2.10817	0.0465265	0.446377	0.716136	0.845293
HES3	0.379786	0.0019664	0.45892	0.907481	NA
GPR153	21.4401	0.0170555	0.339823	0.942892	0.9715
ACOT7	290.038	0.431983	0.175133	0.00764214	0.0362433
HES2	2.54356	5.25746	2.86896	0.000637819	0.00485389
ESPN	4.52986	0.146511	0.431817	0.464902	0.659245
MIR4252	0	NA	NA	NA	NA
TNFRSF25	20.9745	2.22282	0.522096	1.258e-06	2.22849e-05
PLEKHG5	74.3253	1.43223	0.388059	1.98065e-05	0.000252105
NOL9	353.452	-0.129254	0.18098	0.436287	0.635247
TAS1R1	1.741	-0.107021	0.457193	0.438268	0.636484
ZBTB48	190.781	0.285715	0.184835	0.0909581	0.228896
KLHL21	258.736	0.164045	0.168218	0.294608	0.502456
PHF13	176.884	0.179226	0.230181	0.370662	0.576343
THAP3	108.765	0.470289	0.231247	0.0201938	0.0767903
DNAJC11	343.629	-0.0214451	0.175121	0.891543	0.947049
LOC100505887	0	NA	NA	NA	NA
CAMTA1	73.4977	-0.0469401	0.247802	0.821225	0.908143
VAMP3	783.49	-0.182905	0.143722	0.179485	0.363903
PER3	85.2163	-0.149656	0.229812	0.45204	0.648416
UTS2	0.193401	0.0410708	0.463595	0.584231	NA
TNFRSF9	70.8007	5.63158	0.53576	7.89846e-27	7.48192e-25
PARK7	1493.53	-0.530427	0.128609	1.16535e-05	0.000157226
ERRFI1	1031.27	0.875246	0.161605	1.33382e-08	3.58834e-07
LOC102724539	0	NA	NA	NA	NA
SLC45A1	4.07043	-0.15799	0.45799	0.364213	0.570714
RERE	191.867	0.211888	0.184325	0.209657	0.403866
LOC102724552	2.00395	0.0391235	0.435619	0.797262	0.895309
ENO1	16059.6	-0.415571	0.122882	0.000495451	0.00396141
MIR6728	0.834926	0.0384949	0.453103	0.704687	NA
ENO1-AS1	1.69554	-0.096205	0.464282	0.364293	0.570714
CA6	0.492307	-0.0657441	0.466585	0.515422	NA
SLC2A7	0	NA	NA	NA	NA
SLC2A5	0.0811318	-0.0235464	0.461655	0.889477	NA
GPR157	6.19898	-0.0763619	0.423878	0.674145	0.817826
MIR34A	0	NA	NA	NA	NA
H6PD	367.008	-0.351538	0.243741	0.0917441	0.230327
SPSB1	171.16	1.5302	0.214834	1.009e-13	4.86861e-12
LOC100506022	2.55671	0.125481	0.464866	0.355146	0.562273
SLC25A33	55.8668	-0.207529	0.301085	0.371393	0.577032
TMEM201	79.4171	-0.0405745	0.24438	0.843429	0.92068
PIK3CD	44.6594	-0.224476	0.25557	0.293522	0.501548
PIK3CD-AS1	0	NA	NA	NA	NA
PIK3CD-AS2	13.0505	-0.320736	0.513155	0.166901	0.346736
CLSTN1	500.138	-0.16431	0.130979	0.189797	0.378778
CTNNBIP1	168.313	-0.682861	0.271182	0.00325578	0.0184269
LZIC	214.095	-0.270843	0.159722	0.0697483	0.189916
NMNAT1	101.223	-0.254493	0.229609	0.201389	0.393209
MIR5697	0.355664	0.00344911	0.458944	0.893519	NA
RBP7	1.5857	-0.00230685	0.449498	0.981599	0.991478
UBE4B	303.356	-0.144606	0.14907	0.304276	0.51224
KIF1B	548.066	0.0149965	0.14774	0.915758	0.959189
MIR1273D	0	NA	NA	NA	NA
RNU6-1	0	NA	NA	NA	NA
RNU6-2	0	NA	NA	NA	NA
RNU6-7	0	NA	NA	NA	NA
RNU6-9	0	NA	NA	NA	NA
RNU6-8	0	NA	NA	NA	NA
PGD	2751.09	-0.44169	0.110251	3.5536e-05	0.000421052
APITD1-CORT	0	NA	NA	NA	NA
APITD1	17.7508	-1.08185	0.507024	0.00366913	0.0202881
CORT	3.80614	-1.09177	2.79506	0.0176858	0.0694999
DFFA	533.779	-0.174524	0.179104	0.288647	0.496044
PEX14	74.3409	0.290564	0.244244	0.163869	0.3424
CASZ1	93.1789	0.934961	0.213275	2.12707e-06	3.54145e-05
C1orf127	0.180461	-0.0337751	0.462445	0.929514	NA
TARDBP	1327.66	0.10169	0.132782	0.424234	0.624976
MASP2	36.3151	0.183357	0.296066	0.427122	0.627152
SRM	181.673	0.0330045	0.21157	0.862223	0.931202
EXOSC10	716.007	0.0730133	0.123264	0.539448	0.718438
MTOR	1540.12	-0.0856757	0.125244	0.468748	0.661948
MTOR-AS1	2.12761	-0.111961	0.449163	0.478953	0.670356
ANGPTL7	5.30511	-0.124667	0.430081	0.515729	0.699899
UBIAD1	280.703	-0.181173	0.185494	0.285163	0.492148
PTCHD2	4.85077	0.0767512	0.425663	0.67203	0.816691
LOC101929181	2.71888	0.231811	0.537042	0.0531574	0.156584
FBXO2	29.1001	-2.20649	0.528441	1.97534e-06	3.31342e-05
FBXO44	69.642	-0.240789	0.237643	0.238518	0.438002
FBXO6	51.2655	2.01535	0.31965	2.0531e-11	7.99822e-10
MAD2L2	180.428	-0.103934	0.190896	0.548416	0.725711
DRAXIN	0.161474	0.0397165	0.463368	0.584231	NA
AGTRAP	271.78	0.195896	0.181594	0.240584	0.440133
C1orf167	0.0755972	-0.0230018	0.461627	0.889477	NA
LOC102724659	0.180461	-0.0337751	0.462445	0.929514	NA
MTHFR	174.126	0.127313	0.226928	0.521141	0.704537
CLCN6	149.137	-0.156	0.19619	0.378375	0.583697
NPPA-AS1	2.72556	0.0452969	0.429873	0.783913	0.887574
NPPA	3.87183	0.0298418	0.42227	0.865448	0.933004
NPPB	1.01027	0.00678801	0.448902	0.950345	NA
RNU5E-1	79.5472	1.36946	0.317605	1.65946e-06	2.82564e-05
KIAA2013	504.513	-0.243756	0.138935	0.0649249	0.180021
PLOD1	584.753	0.0227975	0.139162	0.865325	0.933004
MFN2	1849.24	-0.118894	0.123664	0.317471	0.525599
MIIP	168.142	0.269991	0.221825	0.166085	0.345569
MIR6729	0.0902303	-0.0243791	0.461703	0.889477	NA
TNFRSF8	4.08891	0.340394	0.669147	0.00250206	0.0149559
MIR7846	0	NA	NA	NA	NA
TNFRSF1B	43.1299	2.15292	0.476452	3.95867e-07	7.82947e-06
MIR4632	0	NA	NA	NA	NA
VPS13D	1264.09	0.0653433	0.179369	0.694543	0.830645
SNORA59A	0	NA	NA	NA	NA
SNORA59B	0	NA	NA	NA	NA
DHRS3	1088.44	0.00434715	0.40558	0.989219	0.99459
MIR6730	0.510798	0.0353296	0.457768	0.645608	NA
AADACL4	0.256058	-0.0385098	0.463068	0.802412	NA
AADACL3	0.180461	-0.0337751	0.462445	0.929514	NA
C1orf158	0	NA	NA	NA	NA
PRAMEF12	0.0811318	-0.0235464	0.461655	0.889477	NA
PRAMEF1	1.26368	0.127939	0.486879	0.0661774	NA
PRAMEF11	0	NA	NA	NA	NA
HNRNPCL1	3.98909	0.0392952	0.422239	0.824293	0.90975
PRAMEF2	0	NA	NA	NA	NA
PRAMEF4	0.199325	0.0412935	0.463634	0.584231	NA
PRAMEF10	0	NA	NA	NA	NA
PRAMEF7	0	NA	NA	NA	NA
PRAMEF6	0	NA	NA	NA	NA
LOC101929983	0	NA	NA	NA	NA
HNRNPCL3	0	NA	NA	NA	NA
HNRNPCL4	0	NA	NA	NA	NA
PRAMEF25	0	NA	NA	NA	NA
PRAMEF26	0	NA	NA	NA	NA
LOC649324	0	NA	NA	NA	NA
LOC645354	0	NA	NA	NA	NA
HNRNPCL2	44.8716	-0.282807	0.293722	0.223876	0.421609
PRAMEF9	0	NA	NA	NA	NA
LOC400736	0	NA	NA	NA	NA
LOC391003	0.322949	0.048101	0.464923	0.466682	NA
PRAMEF22	0	NA	NA	NA	NA
PRAMEF5	0.161474	0.0397165	0.463368	0.584231	NA
PRAMEF8	0	NA	NA	NA	NA
LOC645382	0.0803258	-0.0234691	0.461651	0.889477	NA
PRAMEF15	0.281525	0.0188914	0.459991	0.73153	NA
PRAMEF14	0	NA	NA	NA	NA
PRAMEF19	0	NA	NA	NA	NA
PRAMEF16	0	NA	NA	NA	NA
PRAMEF17	0	NA	NA	NA	NA
PRAMEF20	0	NA	NA	NA	NA
LRRC38	0	NA	NA	NA	NA
PDPN	0	NA	NA	NA	NA
PRDM2	468.385	0.220177	0.145327	0.109966	0.261022
KAZN	4.45674	-0.194918	0.471652	0.290676	0.498294
TMEM51-AS1	71.869	-0.369811	0.219533	0.0562195	0.16278
TMEM51	728.674	0.335293	0.120511	0.00386548	0.0211205
C1orf195	11.6287	0.382282	0.472874	0.15038	0.32403
FHAD1	6.55437	-0.439582	0.608047	0.0935857	0.233355
EFHD2	856.501	-0.260454	0.108379	0.0131968	0.0555694
CTRC	0.398546	0.0301719	0.461061	0.600584	NA
CELA2A	0.0755972	-0.0230018	0.461627	0.889477	NA
CELA2B	1.83933	0.158586	0.491342	0.137025	0.303942
CASP9	71.9662	-0.0652919	0.26714	0.763444	0.87491
DNAJC16	464.294	0.104304	0.145613	0.450765	0.647786
AGMAT	92.6083	-0.0392589	0.197596	0.825018	0.909846
DDI2	134.575	-0.0406743	0.174639	0.800376	0.89738
RSC1A1	66.7675	0.0994158	0.223733	0.612636	0.775663
PLEKHM2	601.826	0.328567	0.114142	0.00290304	0.016768
SLC25A34	6.44461	0.0348627	0.411313	0.856486	0.928458
TMEM82	0.162264	-0.0327195	0.462321	0.943748	NA
FBLIM1	96.8488	-0.321495	0.250513	0.129438	0.291824
UQCRHL	684.748	-0.503327	0.147823	0.000320023	0.00273421
FLJ37453	57.503	0.793381	0.272952	0.000813634	0.0059576
SPEN	691.581	0.760834	0.212812	9.09128e-05	0.000945263
MIR5096	1.10128	0.0819644	0.463079	0.393128	NA
ZBTB17	272.728	0.819128	0.212051	2.55971e-05	0.000315762
C1orf64	0.161474	0.0397165	0.463368	0.584231	NA
HSPB7	3.35099	0.0130556	0.436943	0.929355	0.965999
CLCNKA	0.830177	-0.00244201	0.453052	0.967744	NA
CLCNKB	0.989538	0.0740669	0.464785	0.342271	NA
FAM131C	3.60689	-0.106756	0.434952	0.551094	0.727702
EPHA2	1827.27	0.385993	0.134956	0.00271294	0.0159337
ARHGEF19	110.617	-0.19195	0.212725	0.308484	0.516426
RSG1	38.0325	0.0772205	0.261874	0.722037	0.848807
FBXO42	340.371	0.287347	0.150325	0.0426583	0.133866
SZRD1	1468.26	-0.171801	0.111396	0.109565	0.260344
SPATA21	5.20398	0.179926	0.44757	0.368353	0.574307
NECAP2	710.03	0.273473	0.171661	0.0855751	0.219237
CROCCP3	53.1981	0.414881	0.282637	0.0722377	0.194777
RNU1-1	0	NA	NA	NA	NA
RNU1-2	0	NA	NA	NA	NA
RNU1-3	0	NA	NA	NA	NA
RNU1-28P	0	NA	NA	NA	NA
RNVU1-18	0	NA	NA	NA	NA
RNU1-27P	0	NA	NA	NA	NA
RNU1-4	0	NA	NA	NA	NA
FAM231B	0.151194	-0.0320198	0.462244	0.957534	NA
MIR3675	0	NA	NA	NA	NA
NBPF1	76.8069	-0.149172	0.252791	0.480951	0.67201
CROCCP2	92.0868	0.370857	0.192271	0.0336815	0.112823
MST1P2	2.48294	-0.00928947	0.43599	0.947647	0.974002
FAM231A	0	NA	NA	NA	NA
FAM231C	0	NA	NA	NA	NA
ESPNP	0.559164	-0.0715834	0.467726	0.459862	NA
MST1L	0.755652	-0.00389093	0.451725	0.969019	NA
CROCC	59.496	-0.342562	0.265197	0.11997	0.277027
MFAP2	18.2351	0.267403	0.473683	0.237436	0.437114
ATP13A2	266.953	-0.239152	0.185062	0.156765	0.332563
SDHB	715.141	-0.338471	0.123612	0.00435891	0.0231557
PADI2	131.8	-0.217405	0.42246	0.345509	0.553392
PADI1	75.1859	-0.287375	0.289017	0.211687	0.406524
PADI3	4.0345	-0.239122	0.525712	0.118617	0.274933
MIR3972	0	NA	NA	NA	NA
PADI4	0.477032	0.0334961	0.461121	0.557173	NA
PADI6	0	NA	NA	NA	NA
RCC2	2180.27	0.0383786	0.149807	0.777982	0.883805
ARHGEF10L	198.922	-0.417065	0.18659	0.0144339	0.0595148
ACTL8	2.185	0.113099	0.474326	0.221778	0.419238
LOC101927876	0.324527	-0.0415028	0.463555	0.723941	NA
IGSF21	0.151194	-0.0320198	0.462244	0.957534	NA
KLHDC7A	267.309	-0.970549	0.223769	2.47928e-06	4.05286e-05
PAX7	0	NA	NA	NA	NA
TAS1R2	0	NA	NA	NA	NA
ALDH4A1	237.621	-0.242338	0.230883	0.224746	0.422629
MIR4695	0	NA	NA	NA	NA
MIR1290	0.39865	0.0495196	0.465257	0.439251	NA
IFFO2	290.112	-0.0314023	0.159275	0.832523	0.914876
UBR4	3654.8	0.806367	0.163616	2.04341e-07	4.2419e-06
EMC1	614.877	0.101261	0.13277	0.434085	0.633322
MRTO4	873.89	-0.120797	0.131991	0.3385	0.546781
AKR7L	6.94766	-0.0370929	0.417895	0.836303	0.917113
AKR7A3	2.5618	-0.365755	0.659934	0.0249003	0.0898251
LOC100506730	13.7793	-0.277477	0.482223	0.217523	0.414022
AKR7A2	238.669	-0.556607	0.180665	0.000848517	0.00615047
PQLC2	95.0962	0.136115	0.238827	0.507105	0.693374
CAPZB	1290.58	-0.59194	0.116649	1.56298e-07	3.3649e-06
MINOS1-NBL1	0	NA	NA	NA	NA
MINOS1	216.92	-0.355302	0.162575	0.019076	0.0735971
RPS14P3	22.9317	0.156715	0.336553	0.51001	0.695269
NBL1	11.0463	0.155942	0.384182	0.502019	0.689194
HTR6	3.02834	0.0924335	0.444059	0.554232	0.7304
TMCO4	158.141	0.0976563	0.208013	0.60094	0.766909
RNF186	0.667252	-0.0621448	0.466712	0.451788	NA
OTUD3	162.649	-0.039919	0.189613	0.816285	0.905869
PLA2G2E	0	NA	NA	NA	NA
PLA2G2A	0.161474	0.0397165	0.463368	0.584231	NA
PLA2G5	0.411855	0.0497303	0.465308	0.439251	NA
PLA2G2D	0.7973	0.0612986	0.467652	0.255281	NA
PLA2G2F	0.967201	0.0280438	0.457745	0.706547	NA
PLA2G2C	0.541382	-0.0468229	0.464617	0.569509	NA
UBXN10-AS1	0.0755972	-0.0230018	0.461627	0.889477	NA
UBXN10	12.4405	0.0714617	0.384634	0.744928	0.862533
VWA5B1	0.160652	-0.0326254	0.462311	0.945997	NA
LINC01141	0	NA	NA	NA	NA
CAMK2N1	374.109	-0.679723	0.29592	0.00576721	0.0291241
MUL1	493.43	0.0684222	0.150938	0.63384	0.790456
FAM43B	0.180461	-0.0337751	0.462445	0.929514	NA
CDA	9.35501	-0.172561	0.450068	0.371612	0.577264
PINK1	56.3307	-0.938233	0.422165	0.00363894	0.0201767
MIR6084	0	NA	NA	NA	NA
PINK1-AS	90.1616	-0.409049	0.299847	0.0862495	0.220481
DDOST	2604.62	-0.115876	0.11565	0.298739	0.50685
KIF17	1.80023	0.0526107	0.45336	0.629759	0.787549
SH2D5	52.7334	0.207361	0.375453	0.392171	0.597098
HP1BP3	1087.21	-0.421543	0.164992	0.00607576	0.0302997
EIF4G3	966.622	0.352702	0.112544	0.00120035	0.00826792
MIR1256	0.274922	0.0184379	0.459951	0.73153	NA
ECE1	846.344	0.564998	0.174706	0.000502967	0.00400726
LOC100506801	6.27907	0.400308	0.585315	0.103394	0.250017
NBPF3	31.7687	-0.300497	0.307752	0.207166	0.400707
ALPL	3.21326	0.00218188	0.440602	0.988891	0.994527
RAP1GAP	326.363	-0.553906	0.205685	0.00285728	0.0165888
USP48	779.227	0.0919906	0.166741	0.555392	0.731072
LDLRAD2	12.5191	0.187872	0.372835	0.432137	0.631654
HSPG2	1123.14	0.341285	0.145039	0.0129556	0.0547487
CELA3B	0.741247	0.00923014	0.452286	0.92402	NA
CELA3A	2.39219	-0.015127	0.42662	0.926011	0.964239
LOC101928043	5.85994	0.0629941	0.403381	0.757787	0.871145
LINC00339	62.5837	-0.0747631	0.295425	0.741191	0.860522
CDC42	3286.61	-0.383972	0.0955134	3.71475e-05	0.000438126
WNT4	58.7704	0.775448	0.263889	0.00076798	0.00569984
MIR4418	0	NA	NA	NA	NA
ZBTB40	672.506	0.406712	0.161965	0.00722596	0.0347914
EPHA8	0.162264	-0.0327195	0.462321	0.943748	NA
MIR6127	0	NA	NA	NA	NA
C1QA	0	NA	NA	NA	NA
C1QC	0.160652	-0.0326254	0.462311	0.945997	NA
C1QB	0	NA	NA	NA	NA
EPHB2	794.924	-0.372754	0.169903	0.0178559	0.07
MIR4684	0	NA	NA	NA	NA
MIR4253	0	NA	NA	NA	NA
LACTBL1	0.151194	-0.0320198	0.462244	0.957534	NA
C1orf234	0.35052	0.00522189	0.458986	0.879994	NA
KDM1A	1597.21	-0.220368	0.131952	0.0806061	0.210431
MIR3115	0	NA	NA	NA	NA
MIR4419A	1.85432	0.0998602	0.470057	0.271729	0.477129
LUZP1	809.201	0.169144	0.158448	0.255535	0.458399
HTR1D	7.65048	-0.182014	0.425897	0.404383	0.608015
LINC01355	57.6	0.0206158	0.241606	0.921516	0.962019
HNRNPR	1733.32	-0.529126	0.137407	5.33522e-05	0.000599771
ZNF436	283.144	0.679957	0.193053	0.000133256	0.00130913
ZNF436-AS1	21.6408	0.391331	0.359173	0.130601	0.293855
TCEA3	36.7812	-0.876152	0.396036	0.00431565	0.0229634
ASAP3	30.778	-0.180092	0.31138	0.442148	0.640105
E2F2	91.6874	-0.174786	0.259696	0.416469	0.618195
LOC101928163	3.60348	-0.0818173	0.442162	0.595674	0.762948
ID3	98.5653	1.2366	0.44694	0.000543434	0.00427115
MDS2	0	NA	NA	NA	NA
RPL11	4321.27	-0.192791	0.140693	0.141476	0.310371
TCEB3	1196.83	0.296732	0.100011	0.0023306	0.0141281
TCEB3-AS1	7.00612	0.0548964	0.418579	0.768363	0.877899
PITHD1	282.031	-0.109772	0.142992	0.418331	0.619365
LYPLA2	658.112	-0.206788	0.161575	0.170278	0.351404
GALE	709.316	-0.277512	0.154884	0.056162	0.162696
HMGCL	283.24	-0.437274	0.191874	0.0121929	0.0523366
FUCA1	289.818	-0.518147	0.181733	0.00195834	0.012251
CNR2	0.0902303	-0.0243791	0.461703	0.889477	NA
MIR378F	0	NA	NA	NA	NA
PNRC2	794.822	0.288322	0.160355	0.054651	0.159666
SRSF10	1342.58	0.0439986	0.107303	0.682736	0.822444
MYOM3	1.08187	0.0563463	0.459948	0.498112	NA
IL22RA1	54.5599	3.28872	0.322989	1.83497e-25	1.65129e-23
IFNLR1	83.0033	0.7052	0.220256	0.00038792	0.00322335
LOC284632	0	NA	NA	NA	NA
GRHL3	47.5323	0.365606	0.264015	0.0967613	0.238596
STPG1	85.2512	0.121038	0.202949	0.507247	0.69341
NIPAL3	460.202	-0.761757	0.181468	7.01134e-06	0.000101521
RCAN3AS	1.27923	-0.0827374	0.456809	0.487314	NA
RCAN3	165.935	-0.289591	0.200637	0.108048	0.25781
LOC100506985	31.4538	-0.569688	0.397449	0.0445952	0.138263
NCMAP	1692.85	-0.527101	0.139035	6.80004e-05	0.000732857
SRRM1	588.522	0.181396	0.163908	0.236365	0.435908
CLIC4	511.892	-0.188838	0.154227	0.192655	0.381999
RUNX3	0.734804	0.0827887	0.471851	0.203001	NA
MIR6731	0	NA	NA	NA	NA
MIR4425	0.0755972	-0.0230018	0.461627	0.889477	NA
SYF2	317.413	-0.494128	0.135769	0.000137655	0.00134721
RSRP1	261.684	0.299204	0.253587	0.162057	0.339596
RHD	3.94478	0.181935	0.467187	0.310915	0.518903
TMEM50A	866.789	0.088724	0.107465	0.375611	0.581276
RHCE	1.26351	-0.0346194	0.446044	0.780659	NA
TMEM57	254.72	-0.3624	0.143611	0.00771229	0.0365086
LDLRAP1	78.9263	-0.349062	0.288875	0.131846	0.295696
MAN1C1	1.24582	0.0963002	0.46705	0.319846	NA
SEPN1	83.5399	-0.121091	0.264156	0.57586	0.746709
MTFR1L	172.004	-0.353836	0.235224	0.0817039	0.212409
LOC646471	30.7597	0.0103067	0.276644	0.964232	0.981464
AUNIP	180.314	0.16747	0.198275	0.350199	0.557432
PAQR7	172.399	-0.206842	0.207518	0.263376	0.467451
STMN1	809.054	-0.856738	0.236829	6.03772e-05	0.000664223
MIR3917	0	NA	NA	NA	NA
PAFAH2	205.574	-0.456395	0.184512	0.0069531	0.0337219
EXTL1	10.0105	1.77298	0.820248	0.00153552	0.0101121
SLC30A2	3.90732	0.227272	0.486227	0.233125	0.43241
TRIM63	0.151194	-0.0320198	0.462244	0.957534	NA
PDIK1L	101.392	-0.254626	0.244798	0.221673	0.419127
FAM110D	1.22236	0.120891	0.484094	0.0765722	NA
ZNF593	246.551	-0.2204	0.198355	0.217247	0.413583
CNKSR1	54.5373	1.18252	0.30903	1.57756e-05	0.000206494
CATSPER4	0.160652	-0.0326254	0.462311	0.945997	NA
LOC101928303	0.835446	0.0401173	0.458037	0.614846	NA
CEP85	467.74	0.151737	0.161031	0.315363	0.523607
SH3BGRL3	268.849	-0.129206	0.20306	0.477236	0.669157
UBXN11	223.849	-0.0110103	0.152548	0.938055	0.969291
CD52	0.870833	0.039537	0.453169	0.696638	NA
AIM1L	155.673	0.178963	0.260188	0.408273	0.611424
ZNF683	0	NA	NA	NA	NA
LIN28A	3.23773	0.149804	0.467829	0.322666	0.530829
DHDDS	408.727	-0.00753869	0.141762	0.954395	0.977613
LOC101928324	8.27009	0.287969	0.487659	0.207878	0.401609
HMGN2	108.287	0.310432	0.24218	0.134789	0.300276
RPS6KA1	423.864	0.228018	0.154421	0.116542	0.271642
MIR1976	0	NA	NA	NA	NA
ARID1A	453.426	0.83503	0.195796	4.50231e-06	6.83819e-05
PIGV	133.095	-0.295006	0.180629	0.0750943	0.200534
ZDHHC18	350.999	-0.0177643	0.162569	0.904566	0.954357
SFN	1336.12	-0.127185	0.222597	0.5126	0.697275
GPN2	233.543	0.226612	0.174674	0.160458	0.337453
GPATCH3	162.374	0.451694	0.195275	0.0108589	0.0476681
NR0B2	1.71917	0.141214	0.487034	0.122007	0.279973
NUDC	1002.66	-0.144501	0.123877	0.224861	0.422685
KDF1	203.385	0.223008	0.1597	0.135927	0.302175
TRNP1	1367.5	-0.230826	0.114805	0.038058	0.123267
FAM46B	31.4273	-0.00600533	0.280066	0.977238	0.989164
SLC9A1	88.9871	1.01679	0.449279	0.00282856	0.0164805
WDTC1	75.5188	-0.239801	0.233756	0.234636	0.434002
TMEM222	264.134	-0.480343	0.205106	0.00921047	0.0419353
ACTG1P20	167.906	-0.122815	0.206703	0.504912	0.691268
RNU6-48P	0	NA	NA	NA	NA
SYTL1	95.1998	-0.411786	0.212395	0.029275	0.101423
MAP3K6	95.4609	0.0552209	0.284309	0.806835	0.90092
FCN3	0.341935	-0.00139389	0.45891	0.907481	NA
CD164L2	0	NA	NA	NA	NA
GPR3	11.7692	-0.326107	0.448047	0.201939	0.393854
WASF2	744.393	-0.235823	0.148252	0.0917733	0.230328
AHDC1	71.036	0.0971147	0.234829	0.632068	0.78924
FGR	0.583735	0.0099637	0.456579	0.865503	NA
IFI6	8567.89	1.58507	0.291011	3.21553e-09	9.61346e-08
FAM76A	161.767	0.435668	0.211525	0.0209625	0.0790617
STX12	294.783	-0.0368768	0.179568	0.822412	0.908641
PPP1R8	644.237	0.13695	0.130457	0.273985	0.479921
SCARNA1	5.99714	0.351908	0.571543	0.111156	0.263062
THEMIS2	268.559	2.74765	0.275987	1.41172e-24	1.22154e-22
RPA2	411.195	-0.0307965	0.15358	0.830404	0.913823
SMPDL3B	197.795	-0.244824	0.19371	0.162374	0.340092
XKR8	59.1672	0.0170526	0.289623	0.941631	0.971035
EYA3	509.069	0.132902	0.145879	0.337153	0.545181
PTAFR	13.6588	0.424938	0.47668	0.122812	0.281241
DNAJC8	994.85	-0.333542	0.132297	0.00826918	0.0386299
ATPIF1	412.814	-0.60391	0.162098	7.36643e-05	0.000785898
SESN2	208.071	1.01016	0.2854	6.10181e-05	0.000668969
MED18	246.478	0.479719	0.19448	0.00671681	0.0327524
PHACTR4	752.633	1.612	0.133655	1.62369e-34	2.18083e-32
SNHG3	420.025	0.200648	0.167579	0.19835	0.389175
RCC1	1990.23	0.12342	0.109758	0.246902	0.447101
SNORA73A	3407.37	0.426098	0.483206	0.120749	0.277944
SNORA73B	2462.43	0.32618	0.446244	NA	NA
TRNAU1AP	285.604	0.00381853	0.156745	0.980347	0.990838
SNHG12	390.11	0.796944	0.180346	2.44933e-06	4.00755e-05
SNORD99	27.167	0.637384	0.374257	0.0233679	0.085751
SNORA61	145.367	0.642701	0.247052	0.00293754	0.0169184
SNORA44	39.1511	1.01339	0.407833	0.00167059	0.0108117
SNORA16A	60.5103	1.1243	0.394178	0.000496855	0.00396911
RAB42	13.6656	1.57528	0.862284	0.00321795	0.0182587
TAF12	327.839	-0.282617	0.188906	0.099997	0.244265
RNU11	141.762	1.38705	0.287198	1.39666e-07	3.02492e-06
GMEB1	188.765	0.625039	0.182226	0.000214506	0.00196372
YTHDF2	1413.4	0.0425616	0.117119	0.708232	0.839708
OPRD1	0	NA	NA	NA	NA
EPB41	632.927	-0.141824	0.15296	0.324482	0.532692
TMEM200B	2.10412	-0.0452063	0.43868	0.757622	0.871067
SRSF4	497.364	0.109969	0.14465	0.423979	0.624706
MECR	297.829	-0.238166	0.197707	0.181159	0.366596
PTPRU	145.373	-0.957637	0.375673	0.00153549	0.0101121
LOC101928460	1.32267	0.0798553	0.467845	0.271204	NA
LOC101929406	0	NA	NA	NA	NA
MATN1	2.37417	0.0347858	0.432395	0.82594	0.910639
MATN1-AS1	23.9648	0.416266	0.392566	0.120574	0.277719
LAPTM5	2.98195	-0.0315796	0.441304	0.81648	0.905981
MIR4420	0	NA	NA	NA	NA
SDC3	244.095	-0.224582	0.167654	0.148941	0.32227
PUM1	1287.09	0.36618	0.143222	0.00699366	0.0338912
SNORD103A	0	NA	NA	NA	NA
SNORD103B	0	NA	NA	NA	NA
SNORD85	5.35783	-0.146955	0.432311	0.461098	0.656191
NKAIN1	8.63553	1.92164	0.918273	0.0016485	0.0106957
SNRNP40	1251.35	-0.0802716	0.119074	0.488517	0.67792
ZCCHC17	573.385	-0.396994	0.171683	0.0124773	0.05324
FABP3	11.6101	0.410654	0.487867	0.130554	0.293798
SERINC2	609.078	-0.156633	0.248893	0.455067	0.650902
LINC01225	13.1575	4.80453	1.14798	2.14499e-06	3.56405e-05
LINC01226	4.08796	0.232468	0.537652	0.0534598	0.157253
TINAGL1	4499.91	-0.00247812	0.145697	0.984117	0.992499
HCRTR1	8.69941	0.275164	0.462686	0.240544	0.440133
PEF1	855.838	-0.138013	0.115444	0.216106	0.411996
COL16A1	88.4001	1.67576	0.398625	2.00049e-06	3.3524e-05
ADGRB2	8.15916	-0.0388048	0.405198	0.842456	0.920168
MIR4254	0.484423	0.0516148	0.465769	0.384967	NA
SPOCD1	31.4964	0.0581378	0.307475	0.802329	0.898875
PTP4A2	3524.12	-0.479472	0.0973345	4.36918e-07	8.51045e-06
KHDRBS1	1663.32	-0.104504	0.155637	0.474246	0.666592
TMEM39B	190.622	-0.152278	0.220885	0.430958	0.63071
MIR5585	0.0803258	-0.0234691	0.461651	0.889477	NA
KPNA6	2940.17	-0.000421342	0.109388	0.99574	0.997625
TXLNA	2235.88	0.175293	0.116357	0.119371	0.276149
CCDC28B	101.645	-0.270171	0.239795	0.188063	0.375916
IQCC	145.801	0.138622	0.177197	0.39711	0.601462
DCDC2B	46.3935	-0.063408	0.242718	0.758154	0.871388
TMEM234	120.097	-0.00215574	0.176632	0.988265	0.994342
EIF3I	1647.17	-0.20623	0.126983	0.0881844	0.224141
MTMR9LP	61.6806	0.152184	0.226631	0.441899	0.639898
FAM167B	4.3741	-0.0187582	0.429782	0.90475	0.954393
LCK	15.1232	-0.271683	0.429734	0.265451	0.469818
HDAC1	2581.39	-0.376868	0.109501	0.000383086	0.00319055
MARCKSL1	1529.81	0.521318	0.174946	0.00131771	0.0089043
FAM229A	5.97317	0.395175	0.668505	0.0486724	0.147226
TSSK3	13.8626	0.518614	0.574413	0.0766464	0.202925
BSDC1	884.511	0.480984	0.184683	0.0045772	0.0241161
ZBTB8B	4.2518	-0.19658	0.460857	0.320269	0.528515
ZBTB8A	131.339	-0.0140427	0.176889	0.930502	0.966316
ZBTB8OS	277.25	-0.0874725	0.145046	0.524091	0.706508
RBBP4	1612.35	-0.349938	0.114014	0.00148645	0.0098538
SYNC	9.09259	0.0174972	0.392006	0.934667	0.967758
KIAA1522	958.858	0.00751603	0.133984	0.954768	0.977613
YARS	717.824	0.175956	0.151551	0.218272	0.415073
S100PBP	319.528	0.289709	0.173026	0.070348	0.19116
FNDC5	8.61605	0.18313	0.464738	0.320158	0.52841
HPCA	2.85378	-0.0572521	0.440476	0.694348	0.830619
TMEM54	534.913	0.275335	0.152612	0.055374	0.161109
RNF19B	755.535	2.09756	0.187815	4.4292e-30	4.92079e-28
AK2	2610.33	-0.324042	0.118382	0.00446239	0.0236357
AZIN2	18.9681	1.54822	0.593979	0.000614127	0.00471145
TRIM62	47.4581	-0.0290143	0.294795	0.896922	0.950136
ZNF362	127.595	-0.175042	0.202285	0.334795	0.543389
A3GALT2	1.09269	0.0507975	0.456189	0.595681	NA
PHC2	1065.39	0.587849	0.14104	1.24127e-05	0.000166522
MIR3605	2.61066	-0.180776	0.474449	0.284198	0.491368
LOC101929464	5.00609	-0.00463096	0.415138	0.978138	0.989686
ZSCAN20	190.949	0.763718	0.184747	9.33231e-06	0.000130103
CSMD2	1.20415	-0.0517614	0.454587	0.602611	NA
HMGB4	0	NA	NA	NA	NA
CSMD2-AS1	0	NA	NA	NA	NA
C1orf94	0.162264	-0.0327195	0.462321	0.943748	NA
MIR552	0	NA	NA	NA	NA
GJB5	6.67345	0.261848	0.459275	0.256695	0.459975
GJB4	10.2095	-0.493732	0.55011	0.0879107	0.223635
GJB3	362.886	-0.0886151	0.198938	0.620088	0.781261
GJA4	3.69859	0.167628	0.464054	0.331192	0.53978
SMIM12	500.445	-0.194439	0.167287	0.210598	0.405058
DLGAP3	13.9498	-0.112023	0.376067	0.620574	0.781383
LOC653160	30.7052	-0.0629226	0.328663	0.784177	0.887698
ZMYM6NB	225.77	-0.264824	0.206122	0.150012	0.323703
ZMYM6	300.929	-0.329394	0.155826	0.0242169	0.088034
ZMYM1	357.885	-0.28204	0.157252	0.055426	0.161234
SFPQ	4350.31	-0.0768793	0.13311	0.54926	0.72631
ZMYM4	2325.44	0.241338	0.140781	0.0719454	0.19428
KIAA0319L	1032.1	-0.198911	0.128506	0.106143	0.254647
NCDN	693.26	0.0955886	0.160107	0.525343	0.707613
TFAP2E	12.7019	0.0317828	0.361727	0.88983	0.946399
PSMB2	1330.57	0.11455	0.123421	0.33578	0.543803
C1orf216	331.843	-0.044995	0.170005	0.775091	0.881968
CLSPN	1129.66	0.645268	0.154266	1.00744e-05	0.000139101
AGO4	127.454	-0.312135	0.212014	0.0971429	0.239176
AGO1	1027.44	-0.369166	0.188702	0.0315879	0.107546
AGO3	386.096	0.650538	0.188281	0.000183324	0.00173018
TEKT2	6.7101	1.44854	0.973181	0.00631269	0.0311788
ADPRHL2	778.966	0.76715	0.18695	1.06038e-05	0.000145463
COL8A2	18.1718	0.452074	0.503562	0.106399	0.255124
TRAPPC3	780.307	-0.277899	0.133136	0.0286657	0.0996188
MAP7D1	738.662	0.00274485	0.122758	0.982482	0.99185
THRAP3	3376.82	0.155458	0.112459	0.154205	0.329016
SH3D21	128.779	-0.107348	0.205497	0.557861	0.733196
EVA1B	82.6484	0.0889955	0.229208	0.656257	0.805134
STK40	519.401	0.434881	0.118989	0.000150265	0.00145636
LSM10	236.458	-0.420073	0.188154	0.014411	0.0594706
OSCP1	35.9136	-0.219461	0.348212	0.364724	0.570958
MRPS15	899.116	-0.103345	0.122158	0.378676	0.5839
CSF3R	1.05683	0.00783874	0.449249	0.941807	NA
GRIK3	0.630976	0.0203628	0.45687	0.784032	NA
MIR4255	0.0803258	-0.0234691	0.461651	0.889477	NA
LINC01137	93.9408	-0.253766	0.228368	0.201316	0.393177
ZC3H12A	1039.07	1.38541	0.137649	8.94948e-25	7.89572e-23
MIR6732	6.4494	0.122268	0.398629	0.576095	0.746799
MEAF6	647.566	-0.365058	0.126391	0.00258764	0.0153958
MIR5581	3.19639	0.0135454	0.427239	0.935757	0.96814
SNIP1	522.9	0.950629	0.185348	5.46082e-08	1.28812e-06
DNALI1	148.796	-0.501306	0.1962	0.0048995	0.0255007
GNL2	1788.91	0.00641528	0.115352	0.955341	0.977828
RSPO1	0.39865	0.0495196	0.465257	0.439251	NA
C1orf109	158.829	0.0394082	0.183006	0.815875	0.9057
CDCA8	511.144	-0.0616762	0.262782	0.773061	0.880582
EPHA10	128.985	-0.253871	0.29398	0.272095	0.477493
MANEAL	373.519	-0.0346199	0.224005	0.857909	0.929012
YRDC	392.046	0.573915	0.215592	0.00299551	0.0172027
C1orf122	482.356	-0.128129	0.195707	0.468281	0.661564
MTF1	889.654	0.668163	0.147723	2.10847e-06	3.51698e-05
INPP5B	215.812	0.118959	0.156502	0.419444	0.620665
SF3A3	809.752	-0.0138949	0.129921	0.910237	0.957171
FHL3	89.0648	0.590792	0.306486	0.0176326	0.0693265
UTP11L	684.069	-0.252685	0.126628	0.0374141	0.121702
POU3F1	1.44905	0.0804	0.46396	0.378264	0.583576
MIR3659	0	NA	NA	NA	NA
LINC01343	0.39865	0.0495196	0.465257	0.439251	NA
RRAGC	163.533	0.114558	0.223111	0.558552	0.733677
MYCBP	18.0799	-0.341875	0.386999	0.188105	0.37596
GJA9-MYCBP	4.55362	0.136039	0.435022	0.478561	0.669971
GJA9	0	NA	NA	NA	NA
RHBDL2	54.098	0.200894	0.299702	0.388354	0.593294
AKIRIN1	1073.62	0.637182	0.116557	1.69556e-08	4.46805e-07
NDUFS5	1000.09	-0.505206	0.132852	6.98848e-05	0.000749575
MACF1	12610.3	0.200667	0.123882	0.0921181	0.230943
KIAA0754	3534.43	-0.172205	0.118642	0.132252	0.296313
BMP8A	24.8314	0.144152	0.302026	0.53358	0.713634
PPIEL	11.1587	0.378221	0.468694	0.154019	0.328841
PABPC4	707.397	-0.276567	0.139209	0.0364134	0.119484
LOC101929516	8.05766	0.0909191	0.392016	0.675449	0.818288
SNORA55	6.92613	0.305069	0.470972	0.209331	0.40355
HEYL	3.51493	0.0940297	0.445331	0.544054	0.722221
NT5C1A	0	NA	NA	NA	NA
HPCAL4	1.28906	0.022699	0.448729	0.839797	NA
PPIE	499.108	-0.193596	0.143561	0.154618	0.329499
BMP8B	80.1646	-0.186238	0.299663	0.419969	0.621085
OXCT2	1.35235	-0.0774803	0.458007	0.481221	NA
TRIT1	305.658	-0.0981466	0.146603	0.478971	0.670356
MYCL	27.1988	1.16177	0.518066	0.00235793	0.0142649
MFSD2A	39.1268	2.0051	0.556441	1.89271e-05	0.000241939
CAP1	5279.97	-0.288827	0.100191	0.00317246	0.018029
PPT1	1270.61	-0.603939	0.127955	9.16078e-07	1.67898e-05
RLF	941.227	0.695018	0.164954	7.82304e-06	0.000111392
TMCO2	0.572507	0.0255077	0.459335	0.693208	NA
ZMPSTE24	1136.47	-0.537368	0.14856	0.000132528	0.00130341
COL9A2	21.0898	0.151231	0.325155	0.523613	0.70634
SMAP2	245.749	-0.271627	0.161467	0.0713873	0.193149
ZFP69B	56.1163	-1.15457	0.396437	0.000390691	0.00323774
ZFP69	81.0252	-0.403484	0.242063	0.0524743	0.155258
EXO5	210.762	0.0425703	0.156809	0.773762	0.881012
ZNF684	54.6734	0.164023	0.284381	0.469488	0.662653
RIMS3	28.0172	-0.642201	0.524039	0.042913	0.134392
NFYC-AS1	64.1411	0.950404	0.258055	3.9964e-05	0.00046585
[truncated: 25,764 more rows]

## Sheet: Calu3_C
	baseMean	log2FoldChange	lfcSE	pvalue	padj
[truncated: 26,485 more rows]

[truncated: 3 more sheets: hBO, hAE, hCM]
