# Supplementary material for: Comparative transcriptomic analysis of SARS-CoV-2 infected cell model systems reveals differential innate immune responses
Source: Sci Rep. 2021 Aug 25;11:17146. doi: 10.1038/s41598-021-96462-w (PMC8387424; doi:10.1038/s41598-021-96462-w)
Supplement: Supplementary file 3 — Supplementary Information 3. [file 41598_2021_96462_MOESM3_ESM.xlsx]

## Sheet: HEK293T_hg38_genes_count
Geneid	mock1	mock2	cov1	cov2
DDX11L1	0	1	0	0
WASH7P	4	4	2	3
MIR6859-3	0	0	0	0
MIR6859-2	0	0	0	0
MIR6859-1	0	0	0	0
MIR6859-4	0	0	0	0
MIR1302-2	0	0	0	0
MIR1302-11	0	0	0	0
MIR1302-9	0	0	0	0
MIR1302-10	0	0	0	0
FAM138A	0	0	0	0
FAM138C	0	0	0	0
FAM138F	0	0	0	0
OR4F5	0	0	0	0
LOC729737	2	1	1	0
FAM138D	0	0	0	0
OR4F29	0	0	0	0
OR4F3	0	0	0	0
OR4F16	0	0	0	0
LOC100132287	0	0	0	0
LOC100132062	0	0	0	0
LOC101928626	0	0	0	0
MIR6723	86	40	26	29
LOC100133331	18	18	10	7
LOC100288069	6	5	4	6
FAM87B	18	20	9	13
LINC00115	17	24	17	11
LINC01128	201	182	136	155
FAM41C	2	0	0	4
LOC100130417	101	87	71	62
SAMD11	218	199	138	135
NOC2L	944	939	748	818
KLHL17	256	227	136	143
PLEKHN1	6	7	9	5
PERM1	3	1	6	2
HES4	800	825	239	285
ISG15	33	38	12	28
AGRN	488	464	302	350
RNF223	1	2	1	1
C1orf159	84	83	63	49
LINC01342	0	0	0	1
MIR200B	0	1	2	3
MIR200A	0	0	0	0
MIR429	1	0	0	0
TTLL10	0	0	0	1
TNFRSF18	0	0	0	2
TNFRSF4	0	1	0	0
SDF4	802	743	507	566
B3GALT6	497	432	310	360
FAM132A	18	10	8	4
UBE2J2	495	506	392	382
SCNN1D	100	124	42	25
ACAP3	291	266	122	113
MIR6726	0	0	0	0
PUSL1	353	320	193	193
CPSF3L	604	606	317	351
MIR6727	1	0	0	0
CPTP	184	156	121	106
TAS1R3	12	22	10	2
DVL1	1061	1003	507	562
MIR6808	0	0	1	0
MXRA8	78	95	37	26
AURKAIP1	786	786	479	486
CCNL2	2013	1907	1057	1270
LOC148413	338	292	200	214
MRPL20	568	577	447	487
ANKRD65	5	7	0	2
TMEM88B	1	0	0	0
LOC102724312	11	13	6	4
VWA1	100	113	72	93
ATAD3C	14	10	12	7
ATAD3B	216	205	268	293
ATAD3A	353	338	278	314
TMEM240	5	2	2	2
SSU72	1481	1483	1105	1190
C1orf233	124	103	97	84
MIB2	278	266	111	113
MMP23B	1	0	0	0
MMP23A	0	0	0	0
CDK11B	394	368	237	259
SLC35E2B	1030	882	377	387
CDK11A	142	144	108	117
SLC35E2	321	355	115	144
NADK	1042	968	438	499
GNB1	5992	6148	3263	3592
CALML6	11	10	0	2
TMEM52	26	21	12	20
CFAP74	15	8	5	7
GABRD	18	22	8	4
PRKCZ	299	305	165	173
FAAP20	214	224	146	131
SKI	1053	987	838	1015
MORN1	190	172	78	96
LOC100129534	24	33	16	14
RER1	1528	1611	818	868
PEX10	139	129	88	81
PLCH2	8	5	5	4
PANK4	427	483	290	324
HES5	9	12	3	2
LOC115110	1	0	4	0
TNFRSF14	1	2	1	5
LOC100996583	10	10	8	4
FAM213B	151	152	103	119
MMEL1	6	6	1	4
TTC34	2	10	2	1
ACTRT2	0	0	0	0
LINC00982	24	27	19	12
PRDM16	402	333	185	236
MIR4251	0	1	0	0
ARHGEF16	69	59	25	48
MEGF6	90	65	39	38
MIR551A	0	0	1	0
TPRG1L	215	210	162	176
WRAP73	413	339	225	249
TP73	197	193	150	137
TP73-AS1	813	775	413	506
CCDC27	4	10	4	4
SMIM1	21	35	5	6
LRRC47	756	762	555	627
CEP104	952	909	585	607
DFFB	182	229	158	169
C1orf174	352	387	264	278
LINC01134	9	7	7	2
LINC01346	0	0	0	0
LOC284661	0	0	0	0
AJAP1	0	0	0	0
MIR4417	0	0	0	0
MIR4689	1	0	0	0
NPHP4	373	369	205	182
KCNAB2	150	149	75	94
CHD5	22	29	20	28
RPL22	5008	5897	1703	1898
LOC102724450	17	12	4	2
RNF207	154	97	63	80
ICMT	4169	4234	2610	2989
LINC00337	64	60	21	24
HES3	0	1	0	0
GPR153	181	157	84	75
ACOT7	499	519	440	400
HES2	22	30	7	12
ESPN	7	3	2	0
MIR4252	0	0	0	0
TNFRSF25	23	28	13	20
PLEKHG5	181	144	84	92
NOL9	1480	1486	1421	1564
TAS1R1	7	6	3	9
ZBTB48	253	258	178	231
KLHL21	312	286	320	292
PHF13	629	639	586	670
THAP3	412	351	147	152
DNAJC11	597	570	504	572
LOC100505887	0	0	0	1
CAMTA1	1340	1377	725	818
VAMP3	2540	2632	1501	1524
PER3	210	169	75	119
UTS2	12	8	1	1
TNFRSF9	107	100	6	13
PARK7	3909	4023	2333	2330
ERRFI1	815	778	481	502
LOC102724539	0	0	1	0
SLC45A1	5	5	1	3
RERE	1302	1301	801	887
LOC102724552	11	10	5	7
ENO1	35669	37015	15895	15536
MIR6728	5	2	1	2
ENO1-AS1	14	11	5	9
CA6	0	1	0	0
SLC2A7	1	1	0	0
SLC2A5	2	2	5	3
GPR157	25	25	14	14
MIR34A	3	4	3	5
H6PD	1043	1161	373	397
SPSB1	118	103	59	79
LOC100506022	24	22	13	15
SLC25A33	227	253	158	171
TMEM201	422	390	354	357
PIK3CD	212	241	114	144
PIK3CD-AS1	1	1	0	0
PIK3CD-AS2	189	178	74	79
CLSTN1	1942	1779	1246	1414
CTNNBIP1	455	514	237	243
LZIC	1378	1509	614	674
NMNAT1	380	374	185	211
MIR5697	0	1	1	2
RBP7	64	60	24	33
UBE4B	1175	1117	930	1112
KIF1B	4020	4146	2574	2781
MIR1273D	0	1	0	0
RNU6-1	0	0	0	0
RNU6-2	0	0	0	0
RNU6-7	0	0	0	0
RNU6-9	0	0	0	0
RNU6-8	0	0	0	0
PGD	3034	2782	1771	1767
APITD1-CORT	0	0	0	0
APITD1	121	174	71	94
CORT	20	8	14	12
DFFA	2227	2103	1354	1413
PEX14	342	293	192	188
CASZ1	124	113	94	111
C1orf127	1	4	3	3
TARDBP	4976	5326	4067	4689
MASP2	199	182	90	95
SRM	651	727	600	627
EXOSC10	3887	3827	1978	2077
MTOR	2811	2643	2005	2322
MTOR-AS1	14	5	2	11
ANGPTL7	29	21	20	23
UBIAD1	489	532	293	365
PTCHD2	3	6	5	8
LOC101929181	3	2	5	6
FBXO2	78	58	26	40
FBXO44	380	395	171	171
FBXO6	20	24	17	20
MAD2L2	959	964	540	533
DRAXIN	1	3	0	0
AGTRAP	266	234	147	168
C1orf167	10	17	13	8
LOC102724659	5	4	3	3
MTHFR	289	293	184	184
CLCN6	212	225	187	162
NPPA-AS1	8	3	2	5
NPPA	1	3	1	3
NPPB	2	1	1	0
RNU5E-1	125	183	44	100
KIAA2013	389	338	236	264
PLOD1	704	672	419	481
MFN2	2086	2114	1539	1605
MIIP	200	221	116	97
MIR6729	0	0	0	0
TNFRSF8	0	2	1	0
MIR7846	0	0	0	0
TNFRSF1B	2	6	6	4
MIR4632	0	0	0	0
VPS13D	3191	3170	1617	1672
SNORA59A	0	0	0	0
SNORA59B	0	0	0	0
DHRS3	347	309	194	218
MIR6730	0	1	1	1
AADACL4	2	0	0	0
AADACL3	1	0	0	0
C1orf158	0	0	0	0
PRAMEF12	1	0	0	1
PRAMEF1	1	0	0	0
PRAMEF11	0	0	0	0
HNRNPCL1	19	21	10	14
PRAMEF2	0	0	0	0
PRAMEF4	0	0	0	0
PRAMEF10	0	0	0	0
PRAMEF7	0	0	0	0
PRAMEF6	0	0	0	0
LOC101929983	0	0	0	0
HNRNPCL3	0	0	0	0
HNRNPCL4	0	0	0	0
PRAMEF25	0	0	0	0
PRAMEF26	0	0	0	0
LOC649324	0	0	0	0
LOC645354	0	0	0	0
HNRNPCL2	186	182	68	79
PRAMEF9	0	0	0	0
LOC400736	0	0	0	0
LOC391003	1	0	1	0
PRAMEF22	0	0	0	0
PRAMEF5	0	0	0	0
PRAMEF8	0	0	0	0
LOC645382	0	0	0	0
PRAMEF15	0	0	0	0
PRAMEF14	0	0	0	0
PRAMEF19	0	0	0	0
PRAMEF16	0	0	0	0
PRAMEF17	0	0	0	0
PRAMEF20	2	0	2	1
LRRC38	1	0	0	1
PDPN	480	479	245	293
PRDM2	1383	1395	929	1068
KAZN	196	189	158	164
TMEM51-AS1	7	12	7	6
TMEM51	127	122	93	124
C1orf195	12	8	6	8
FHAD1	115	107	31	56
EFHD2	427	410	358	393
CTRC	0	1	2	1
CELA2A	0	0	1	0
CELA2B	9	5	2	3
CASP9	249	268	123	130
DNAJC16	954	930	599	610
AGMAT	50	32	40	30
DDI2	292	315	231	275
RSC1A1	231	215	195	205
PLEKHM2	849	837	499	567
SLC25A34	4	7	1	3
TMEM82	0	0	1	0
FBLIM1	243	250	124	125
UQCRHL	734	744	350	320
FLJ37453	401	349	203	224
SPEN	11074	10661	9638	11411
MIR5096	2	0	1	0
ZBTB17	264	241	183	184
C1orf64	1	0	0	1
HSPB7	1	0	0	0
CLCNKA	2	4	1	1
CLCNKB	23	26	9	5
FAM131C	18	16	14	11
EPHA2	285	257	214	216
ARHGEF19	50	36	24	25
RSG1	76	59	28	30
FBXO42	879	824	546	562
SZRD1	1673	1848	1315	1467
SPATA21	4	11	10	3
NECAP2	796	747	474	518
CROCCP3	267	272	124	145
RNU1-1	0	0	0	0
RNU1-2	0	0	0	0
RNU1-3	0	0	0	0
RNU1-28P	0	0	0	0
RNVU1-18	0	0	0	0
RNU1-27P	0	0	0	0
RNU1-4	0	0	0	0
FAM231B	0	0	0	1
MIR3675	0	0	0	0
NBPF1	184	166	78	81
CROCCP2	363	354	212	208
MST1P2	15	14	1	2
FAM231A	0	0	0	0
FAM231C	0	0	0	0
ESPNP	1	0	0	0
MST1L	2	5	4	1
CROCC	146	118	72	57
MFAP2	33	33	22	18
ATP13A2	427	388	291	312
SDHB	2339	2603	1323	1331
PADI2	58	86	49	51
PADI1	1	0	0	0
PADI3	11	12	5	6
MIR3972	0	0	0	0
PADI4	0	0	0	1
PADI6	3	0	1	0
RCC2	3092	3120	2184	2469
ARHGEF10L	163	131	53	55
ACTL8	1	0	0	1
LOC101927876	0	0	0	0
IGSF21	14	9	4	3
KLHDC7A	7	4	1	8
PAX7	20	22	9	7
TAS1R2	0	0	1	0
ALDH4A1	92	122	66	89
MIR4695	0	0	0	0
MIR1290	1	1	1	0
IFFO2	300	317	241	282
UBR4	7993	7450	4586	5067
EMC1	1737	1785	1158	1184
MRTO4	1020	950	864	885
AKR7L	35	33	26	34
AKR7A3	17	16	4	5
LOC100506730	230	242	124	125
AKR7A2	1065	1100	418	505
PQLC2	139	164	94	111
CAPZB	1666	1838	1095	1105
MINOS1-NBL1	0	0	0	0
MINOS1	1255	1406	749	791
RPS14P3	435	392	139	146
NBL1	5	1	2	1
HTR6	62	63	31	35
TMCO4	84	78	44	48
RNF186	0	0	0	0
OTUD3	1402	1423	851	997
PLA2G2E	0	0	0	0
PLA2G2A	0	0	0	0
PLA2G5	0	0	0	0
PLA2G2D	0	0	2	0
PLA2G2F	0	0	1	0
PLA2G2C	0	1	1	0
UBXN10-AS1	0	0	0	0
UBXN10	0	0	2	0
VWA5B1	0	3	3	1
LINC01141	1	0	0	0
CAMK2N1	279	315	140	183
MUL1	513	476	315	325
FAM43B	42	29	28	31
CDA	20	9	7	16
PINK1	222	204	99	99
MIR6084	0	0	0	0
PINK1-AS	94	83	57	80
DDOST	2682	2675	1375	1416
KIF17	313	320	94	109
SH2D5	128	105	83	96
HP1BP3	4265	4642	2117	2281
EIF4G3	4863	4455	3623	3949
MIR1256	5	2	2	2
ECE1	577	543	421	400
LOC100506801	32	39	9	7
NBPF3	369	390	196	222
ALPL	53	55	31	32
RAP1GAP	107	121	70	66
USP48	3008	3092	1703	1963
LDLRAD2	1	3	1	1
HSPG2	364	353	136	161
CELA3B	0	0	0	0
CELA3A	0	2	0	0
LOC101928043	10	11	6	4
LINC00339	380	357	120	146
CDC42	6014	6661	3346	3611
WNT4	44	36	21	19
MIR4418	0	0	0	0
ZBTB40	1321	1125	821	1003
EPHA8	63	64	32	33
MIR6127	0	0	0	0
C1QA	0	0	0	0
C1QC	0	1	0	1
C1QB	0	0	0	0
EPHB2	326	365	184	245
MIR4684	0	2	0	0
MIR4253	0	0	0	0
LACTBL1	0	0	0	0
C1orf234	8	10	4	9
KDM1A	3391	3369	2300	2457
MIR3115	3	3	3	0
MIR4419A	3	1	1	1
LUZP1	1557	1432	1270	1273
HTR1D	41	38	19	35
LINC01355	418	404	117	126
HNRNPR	10122	11042	6373	7131
ZNF436	891	817	453	435
ZNF436-AS1	203	207	46	52
TCEA3	22	19	10	21
ASAP3	345	341	178	156
E2F2	898	924	572	598
LOC101928163	29	22	15	12
ID3	166	199	194	208
MDS2	0	2	0	1
RPL11	32521	36615	11146	12837
TCEB3	1608	1562	1497	1494
TCEB3-AS1	49	49	18	18
PITHD1	1180	1345	599	624
LYPLA2	265	278	208	192
GALE	323	311	214	238
HMGCL	708	747	271	224
FUCA1	459	522	269	300
CNR2	0	0	3	8
MIR378F	0	0	0	0
PNRC2	1946	2091	959	1101
SRSF10	6251	7279	3476	3966
MYOM3	1	6	4	4
IL22RA1	1	1	0	0
IFNLR1	259	256	164	157
LOC284632	1	0	0	2
GRHL3	33	33	20	29
STPG1	491	551	192	232
NIPAL3	974	941	572	587
RCAN3AS	8	5	1	0
RCAN3	430	417	288	348
LOC100506985	79	92	68	85
NCMAP	4	9	0	2
SRRM1	3546	3621	2403	2576
CLIC4	6242	7617	2894	3195
RUNX3	123	123	97	96
MIR6731	1	0	1	0
MIR4425	0	0	0	0
SYF2	953	982	370	414
RSRP1	844	813	416	513
RHD	1	0	1	0
TMEM50A	1924	2012	1188	1312
RHCE	20	22	7	2
TMEM57	1045	1045	536	617
LDLRAP1	301	247	225	214
MAN1C1	88	78	40	56
SEPN1	1156	1188	802	930
MTFR1L	895	889	477	432
LOC646471	121	128	84	75
AUNIP	1028	1159	577	601
PAQR7	115	91	62	66
STMN1	11893	13092	5372	5724
MIR3917	0	0	0	0
PAFAH2	201	213	114	114
EXTL1	36	37	23	17
SLC30A2	8	5	8	3
TRIM63	0	1	1	1
PDIK1L	1315	1610	677	709
FAM110D	0	4	2	2
ZNF593	314	347	178	208
CNKSR1	14	11	17	15
CATSPER4	0	2	4	0
LOC101928303	1	2	1	1
CEP85	1435	1306	924	906
SH3BGRL3	154	170	134	174
UBXN11	216	182	110	103
CD52	3	3	1	2
AIM1L	19	13	12	6
ZNF683	0	0	0	0
LIN28A	8	3	4	4
DHDDS	576	537	316	329
LOC101928324	47	27	13	21
HMGN2	2181	2602	1610	1671
RPS6KA1	421	463	341	409
MIR1976	0	1	0	0
ARID1A	1768	1705	1291	1574
PIGV	275	354	97	106
ZDHHC18	440	423	363	383
SFN	14	15	8	6
GPN2	298	266	184	214
GPATCH3	157	104	124	175
NR0B2	2	1	0	0
NUDC	698	658	586	690
KDF1	4	4	7	3
TRNP1	186	202	114	155
FAM46B	15	14	11	24
SLC9A1	230	190	170	190
WDTC1	775	780	437	497
TMEM222	236	250	151	137
ACTG1P20	531	459	322	362
RNU6-48P	0	0	0	0
SYTL1	61	68	16	25
MAP3K6	173	204	160	153
FCN3	0	5	3	2
CD164L2	3	2	2	2
GPR3	31	30	21	32
WASF2	2518	2421	1152	1255
AHDC1	154	143	152	203
FGR	0	0	1	2
IFI6	155	128	86	118
FAM76A	832	969	478	542
STX12	2748	2978	1284	1377
PPP1R8	4150	4367	2226	2328
SCARNA1	13	22	17	22
THEMIS2	110	114	88	77
RPA2	4112	4567	2080	2088
SMPDL3B	203	153	114	107
XKR8	191	211	120	118
EYA3	2452	2307	1825	2043
PTAFR	9	7	32	26
DNAJC8	4971	5164	2930	3134
ATPIF1	2647	2943	1608	1682
SESN2	2120	2228	747	704
MED18	654	699	263	302
PHACTR4	2358	2284	1620	1868
SNHG3	2358	2170	1071	1193
RCC1	4087	3702	2763	2874
SNORA73A	1560	2445	588	1301
SNORA73B	1552	2253	587	993
TRNAU1AP	899	1049	524	549
SNHG12	980	995	427	433
SNORD99	52	54	20	29
SNORA61	198	238	75	155
SNORA44	101	90	50	55
SNORA16A	31	31	22	22
RAB42	2	4	1	3
TAF12	1133	1286	480	485
RNU11	65	73	54	59
GMEB1	536	503	369	426
YTHDF2	2702	2601	2155	2235
OPRD1	12	7	5	5
EPB41	4919	4742	3089	3403
TMEM200B	19	14	7	3
SRSF4	4099	4090	2333	2630
MECR	650	724	354	334
PTPRU	1477	1553	743	780
LOC101928460	2	0	6	9
LOC101929406	0	0	0	0
MATN1	26	11	10	9
MATN1-AS1	60	71	23	14
LAPTM5	7	7	5	2
MIR4420	0	0	0	0
SDC3	1051	1151	532	574
PUM1	6445	6454	4343	4765
SNORD103A	0	0	0	0
SNORD103B	0	0	0	0
SNORD85	16	10	10	7
NKAIN1	42	45	27	31
SNRNP40	2732	2829	1479	1744
ZCCHC17	1387	1414	827	794
FABP3	86	73	46	49
SERINC2	166	177	72	100
LINC01225	0	0	1	0
LINC01226	0	0	5	2
TINAGL1	2	4	4	4
HCRTR1	16	22	19	20
PEF1	2810	2877	1310	1347
COL16A1	6	10	5	1
ADGRB2	697	573	271	330
MIR4254	0	0	0	0
SPOCD1	43	41	11	20
PTP4A2	8340	8486	4961	5570
KHDRBS1	6010	6354	3974	4442
TMEM39B	471	380	203	230
MIR5585	2	1	3	2
KPNA6	4746	4889	3373	3703
TXLNA	3949	4050	2512	2670
CCDC28B	348	315	230	195
IQCC	428	417	252	244
DCDC2B	162	137	56	88
TMEM234	183	194	82	95
EIF3I	3474	3460	2276	2295
MTMR9LP	22	19	14	13
FAM167B	5	2	3	2
LCK	2	4	4	4
HDAC1	4385	4425	3382	3558
MARCKSL1	1847	1921	2014	2054
FAM229A	66	58	19	12
TSSK3	357	306	107	136
BSDC1	2849	2735	1186	1242
ZBTB8B	489	490	217	201
ZBTB8A	1353	1473	625	698
ZBTB8OS	931	965	375	450
RBBP4	7882	8032	4425	4747
SYNC	36	51	18	16
KIAA1522	866	764	519	586
YARS	9076	9078	4021	4014
S100PBP	2610	2797	1157	1195
FNDC5	102	80	54	59
HPCA	19	11	8	11
TMEM54	103	90	45	57
RNF19B	783	810	427	462
AK2	7064	7341	3555	3688
AZIN2	150	136	52	55
TRIM62	159	139	132	152
ZNF362	683	644	336	343
A3GALT2	0	0	0	5
PHC2	904	958	588	588
MIR3605	4	12	4	2
LOC101929464	21	22	16	14
ZSCAN20	551	625	307	312
CSMD2	12	15	7	3
HMGB4	0	0	0	0
CSMD2-AS1	0	0	0	0
C1orf94	0	0	0	0
MIR552	0	0	0	0
GJB5	2	4	2	1
GJB4	1	1	2	3
GJB3	14	2	5	2
GJA4	6	5	3	3
SMIM12	500	538	380	428
DLGAP3	12	13	10	16
LOC653160	43	43	11	11
ZMYM6NB	229	261	82	89
ZMYM6	947	1068	412	491
ZMYM1	3054	3657	1381	1704
SFPQ	6460	6719	6606	7521
ZMYM4	4696	4744	3200	3431
KIAA0319L	1674	1642	771	916
NCDN	357	368	251	252
TFAP2E	24	23	21	10
PSMB2	3421	3628	2385	2450
C1orf216	285	283	229	230
CLSPN	3354	3420	2343	2467
AGO4	1265	1288	642	721
AGO1	1448	1329	1123	1259
AGO3	879	875	530	607
TEKT2	37	27	9	5
ADPRHL2	417	442	164	215
COL8A2	14	14	13	9
TRAPPC3	1329	1408	785	819
MAP7D1	1176	1158	683	710
THRAP3	7595	7148	4519	5020
SH3D21	136	164	44	58
EVA1B	91	73	33	29
STK40	1094	1051	512	526
LSM10	389	407	268	264
OSCP1	220	219	73	83
MRPS15	1459	1525	812	845
CSF3R	2	2	2	3
GRIK3	0	0	1	0
MIR4255	0	0	0	0
LINC01137	14	13	7	10
ZC3H12A	36	31	36	41
MIR6732	0	0	0	0
MEAF6	1780	2067	873	983
MIR5581	7	4	3	1
SNIP1	818	863	606	628
DNALI1	103	91	41	39
GNL2	3384	3607	2864	2912
RSPO1	7	6	1	0
C1orf109	924	894	579	572
CDCA8	1315	1306	679	671
EPHA10	34	37	14	19
MANEAL	421	399	298	327
YRDC	493	553	460	435
C1orf122	333	323	163	169
MTF1	533	554	469	521
INPP5B	1067	1093	528	538
SF3A3	2587	2597	1770	1959
FHL3	145	158	72	73
UTP11L	2024	2252	1091	1158
POU3F1	56	42	39	26
MIR3659	0	0	1	0
LINC01343	2	1	0	0
RRAGC	656	681	456	508
MYCBP	0	0	0	0
GJA9-MYCBP	18	10	6	8
GJA9	0	0	0	0
RHBDL2	21	19	21	15
AKIRIN1	1993	2234	1363	1564
NDUFS5	1770	1911	1144	1184
MACF1	5088	4731	3535	3788
KIAA0754	701	658	537	604
BMP8A	141	142	57	49
PPIEL	314	314	86	80
PABPC4	1831	1831	1463	1660
LOC101929516	46	44	20	15
SNORA55	16	14	6	6
HEYL	196	161	101	110
NT5C1A	36	30	31	26
HPCAL4	334	317	178	224
PPIE	1960	2055	789	825
BMP8B	147	122	73	78
OXCT2	11	10	3	3
TRIT1	1377	1343	548	560
MYCL	225	191	112	125
MFSD2A	87	83	80	80
CAP1	3231	3426	2143	2193
PPT1	3751	3904	2413	2561
RLF	3912	3680	2460	2398
TMCO2	1	1	1	1
ZMPSTE24	2082	2151	1722	1848
COL9A2	43	35	14	23
SMAP2	949	926	517	603
ZFP69B	306	341	105	120
ZFP69	363	391	174	177
EXO5	127	110	56	61
ZNF684	268	322	112	128
RIMS3	672	650	237	272
NFYC-AS1	301	305	149	181
NFYC	891	789	426	448
MIR30E	2	12	10	9
MIR30C1	4	3	3	0
KCNQ4	68	47	27	31
CITED4	20	17	8	6
CTPS1	3866	3718	2830	2912
SLFNL1-AS1	169	173	67	103
SLFNL1	48	35	33	14
SCMH1	1208	1217	581	589
FOXO6	36	49	26	22
EDN2	0	0	0	1
HIVEP3	132	127	77	106
GUCA2B	0	0	0	1
GUCA2A	1	0	0	1
FOXJ3	1990	1992	1246	1373
RIMKLA	446	412	204	230
ZMYND12	6	5	3	3
PPCS	1002	1163	403	452
CCDC30	38	43	30	34
PPIH	1179	1342	662	690
YBX1	4282	4641	2811	2933
CLDN19	1	4	6	9
P3H1	1018	927	396	450
C1orf50	264	261	128	104
LOC100129924	18	22	11	6
SVBP	439	500	152	180
ERMAP	212	234	122	109
ZNF691	307	368	189	185
LOC339539	1	5	3	0
SLC2A1	254	231	167	154
SLC2A1-AS1	32	43	12	16
FAM183A	18	20	11	8
EBNA1BP2	1037	968	1071	971
MIR6733	3	1	0	1
CFAP57	16	12	7	12
TMEM125	0	0	0	0
C1orf210	1	3	0	0
TIE1	2	1	1	2
MPL	18	19	15	10
CDC20	1006	969	899	857
ELOVL1	578	574	349	388
MIR6734	0	1	1	1
MED8	1680	1827	538	614
SZT2	808	831	405	395
MIR6735	1	1	0	0
HYI	0	0	0	0
PTPRF	2986	2922	1881	2091
KDM4A	1836	1708	951	888
KDM4A-AS1	31	39	25	29
ST3GAL3	266	294	117	127
LOC101929592	7	9	6	3
MIR6079	5	0	0	0
ARTN	10	9	11	3
IPO13	454	419	286	297
DPH2	263	271	262	278
ATP6V0B	662	724	545	536
B4GALT2	787	780	467	491
CCDC24	38	37	23	26
SLC6A9	302	250	101	101
KLF17	1	1	1	1
DMAP1	315	291	161	182
ERI3	1073	1075	508	522
ERI3-IT1	67	47	26	36
RNF220	1206	1240	675	735
MIR5584	2	1	1	0
TMEM53	63	70	29	38
C1orf228	26	15	6	8
RNU5F-1	13	8	15	11
RNU5D-1	6	8	9	26
KIF2C	4171	4401	1394	1504
RPS8	34340	37409	11360	11747
SNORD55	61	46	26	37
SNORD46	59	68	54	55
SNORD38A	33	26	19	18
SNORD38B	19	16	9	10
BEST4	8	9	8	6
PLK3	43	40	42	34
TCTEX1D4	0	0	3	2
BTBD19	11	5	5	1
PTCH2	28	27	24	30
EIF2B3	1392	1493	807	808
HECTD3	281	278	159	229
UROD	1086	1066	588	625
ZSWIM5	246	231	152	163
LINC01144	30	24	8	9
HPDL	9	6	5	4
MUTYH	356	325	102	112
TOE1	304	343	202	213
TESK2	309	286	155	155
CCDC163P	146	133	29	50
MMACHC	445	411	305	312
PRDX1	5657	5709	5248	5374
AKR1A1	1704	1700	523	511
NASP	4971	4858	3456	3635
CCDC17	27	28	22	19
GPBP1L1	3159	3282	1840	2050
RPS15AP10	79	79	31	28
TMEM69	1171	1297	412	446
IPP	639	808	289	302
MAST2	997	1004	474	512
PIK3R3	657	631	529	588
LOC101929626	2	2	0	3
TSPAN1	9	7	2	7
POMGNT1	895	944	501	469
LURAP1	54	46	24	19
RAD54L	1356	1378	741	854
LRRC41	960	866	485	479
UQCRH	3529	4178	1434	1621
NSUN4	807	728	407	433
FAAH	31	29	21	18
FAAHP1	42	34	9	13
LINC01398	19	19	11	8
DMBX1	94	102	42	59
MKNK1-AS1	28	22	11	16
KNCN	0	1	0	0
MKNK1	295	276	181	203
MOB3C	98	93	68	63
ATPAF1	1626	1750	960	926
TEX38	4	4	5	1
EFCAB14-AS1	14	7	12	14
EFCAB14	972	1092	834	947
CYP4B1	0	1	0	1
CYP4Z2P	0	0	0	0
CYP4A11	1	1	0	0
CYP4X1	4	6	0	2
CYP4Z1	3	2	2	1
CYP4A22	8	10	2	4
LINC00853	7	7	4	1
PDZK1IP1	0	0	0	0
TAL1	26	26	20	25
STIL	2367	2425	1265	1447
CMPK1	2654	2999	1408	1603
LINC01389	49	38	19	23
FOXE3	10	8	4	2
FOXD2-AS1	217	212	86	100
FOXD2	144	149	80	82
TRABD2B	44	63	41	28
SKINTL	0	4	1	1
SLC5A9	7	9	8	6
SPATA6	309	370	143	174
AGBL4	2	0	1	2
BEND5	37	32	18	11
LOC101929721	0	0	0	0
AGBL4-IT1	0	0	0	0
ELAVL4	1	1	2	0
DMRTA2	37	22	14	11
FAF1	3576	3616	1934	1985
CDKN2C	723	836	398	462
MIR4421	0	1	1	0
MIR6500	0	0	0	0
C1orf185	0	1	0	0
RNF11	1137	1366	743	920
TTC39A	325	272	123	151
TTC39A-AS1	1	1	2	3
EPS15	4317	4587	2058	2267
OSBPL9	3994	4212	1763	1864
NRD1	5517	5571	3296	3345
MIR761	0	0	0	0
RAB3B	970	882	479	561
TXNDC12	2729	3028	1104	1190
KTI12	0	0	0	0
TXNDC12-AS1	16	18	6	10
BTF3L4	2308	2875	956	1072
ZFYVE9	1738	1721	871	983
CC2D1B	614	617	359	399
ORC1	1438	1462	968	978
PRPF38A	2210	2184	1344	1381
ZCCHC11	3685	3444	1859	2017
GPX7	3	4	4	1
FAM159A	0	0	0	1
COA7	722	702	485	577
ZYG11B	2803	3072	1776	1988
ZYG11A	1241	1088	681	773
ECHDC2	146	118	73	88
SCP2	2456	2705	1401	1448
MIR1273F	0	1	0	0
MIR5095	0	0	0	0
MIR1273G	0	0	0	1
PODN	0	1	0	0
SLC1A7	2	1	0	0
CPT2	609	589	293	308
C1orf123	813	938	300	310
MAGOH	1070	1276	629	685
LOC100507564	18	17	9	10
LRP8	677	698	481	543
LOC105378732	1	1	2	2
SLC25A3P1	0	0	0	0
DMRTB1	0	0	0	0
GLIS1	29	19	14	21
NDC1	5407	6288	3318	3661
YIPF1	477	508	252	269
DIO1	23	22	18	12
HSPB11	671	848	435	474
LRRC42	815	746	541	537
LDLRAD1	0	1	1	1
TMEM59	3326	3823	1413	1485
TCEANC2	2228	2181	850	846
MIR4781	1	0	0	0
CDCP2	5	5	3	6
CYB5RL	427	416	253	228
MRPL37	4311	4300	2206	2193
SSBP3	592	547	418	458
SSBP3-AS1	70	80	45	41
ACOT11	27	23	15	20
FAM151A	4	3	3	2
MROH7	1	0	0	0
MROH7-TTC4	0	0	0	3
TTC4	20	15	13	9
PARS2	364	327	186	168
TTC22	0	0	1	0
C1orf177	6	11	6	2
DHCR24	1963	1863	1999	2189
TMEM61	0	0	0	0
BSND	2	0	2	0
PCSK9	1	2	0	0
USP24	6677	6705	4258	4678
LOC100507634	33	33	21	26
MIR4422	0	0	0	0
PPAP2B	320	253	155	167
PRKAA2	3314	3539	2020	2359
C1orf168	20	17	12	9
C8A	0	0	0	0
C8B	0	0	1	1
DAB1	33	23	5	8
DAB1-AS1	1	0	3	2
OMA1	1734	1878	950	1071
TACSTD2	0	2	2	1
MYSM1	5363	5584	3485	3761
JUN	5877	6393	4737	4956
LINC01135	0	4	7	6
LINC01358	0	3	2	1
HSD52	1	2	7	0
FGGY	210	234	83	70
MIR4711	0	0	0	0
LOC101926944	2	4	1	0
HOOK1	4111	4160	1946	2172
CYP2J2	75	71	48	68
C1orf87	0	1	1	2
LOC101926964	3	1	1	1
NFIA-AS2	1	3	1	0
NFIA	1690	1530	1145	1362
NFIA-AS1	22	18	14	20
MGC34796	3	1	3	2
TM2D1	1052	1225	421	385
INADL	3604	3388	1468	1541
MIR3116-1	0	0	0	0
MIR3116-2	0	0	0	0
L1TD1	2	2	1	0
KANK4	6	1	1	0
USP1	13354	15292	6038	6703
DOCK7	4477	4561	2675	2741
ANGPTL3	57	81	31	41
ATG4C	2052	2339	968	1023
LINC00466	1	3	2	4
FOXD3-AS1	167	165	65	64
FOXD3	97	110	85	55
MIR6068	0	0	1	1
ALG6	1538	1814	1000	1065
ITGB3BP	2803	3168	1324	1437
EFCAB7	816	912	392	410
DLEU2L	106	139	55	54
PGM1	2464	2340	1442	1316
ROR1	751	731	238	306
ROR1-AS1	39	32	11	19
UBE2U	0	0	0	0
CACHD1	1655	1604	993	1106
MIR4794	0	1	0	0
RAVER2	2781	2755	1587	1775
JAK1	4086	4133	2207	2377
LINC01359	24	36	7	18
MIR3671	4	4	0	2
MIR101-1	3	1	4	0
AK4	1558	1594	950	1040
DNAJC6	780	735	466	505
LEPROT	1433	1522	656	683
LEPR	1320	1356	505	596
PDE4B	81	86	37	63
LOC101927139	0	0	0	1
SGIP1	2	5	8	9
MIR3117	0	0	0	0
TCTEX1D1	0	1	2	4
INSL5	1	0	5	2
WDR78	343	300	179	187
MIER1	4608	5030	2497	2866
SLC35D1	1420	1579	738	708
C1orf141	0	0	4	5
IL23R	2	2	19	12
IL12RB2	105	78	127	143
SERBP1	24191	26905	12995	14394
GADD45A	920	1118	239	276
GNG12	4142	4862	2523	2646
GNG12-AS1	95	77	67	58
DIRAS3	3	7	7	9
WLS	2875	2796	1646	1646
MIR1262	17	4	6	8
RPE65	1	2	3	1
DEPDC1	5743	6635	2819	3192
DEPDC1-AS1	7	13	3	9
LRRC7	3	0	5	4
PIN1P1	1	1	0	0
LRRC40	2707	3190	1400	1508
SRSF11	8136	8940	4499	5221
ANKRD13C	2611	2600	1581	1675
HHLA3	231	209	92	114
CTH	2680	2716	469	509
LOC101927244	1	0	0	0
PTGER3	11	8	25	43
ZRANB2-AS1	39	35	18	25
ZRANB2	9152	11075	4126	4671
MIR186	17	33	28	26
ZRANB2-AS2	18	20	8	5
NEGR1	5	4	4	4
NEGR1-IT1	0	0	0	0
LINC01360	4	0	0	1
LRRIQ3	114	151	39	42
FPGT-TNNI3K	0	0	0	0
FPGT	947	1453	374	438
TNNI3K	2	4	0	2
ERICH3	1	0	1	2
ERICH3-AS1	0	1	0	0
CRYZ	542	664	280	311
TYW3	1271	1329	847	907
LHX8	100	104	48	45
SLC44A5	1095	1106	501	568
ACADM	3283	3559	1550	1671
DLSTP1	405	390	182	210
RABGGTB	5796	7084	3058	3216
SNORD45C	109	178	69	68
SNORD45A	208	266	129	125
SNORD45B	152	174	89	92
MSH4	65	71	35	37
ASB17	0	0	1	3
LOC101927342	0	1	0	1
ST6GALNAC3	342	298	141	164
ST6GALNAC5	30	25	16	11
MIR7156	0	0	1	0
PIGK	3698	4284	1890	2038
AK5	125	132	45	56
ZZZ3	6007	6385	3388	3559
USP33	4426	4811	2216	2563
FAM73A	1341	1529	729	826
NEXN-AS1	22	33	16	19
NEXN	411	474	236	263
FUBP1	6148	6523	4171	4694
DNAJB4	791	861	373	402
GIPC2	2	7	7	12
MGC27382	1	1	7	5
PTGFR	626	662	259	247
IFI44L	23	17	6	17
IFI44	0	0	1	3
ADGRL4	0	0	1	0
LOC101927412	0	0	0	0
LOC101927434	0	0	0	0
ADGRL2	3969	3766	2473	2555
LINC01361	9	10	5	3
LOC101927587	4	4	3	3
LOC101927560	3	4	3	1
TTLL7	590	568	274	319
PRKACB	1118	1122	681	814
SAMD13	72	95	9	21
UOX	3	3	4	2
DNASE2B	4	2	0	3
RPF1	2373	2743	1305	1404
GNG5	850	1100	421	490
SPATA1	63	51	20	22
CTBS	880	1154	270	274
LINC01461	40	29	6	10
LINC01555	2	3	1	2
SSX2IP	3180	3515	1571	1752
LPAR3	353	303	200	173
MCOLN2	321	392	216	239
MCOLN3	564	581	302	299
WDR63	212	230	99	91
MIR4423	0	1	0	0
SYDE2	1069	1056	540	567
C1orf52	1343	1597	742	844
BCL10	621	618	396	410
LOC646626	7	3	4	5
DDAH1	1375	1488	864	1015
CYR61	348	466	237	285
ZNHIT6	1966	2041	1299	1409
COL24A1	189	212	87	117
ODF2L	1459	1720	655	749
MIR7856	3	2	2	1
CLCA2	3	3	2	1
CLCA1	0	0	0	0
CLCA4	4	1	2	1
CLCA3P	4	2	1	1
SH3GLB1	3177	3629	1892	2185
2021-09-15	4985	6202	2201	2493
HS2ST1	3472	3777	1971	2145
LINC01140	24	17	25	24
LOC101927844	0	0	1	1
LMO4	1710	1957	742	913
LINC01364	10	16	5	3
PKN2-AS1	84	78	37	29
PKN2	5892	6586	3222	3628
GTF2B	1284	1307	720	755
CCBL2	2514	2860	930	980
RBMXL1	1173	1244	779	751
GBP3	7	11	5	2
GBP1	4	4	2	2
GBP2	12	9	12	4
GBP7	0	0	2	1
GBP4	1	0	1	0
GBP5	0	0	2	2
LOC729930	6	9	4	7
GBP6	5	1	4	2
GBP1P1	21	23	10	6
LRRC8B	939	1026	680	835
FLJ27354	15	21	7	2
LRRC8C	993	1078	707	829
LRRC8D	1488	1441	470	486
GEMIN8P4	69	61	36	36
ZNF326	1717	1983	1094	1120
BARHL2	50	42	28	31
ZNF644	6380	6385	3275	3408
HFM1	428	517	137	138
CDC7	5732	6435	2652	2676
TGFBR3	971	1006	562	641
BRDT	3	1	2	0
EPHX4	80	76	61	56
SETSIP	222	219	137	152
BTBD8	189	234	64	66
KIAA1107	704	711	204	246
C1orf146	12	8	7	2
GLMN	994	1156	563	626
RPAP2	1485	1526	921	942
GFI1	314	325	140	160
EVI5	1809	1944	1179	1252
RPL5	49084	50881	17916	18443
FAM69A	976	915	582	618
SNORD21	73	86	42	52
SNORA66	42	44	22	39
MTF2	4539	5038	2471	2735
TMED5	5062	6161	2580	3130
CCDC18	2817	2878	1153	1311
LOC100131564	1099	1227	227	212
DR1	3432	4230	1782	2177
FNBP1L	1795	1812	962	1004
BCAR3	200	172	108	103
LOC100129046	9	12	10	11
MIR760	0	0	3	1
DNTTIP2	3703	3850	3274	3338
GCLM	505	556	362	431
ABCA4	3	3	2	2
ARHGAP29	1193	1233	531	646
ABCD3	3116	3440	2154	2408
F3	98	94	52	46
LINC01057	27	28	13	8
MIR378G	0	0	0	0
SLC44A3	110	94	68	71
CNN3	5922	6659	2448	2554
LOC729970	98	107	35	59
ALG14	250	290	168	175
TMEM56	735	905	361	428
TMEM56-RWDD3	18	28	10	16
LOC101928118	11	10	7	10
RWDD3	372	509	149	178
FLJ31662	1	1	2	0
LOC100996635	0	0	0	1
LOC102723661	0	0	1	0
LOC101928241	0	0	1	0
PTBP2	1595	1773	1249	1300
DPYD	18	15	8	10
DPYD-AS1	0	0	0	0
DPYD-AS2	1	0	0	0
MIR137HG	3	5	1	0
MIR2682	0	0	0	0
MIR137	0	0	0	0
LOC729987	0	2	0	0
SNX7	1071	1053	575	579
LPPR5	3	7	3	3
LOC100129620	0	0	0	0
LPPR4	34	23	18	23
LOC101928270	1	0	0	0
MIR548N	3	0	1	0
PALMD	10	9	7	11
FRRS1	408	385	306	315
AGL	2938	2854	2311	2548
SLC35A3	1287	1537	670	775
HIAT1	2496	2796	1404	1513
SASS6	2653	2895	1388	1594
TRMT13	856	951	503	572
LRRC39	80	97	88	82
DBT	1880	1974	938	1088
RTCA-AS1	39	54	24	15
RTCA	1370	1663	627	680
MIR553	8	7	1	4
CDC14A	379	422	214	258
GPR88	5	4	2	1
LINC01349	0	0	0	0
VCAM1	2	0	1	2
EXTL2	888	961	428	442
SLC30A7	1932	2213	1280	1485
DPH5	2325	2398	740	726
LOC102606465	199	258	95	91
LOC101928370	3	1	3	3
S1PR1	63	48	37	58
LINC01307	0	0	0	0
OLFM3	5	5	4	1
DNAJA1P5	1	1	1	0
COL11A1	0	2	2	1
LOC101928436	2	1	0	1
RNPC3	942	966	404	442
AMY2B	77	85	33	38
ACTG1P4	13	8	14	4
AMY2A	0	0	0	0
AMY1A	2	0	1	1
AMY1C	0	0	0	0
AMY1B	0	0	0	0
LOC100129138	14	8	3	3
LOC101928476	0	0	0	0
PRMT6	789	832	570	706
NTNG1	50	56	21	24
VAV3	313	289	167	196
MIR7852	0	0	0	0
VAV3-AS1	0	0	0	1
SLC25A24	2801	3215	1489	1829
NBPF4	0	0	0	0
NBPF6	1	0	0	0
FAM102B	1684	1783	823	1067
HENMT1	1	0	1	0
PRPF38B	2875	2875	1920	2412
FNDC7	16	13	43	32
STXBP3	2453	2939	1026	1130
AKNAD1	1	5	2	6
SPATA42	0	0	0	1
GPSM2	1695	1701	697	737
CLCC1	1869	2004	986	1180
WDR47	1435	1474	688	835
TAF13	335	378	192	227
TMEM167B	1579	1676	577	647
SCARNA2	14743	16062	6457	6005
C1orf194	14	11	12	16
KIAA1324	27	23	19	18
SARS	12537	12817	3323	3472
CELSR2	774	739	525	628
PSRC1	718	699	377	413
MYBPHL	3	4	4	5
SORT1	2696	2464	1775	2036
PSMA5	3703	4106	2054	2079
SYPL2	258	160	124	179
ATXN7L2	116	123	72	99
CYB561D1	294	295	136	131
AMIGO1	134	102	64	79
GPR61	26	19	19	25
GNAI3	5451	6347	2482	2605
MIR197	5	6	2	2
GNAT2	74	43	48	39
AMPD2	658	614	354	395
GSTM4	174	210	86	93
GSTM2	287	278	133	141
GSTM1	4	4	2	2
GSTM5	2	4	0	0
GSTM3	1412	1432	746	697
EPS8L3	1	1	1	1
CSF1	78	87	78	92
AHCYL1	4650	4782	2331	2506
STRIP1	1352	1316	684	695
ALX3	141	151	63	64
LINC01397	14	10	2	7
UBL4B	4	11	2	3
SLC6A17	23	38	16	24
KCNC4-AS1	6	12	3	3
KCNC4	249	227	128	143
LOC440600	31	15	19	22
RBM15	3131	3117	1773	1847
SLC16A4	398	465	177	228
LAMTOR5	1390	1608	723	799
LAMTOR5-AS1	27	31	13	7
PROK1	4	0	3	3
CYMP	0	0	2	1
LOC440602	0	0	3	0
KCNA10	0	0	1	1
KCNA2	27	14	10	10
KCNA3	97	110	49	67
CD53	13	6	4	1
LRIF1	997	1076	362	405
DRAM2	3201	3796	882	925
CEPT1	2563	2664	1175	1246
DENND2D	50	66	33	32
CHI3L2	1	0	3	5
CHIAP2	0	0	5	5
CHIA	1	0	6	0
PIFO	24	21	13	12
PGCP1	2	1	7	5
OVGP1	257	225	138	141
WDR77	1111	1085	1213	1279
ATP5F1	3710	4193	2296	2261
C1orf162	38	32	9	14
TMIGD3	1	0	1	0
ADORA3	2	1	3	1
LINC01160	12	10	2	3
RAP1A	1672	1990	955	1029
FAM212B	206	189	103	132
FAM212B-AS1	13	11	9	6
LOC101928718	6	4	2	5
DDX20	2249	2356	1580	1634
KCND3	8	9	13	9
KCND3-IT1	1	0	0	0
KCND3-AS1	1	0	0	0
LOC643355	9	4	4	4
CTTNBP2NL	1441	1366	892	922
MIR4256	7	8	3	2
WNT2B	98	112	36	58
ST7L	851	848	408	492
CAPZA1	8079	9578	4391	4972
MOV10	1014	1005	597	635
RHOC	954	1122	432	442
PPM1J	105	121	51	49
FAM19A3	2	2	7	1
LINC01356	9	15	5	8
SLC16A1	11547	11852	6718	7443
AKR7A2P1	59	82	38	37
SLC16A1-AS1	495	502	136	133
LOC100996251	179	150	74	79
LRIG2	1616	1733	846	897
LOC643441	0	0	0	0
MAGI3	1730	1874	1045	1206
PHTF1	985	955	506	599
RSBN1	2014	2131	1166	1310
AP4B1-AS1	46	49	23	21
PTPN22	7	9	13	12
BCL2L15	21	15	27	16
AP4B1	296	386	222	221
DCLRE1B	1232	1245	712	738
HIPK1-AS1	40	25	15	9
HIPK1	2789	2910	1797	2003
OLFML3	6	5	4	8
SYT6	54	58	33	22
TRIM33	3883	4086	2192	2472
BCAS2	1854	2500	911	1041
DENND2C	784	874	390	440
AMPD1	4	8	8	9
NRAS	4589	5489	2664	3031
CSDE1	42315	45031	20387	21542
SIKE1	4262	4847	2156	2582
SYCP1	0	0	2	0
TSHB	1	2	2	3
TSPAN2	422	412	148	151
NGF	4	10	1	2
VANGL1	785	796	635	776
CASQ2	3	6	4	4
NHLH2	117	115	47	62
LOC101928995	5	1	0	0
LOC101928977	8	11	1	2
SLC22A15	300	341	146	158
MAB21L3	2	6	6	0
ATP1A1	10253	10307	6307	6920
ATP1A1-AS1	102	104	54	69
LOC101929023	2	0	2	3
CD58	251	295	125	168
MIR548AC	0	0	0	0
IGSF3	914	757	504	572
MIR320B1	0	0	0	0
C1orf137	0	0	0	0
CD2	0	0	0	0
PTGFRN	1620	1691	1226	1401
CD101	33	29	34	45
LOC101929099	14	10	11	10
TTF2	2755	2712	1781	1779
MIR942	2	7	0	4
TRIM45	522	539	213	193
VTCN1	4	6	5	8
LINC01525	1	0	0	0
MAN1A2	5822	5902	2923	3442
LOC100996263	1	0	0	0
FAM46C	559	467	253	328
GDAP2	2943	3232	1455	1628
WDR3	4065	4371	2732	2811
SPAG17	62	76	25	34
TBX15	4	7	22	24
WARS2	1393	1602	605	602
WARS2-IT1	7	5	5	3
LOC101929147	580	561	280	298
HAO2	8	1	10	10
HAO2-IT1	2	0	0	0
HSD3B2	2	0	3	4
HSD3B1	0	0	0	0
HSD3BP4	50	28	11	5
LINC00622	12	14	1	4
ZNF697	772	815	357	461
PHGDH	7686	7339	3064	3114
HMGCS2	1	1	3	1
REG4	2	0	1	1
NBPF7	0	1	1	2
ADAM30	0	0	1	1
NOTCH2	3846	3833	2778	3076
SEC22B	830	904	311	335
PFN1P2	53	52	11	31
NBPF8	256	259	101	112
RNVU1-19	12	15	4	5
PPIAL4A	22	16	8	11
LINC00623	57	61	22	40
RNVU1-20	0	0	0	0
RNVU1-4	0	0	0	0
FCGR1B	0	1	0	1
HIST2H2BA	12	7	17	14
FAM72B	151	182	80	82
SRGAP2C	142	123	75	75
SRGAP2-AS1	14	5	4	6
EMBP1	58	63	30	33
LOC645166	4	7	0	1
RNVU1-17	2	1	3	1
LOC388692	0	0	0	0
FAM231D	0	0	0	0
FCGR1C	0	0	0	0
FAM72C	8	18	7	13
SRGAP2D	18	12	9	12
LOC101060524	0	0	0	0
DRD5P2	0	0	0	0
PPIAL4F	0	0	0	0
PPIAL4D	0	0	0	0
PPIAL4E	0	0	0	0
RNVU1-15	14	22	31	40
NBPF15	573	573	222	258
SRGAP2B	63	58	32	42
FAM72D	65	74	35	50
LOC103091866	13	10	6	6
RNVU1-14	60	53	59	69
NBPF20	89	97	57	55
NBPF25P	20	30	4	13
GPR89A	106	105	48	46
PDZK1	23	21	20	27
CD160	42	48	31	27
RNF115	593	692	391	409
POLR3C	1888	1952	980	939
NUDT17	76	67	52	55
PIAS3	538	549	428	438
MIR6736	0	0	0	0
ANKRD35	0	2	4	4
ITGA10	5	20	13	8
PEX11B	749	823	343	333
GNRHR2	21	31	17	16
RBM8A	2803	3092	1616	1755
LIX1L	1052	1245	673	848
ANKRD34A	110	111	61	86
POLR3GL	842	1033	315	314
TXNIP	8453	9562	1055	1063
HFE2	2	1	0	2
RNVU1-6	3	8	8	5
LOC101928979	37	41	15	26
NBPF10	69	69	44	48
NOTCH2NL	29	36	13	24
NUDT4P2	0	0	0	0
NUDT4P1	0	0	0	0
CH17-408M7.1	2	2	0	1
HYDIN2	1	0	1	1
NBPF12	351	347	192	191
LOC728989	1	1	2	2
RNVU1-8	5	10	8	9
NBPF13P	4	5	10	8
PRKAB2	3870	4065	1143	1221
PDIA3P1	1067	1062	570	630
FMO5	97	61	23	31
CHD1L	3023	3190	1557	1608
LINC00624	4	7	4	3
BCL9	716	680	576	689
ACP6	723	690	266	300
GJA5	11	14	7	9
GJA8	3	0	3	2
GPR89B	75	86	27	43
PDZK1P1	19	29	12	12
RNVU1-7	1	0	3	3
NBPF11	117	133	63	69
LOC101927468	2	0	0	0
MIR5087	11	9	28	30
RNVU1-1	7	6	2	2
MIR6077	7	4	6	5
RNU1-13P	9	11	6	10
LOC100132057	85	114	56	43
RNVU1-3	9	5	3	8
LINC01138	140	155	60	72
PPIAL4G	2	2	2	1
NBPF14	114	95	78	65
PDE4DIP	550	504	262	286
LOC653513	6	8	2	5
NBPF9	208	181	104	94
PPIAL4C	30	25	24	14
LINC00869	52	52	27	32
HIST2H2BF	775	693	1037	1048
FCGR1A	0	1	3	4
HIST2H3D	326	278	380	372
HIST2H4B	0	0	0	0
HIST2H4A	0	0	0	0
HIST2H3A	0	0	0	0
HIST2H3C	0	0	0	0
HIST2H2AA3	0	0	0	0
HIST2H2AA4	0	0	0	0
HIST2H2BC	30	29	24	24
HIST2H2BE	2033	1620	1547	1538
HIST2H2AC	3641	3659	2609	2628
HIST2H2AB	1497	1443	818	825
BOLA1	543	531	140	145
SV2A	774	672	467	527
SF3B4	589	588	593	700
MTMR11	222	211	98	101
OTUD7B	2150	2187	1114	1169
VPS45	1715	1817	1063	1083
PLEKHO1	399	354	237	262
ANP32E	8251	9485	4398	5376
CA14	97	75	54	53
APH1A	3041	2940	1511	1602
C1orf54	296	310	90	108
CIART	46	40	22	15
MRPS21	3377	3508	1516	1628
PRPF3	1627	1555	1341	1332
RPRD2	2660	2597	1641	1735
TARS2	1006	970	597	658
MIR6878	1	1	1	0
ECM1	19	22	17	13
FALEC	19	19	6	8
ADAMTSL4	42	46	31	24
MIR4257	1	1	1	0
ADAMTSL4-AS1	26	26	11	10
MCL1	4884	5050	3167	3693
ENSA	4686	4647	2453	2626
GOLPH3L	1855	2001	795	915
HORMAD1	49	50	23	27
CTSS	10	5	10	15
CTSK	58	57	32	24
ARNT	1897	1912	953	1089
SETDB1	1964	1928	1160	1221
CERS2	5194	5042	2368	2458
ANXA9	143	126	61	70
FAM63A	316	335	174	206
PRUNE	1087	1034	535	575
BNIPL	52	49	33	22
C1orf56	112	117	64	69
CDC42SE1	1661	1789	1131	1187
MLLT11	766	731	461	521
GABPB2	294	284	153	159
SEMA6C	210	175	90	113
TNFAIP8L2-SCNM1	0	0	0	0
TNFAIP8L2	38	32	15	21
LYSMD1	806	836	293	381
SCNM1	24	27	13	18
TMOD4	12	2	13	10
VPS72	1614	1764	817	885
PIP5K1A	4231	4167	2496	2643
PSMD4	2195	2376	1134	1118
ZNF687	884	864	551	605
PI4KB	2069	2069	1228	1298
RFX5	2915	2727	1320	1422
GBAT2	27	21	24	21
SELENBP1	257	245	87	109
PSMB4	4728	5013	2594	2620
POGZ	3379	3293	2103	2307
CGN	308	303	226	225
TUFT1	285	332	174	177
MIR554	2	0	2	4
SNX27	2452	2492	1639	1901
CELF3	77	61	37	27
RIIAD1	2	0	3	4
MRPL9	1378	1434	792	865
OAZ3	39	45	19	24
TDRKH	436	459	311	268
LINGO4	2	0	3	1
RORC	1	5	3	3
C2CD4D	0	0	0	0
LOC100132111	1	1	1	0
THEM5	0	0	0	0
THEM4	309	370	229	230
S100A10	1158	1150	597	667
NBPF18P	5	1	4	2
S100A11	453	424	309	360
LOC100131107	0	0	0	0
TCHHL1	0	0	0	1
TCHH	4	9	2	1
RPTN	0	1	3	1
HRNR	0	0	7	2
FLG	1	3	3	3
FLG-AS1	0	0	1	1
FLG2	1	0	0	1
CRNN	0	0	0	0
LCE5A	0	0	0	0
CRCT1	0	1	0	0
LCE3E	0	0	0	0
LCE3D	0	0	0	0
LCE3C	0	0	0	0
LCE3B	0	0	0	0
LCE3A	0	0	0	0
LCE2D	0	0	0	0
LCE2C	0	0	0	0
LCE2B	0	0	0	0
LCE2A	0	0	0	0
LCE4A	0	0	0	0
C1orf68	0	0	0	0
KPRP	0	0	1	0
LCE1F	0	0	0	0
LCE1E	0	1	1	0
LCE1D	0	0	0	0
LCE1C	0	0	0	0
LCE1B	0	0	1	1
LCE1A	0	0	0	0
LCE6A	0	0	1	0
SMCP	0	0	0	0
IVL	0	0	0	0
SPRR4	0	0	0	0
SPRR1A	0	0	0	0
SPRR3	1	0	0	0
SPRR1B	0	0	0	0
SPRR2D	0	0	1	0
SPRR2A	0	0	0	0
SPRR2B	0	0	0	0
SPRR2E	1	0	0	0
SPRR2F	2	2	0	1
SPRR2C	0	0	0	0
SPRR2G	0	0	0	0
LOC101928009	0	0	0	0
LELP1	0	0	0	0
PRR9	0	0	0	0
LOR	0	0	0	0
PGLYRP3	0	0	0	0
PGLYRP4	0	0	0	0
S100A9	0	0	0	0
S100A12	0	0	0	0
S100A8	0	0	1	0
S100A7A	0	0	1	0
S100A7L2	0	0	0	0
S100A7	1	1	0	0
S100A6	0	0	0	0
S100A5	3	1	1	1
S100A4	38	22	12	6
LOC101928034	1	0	0	1
S100A3	1	0	0	0
S100A2	6	3	4	4
S100A16	3	7	1	1
S100A14	2	0	2	2
S100A13	777	821	399	400
S100A1	35	26	10	12
CHTOP	3191	3345	1574	1610
SNAPIN	846	891	414	413
ILF2	12268	13337	6587	6890
NPR1	7	9	4	11
MIR8083	0	0	0	0
INTS3	2041	1988	1328	1377
SLC27A3	105	119	69	75
LOC343052	1	1	1	1
GATAD2B	3198	3289	2123	2601
DENND4B	751	759	433	517
CRTC2	602	640	391	427
SLC39A1	1733	1772	1012	1155
MIR6737	0	1	1	0
CREB3L4	278	288	76	68
JTB	2438	2416	1416	1451
RAB13	896	914	381	413
RPS27	218	239	91	101
NUP210L	96	83	70	70
MIR5698	0	0	0	0
TPM3	4807	5082	2905	3167
MIR190B	0	0	0	0
C1orf189	7	10	6	2
C1orf43	12151	12718	4463	4542
UBAP2L	3173	3207	2499	2799
HAX1	3894	4238	1252	1298
AQP10	2	2	1	3
ATP8B2	1790	1747	1304	1398
IL6R	247	198	90	106
SHE	3	6	2	6
TDRD10	1	3	1	1
UBE2Q1	1526	1527	1004	1188
UBE2Q1-AS1	18	11	10	10
CHRNB2	36	31	27	29
ADAR	6795	6996	4607	4990
KCNN3	80	60	50	55
PMVK	324	356	203	234
PBXIP1	414	342	120	161
PYGO2	799	875	605	649
SHC1	743	812	393	467
CKS1B	927	1016	312	390
MIR4258	4	7	5	8
FLAD1	1072	948	616	665
LENEP	19	15	15	14
ZBTB7B	384	329	229	210
DCST2	45	37	11	12
DCST1	22	24	7	7
LOC100505666	88	110	45	36
ADAM15	801	782	477	434
EFNA4	98	74	68	75
EFNA3	233	196	140	143
EFNA1	120	123	99	99
SLC50A1	882	834	404	421
DPM3	298	334	96	94
KRTCAP2	803	807	464	481
TRIM46	60	48	29	28
MUC1	32	33	17	13
MIR92B	0	4	2	2
THBS3	467	397	111	108
MTX1	235	207	150	124
GBAP1	40	42	22	24
GBA	155	187	157	183
FAM189B	903	879	558	622
SCAMP3	857	808	533	508
CLK2	1346	1299	752	810
HCN3	193	188	92	122
PKLR	4	3	8	1
FDPS	2114	2228	1006	1096
RUSC1-AS1	24	40	10	12
RUSC1	802	754	459	515
ASH1L	7149	6761	4699	5100
MIR555	2	1	0	1
POU5F1P4	9	9	5	4
ASH1L-AS1	140	135	52	64
MSTO1	80	92	45	35
MSTO2P	114	87	46	39
YY1AP1	1933	1811	833	889
DAP3	4218	4512	1954	2100
GON4L	1904	1868	1234	1291
SYT11	138	164	67	84
RIT1	1567	1620	765	835
KIAA0907	4100	4231	2174	2433
SNORA80E	19	30	10	15
SCARNA4	26	38	23	24
RXFP4	6	6	10	4
ARHGEF2	1635	1566	489	588
MIR6738	0	2	1	0
SSR2	5221	5343	1683	1736
UBQLN4	750	775	507	500
LAMTOR2	751	783	369	377
RAB25	10	6	3	2
MEX3A	882	835	581	721
LMNA	753	687	334	394
SEMA4A	94	129	22	26
SLC25A44	488	504	395	522
PMF1	562	591	274	283
PMF1-BGLAP	0	0	0	0
BGLAP	7	5	1	1
PAQR6	165	126	49	43
SMG5	2524	2498	1663	1790
TMEM79	91	121	80	77
GLMP	403	394	244	297
VHLL	3	5	2	6
CCT3	18041	17664	9868	10432
TSACC	63	54	50	50
RHBG	6	8	3	2
C1orf61	43	49	21	29
MIR9-1	1	3	0	1
MEF2D	510	523	305	384
IQGAP3	3566	3564	1153	1219
TTC24	2	1	5	8
APOA1BP	1083	1035	759	831
GPATCH4	1066	1042	1171	1158
HAPLN2	38	44	11	7
BCAN	23	18	16	8
NES	349	297	152	156
CRABP2	423	408	189	225
ISG20L2	937	930	876	926
RRNAD1	743	635	285	261
MRPL24	1261	1369	648	652
HDGF	4983	4932	3721	4244
PRCC	1275	1270	920	1116
SH2D2A	88	80	30	35
NTRK1	12	12	2	4
INSRR	6	9	5	2
PEAR1	12	8	3	1
LRRC71	14	12	9	6
ARHGEF11	1138	1078	766	821
MIR765	3	4	3	1
ETV3L	0	0	0	0
ETV3	568	525	353	356
CYCSP52	6	9	5	0
FCRL5	0	0	0	0
FCRL4	0	0	0	0
FCRL3	0	1	0	1
FCRL2	0	0	0	0
FCRL1	0	0	0	0
CD5L	0	0	0	0
KIRREL	967	999	645	734
LOC646268	0	1	0	1
CD1D	15	18	7	12
CD1A	0	0	1	0
CD1C	0	0	0	0
CD1B	0	0	0	0
CD1E	0	0	1	0
OR10T2	0	0	0	0
OR10K2	0	0	0	0
OR10K1	0	0	0	0
OR10R2	0	0	0	0
OR6Y1	0	0	0	0
OR6P1	0	0	0	0
OR10X1	0	0	0	0
OR10Z1	0	0	0	0
SPTA1	0	0	0	0
OR6K2	0	0	0	0
OR6K3	0	0	0	0
OR6K6	0	0	0	0
OR6N1	0	0	0	0
OR6N2	0	0	0	0
MNDA	0	0	0	0
PYHIN1	0	0	0	0
IFI16	2	1	2	2
AIM2	0	0	0	0
CADM3	0	0	0	0
CADM3-AS1	0	0	0	0
ACKR1	0	0	0	0
FCER1A	0	0	0	0
OR10J3	0	0	0	0
OR10J1	0	0	0	0
OR10J5	0	0	0	0
APCS	0	0	0	0
CRP	2	0	0	1
DUSP23	0	0	1	2
FCRL6	0	0	0	2
SLAMF8	1	0	4	2
C1orf204	3	6	1	3
VSIG8	1	3	0	0
CFAP45	21	29	8	10
MIR4259	0	0	0	0
TAGLN2	2191	2195	1199	1190
IGSF9	26	23	14	17
SLAMF9	0	1	0	1
LINC01133	0	0	0	0
PIGM	619	619	338	359
KCNJ10	42	38	21	30
KCNJ9	2	3	1	3
IGSF8	266	306	139	141
ATP1A2	4	1	10	5
ATP1A4	2	1	6	6
CASQ1	5	3	9	8
LOC729867	36	30	25	19
PEA15	2087	2129	947	1077
DCAF8	3049	3034	1322	1454
PEX19	2929	3097	1518	1551
COPA	7336	7740	2701	2819
SUMO1P3	342	362	128	165
NCSTN	1162	1203	619	653
NHLH1	11	12	15	10
VANGL2	923	910	517	579
SLAMF6	4	1	0	0
CD84	0	2	1	0
SLAMF1	0	0	0	0
CD48	0	0	0	0
SLAMF7	0	0	0	2
LY9	1	1	0	1
CD244	0	1	1	0
ITLN1	0	0	0	0
LOC101928372	2	1	0	1
ITLN2	0	0	0	0
F11R	813	798	420	490
TSTD1	4	0	0	0
USF1	814	932	475	507
ARHGAP30	92	107	47	42
PVRL4	26	27	20	15
KLHDC9	15	13	5	2
PFDN2	1388	1521	686	738
NIT1	773	824	280	285
DEDD	608	561	377	390
UFC1	2275	2512	1043	1072
USP21	825	725	394	446
PPOX	411	397	110	123
B4GALT3	1033	1024	594	629
ADAMTS4	12	8	6	7
NDUFS2	2414	2363	1118	1146
FCER1G	4	2	0	3
APOA2	0	0	0	0
TOMM40L	415	382	300	334
MIR5187	2	1	0	0
NR1I3	38	43	22	36
PCP4L1	8	8	1	3
MPZ	58	48	14	25
SDHC	1346	1368	796	803
CFAP126	345	322	143	144
FCGR2A	3	13	5	2
HSPA6	7	6	240	203
FCGR3A	0	0	5	3
FCGR2C	1	0	1	0
HSPA7	1	0	20	17
FCGR3B	1	0	0	2
FCGR2B	1	0	0	1
RPL31P11	26	23	7	4
FCRLA	1	0	3	0
FCRLB	22	28	10	12
DUSP12	1804	1792	431	527
ATF6	3700	3803	1690	1842
OLFML2B	41	40	26	23
NOS1AP	194	232	85	96
MIR4654	2	0	1	0
MIR556	0	2	1	1
C1orf111	12	11	6	10
C1orf226	207	208	106	115
SH2D1B	5	1	1	0
UHMK1	3669	4146	2567	3010
UAP1	3280	3656	1660	1806
DDR2	1181	1099	329	305
HSD17B7	112	106	64	64
C1orf110	1	0	2	3
RGS4	22	34	18	25
RGS5	505	535	241	238
LOC101928404	25	15	12	9
NUF2	3645	4223	1151	1182
LOC100422212	0	0	0	0
PBX1	1905	1894	1292	1494
LOC100505795	22	16	7	8
LMX1A	1	0	2	5
RXRG	15	12	12	8
LOC400794	5	4	2	3
LRRC52	0	0	0	2
MGST3	1418	1492	625	593
ALDH9A1	3030	3276	1549	1503
LOC440700	13	7	5	2
TMCO1	3015	3501	1813	1999
LOC100147773	84	76	39	31
UCK2	2688	2593	1882	2040
MIR3658	0	0	0	0
FAM78B	5	6	4	7
MIR921	0	0	0	0
FMO9P	0	1	0	1
POGK	2754	2850	1747	1919
TADA1	1394	1661	663	686
ILDR2	264	258	200	244
MAEL	7	7	0	2
GPA33	3	1	0	0
DUSP27	1	0	2	1
LINC01363	13	10	1	2
POU2F1	3284	3261	2126	2572
CD247	6	3	5	2
CREG1	2929	3320	1142	1258
RCSD1	0	1	2	1
MPZL1	1944	1898	1305	1508
ADCY10	53	47	61	76
MPC2	1534	1817	657	685
DCAF6	1860	1898	1145	1245
MIR1255B2	2	0	1	1
GPR161	635	605	402	511
TIPRL	5385	6497	1967	2246
SFT2D2	431	507	294	352
ANKRD36BP1	550	719	461	564
TBX19	85	76	30	46
MIR557	1	3	1	1
LOC100505918	44	39	20	23
LOC101928565	4	9	4	3
XCL2	0	3	0	0
XCL1	23	31	8	12
DPT	0	0	1	1
LINC00626	0	0	3	0
LINC00970	1	2	1	0
ATP1B1	1317	1497	624	698
NME7	745	707	393	433
BLZF1	835	949	457	481
CCDC181	609	685	337	398
SLC19A2	1062	1239	571	689
F5	32	26	19	21
SELP	3	1	4	5
SELL	4	4	4	7
SELE	3	2	1	2
METTL18	557	631	218	215
C1orf112	1386	1498	1017	1090
SCYL3	799	788	414	434
KIFAP3	1410	1582	807	786
METTL11B	11	19	5	4
MIR3119-2	0	0	0	0
MIR3119-1	0	0	0	0
LINC01142	0	1	0	0
LOC101928650	17	18	5	6
GORAB	555	641	266	316
PRRX1	214	203	106	115
MROH9	22	20	15	20
FMO3	21	21	15	12
MIR1295A	2	0	0	0
MIR1295B	0	0	0	0
FMO6P	13	17	8	13
FMO2	16	14	10	15
FMO1	8	4	2	2
FMO4	48	91	26	33
TOP1P1	87	84	86	85
PRRC2C	14692	14124	9685	10812
MYOC	0	0	2	4
VAMP4	1173	1373	436	500
METTL13	689	727	614	655
DNM3	335	331	210	226
DNM3-IT1	5	11	4	6
DNM3OS	60	80	49	57
MIR214	0	0	0	0
MIR3120	0	0	0	0
MIR199A2	0	0	0	0
C1orf105	0	3	2	2
[truncated: 24,486 more rows]

## Sheet: SARS-CoV-2 gene_count
Geneid	Length	mock1	mock2	cov-1	cov-2
ORF1a	13218	0	0	0	0
ORF1ab	21290	1	443	4164268	4045122
S	3822	0	281	2552699	2509229
ORF3a	828	0	77	730766	679342
E	228	0	30	228523	219352
M	669	0	88	904631	918436
ORF6	186	0	29	211666	243117
ORF7a	366	0	72	629680	623091
ORF7b	132	0	7	65510	77409
ORF8	366	0	83	709375	759493
N	1260	0	504	4131943	4114239
ORF10	117	0	35	351495	355782
